# Supplementary material for: Turning Up the Heat: Local Temperature Control During in vivo Imaging of Immune Cells
Source: Front Immunol. 2019 Aug 27;10:2036. doi: 10.3389/fimmu.2019.02036 (PMC6718468; doi:10.3389/fimmu.2019.02036)
Supplement: Supplementary file 1 [file Data_Sheet_1.ZIP]

Archive with 9 entries (9 files):
- Block.stl
- dental_sg_vw_heater_oval_KinematicMount.stl
- dental_sg_vw_heater_round_KinematicMount.stl
- FlangeScrew.stl
- Knurled_ScrewHead.stl
- MagneticOperatingTable.stl
- Operating_table.gcode
- SetScrew.stl
- Sled.stl
