# Supplementary material for: Turning Up the Heat: Local Temperature Control During in vivo Imaging of Immune Cells
Source: Front Immunol. 2019 Aug 27;10:2036. doi: 10.3389/fimmu.2019.02036 (PMC6718468; doi:10.3389/fimmu.2019.02036)
Supplement: Supplementary file 1 [file Data_Sheet_1.ZIP › Operating_table.gcode]

;START_OF_HEADER
;HEADER_VERSION:0.1
;FLAVOR:Griffin
;GENERATOR.NAME:Cura_SteamEngine
;GENERATOR.VERSION:4.0.0
;GENERATOR.BUILD_DATE:2019-03-19
;TARGET_MACHINE.NAME:Ultimaker 3 Extended
;EXTRUDER_TRAIN.0.INITIAL_TEMPERATURE:210
;EXTRUDER_TRAIN.0.MATERIAL.VOLUME_USED:174134
;EXTRUDER_TRAIN.0.MATERIAL.GUID:3ee70a86-77d8-4b87-8005-e4a1bc57d2ce
;EXTRUDER_TRAIN.0.NOZZLE.DIAMETER:0.4
;EXTRUDER_TRAIN.0.NOZZLE.NAME:AA 0.4
;BUILD_PLATE.TYPE:glass
;BUILD_PLATE.INITIAL_TEMPERATURE:60
;PRINT.TIME:79061
;PRINT.GROUPS:1
;PRINT.SIZE.MIN.X:9
;PRINT.SIZE.MIN.Y:6
;PRINT.SIZE.MIN.Z:0.27
;PRINT.SIZE.MAX.X:215.798
;PRINT.SIZE.MAX.Y:211.585
;PRINT.SIZE.MAX.Z:20.02
;END_OF_HEADER
;Generated with Cura_SteamEngine 4.0.0
T0
M82 ;absolute extrusion mode

G92 E0
M109 S210
G0 F15000 X9 Y6 Z2
G280
G1 F1500 E-6.5
;LAYER_COUNT:76
;LAYER:0
M107
M204 S625
M205 X6 Y6
G0 F4500 X14.701 Y11.852 Z0.27
M204 S500
M205 X5 Y5
;TYPE:SKIRT
G1 F1500 E0
G1 F900 X15.243 Y11.39 E0.01266
G1 X15.652 Y11.114 E0.02143
G1 X16.31 Y10.774 E0.0346
G1 X17.014 Y10.507 E0.04798
G1 X17.739 Y10.325 E0.06127
G1 X18.348 Y10.246 E0.07218
G1 X18.731 Y10.219 E0.07901
G1 X208.16 Y8.463 E3.44644
G1 X208.665 Y8.498 E3.45544
G1 X208.947 Y8.553 E3.46055
G1 X209.656 Y8.725 E3.47351
G1 X210.137 Y8.883 E3.48251
G1 X210.375 Y8.994 E3.48718
G1 X210.97 Y9.302 E3.49909
G1 X211.4 Y9.57 E3.5081
G1 X211.692 Y9.813 E3.51485
G1 X212.399 Y10.477 E3.53209
G1 X212.86 Y11.019 E3.54474
G1 X213.146 Y11.442 E3.55382
G1 X213.476 Y12.069 E3.56641
G1 X213.731 Y12.72 E3.57884
G1 X213.878 Y13.205 E3.58785
G1 X213.942 Y13.635 E3.59558
G1 X214.051 Y14.995 E3.61983
G1 X214.061 Y15.221 E3.62385
G1 X215.798 Y203.936 E6.97859
G1 X215.763 Y204.442 E6.9876
G1 X215.712 Y204.704 E6.99235
G1 X215.546 Y205.407 E7.00519
G1 X215.391 Y205.889 E7.01419
G1 X215.198 Y206.281 E7.02195
G1 X214.72 Y207.104 E7.03887
G1 X214.339 Y207.629 E7.0504
G1 X214.057 Y207.945 E7.05793
G1 X213.553 Y208.402 E7.07003
G1 X212.918 Y208.865 E7.084
G1 X212.487 Y209.13 E7.09299
G1 X212.056 Y209.311 E7.1013
G1 X211.223 Y209.593 E7.11693
G1 X210.732 Y209.718 E7.12594
G1 X210.473 Y209.751 E7.13058
G1 X209.625 Y209.825 E7.14571
G1 X209.376 Y209.837 E7.15014
G1 X20.32 Y211.585 E10.51094
G1 X19.815 Y211.55 E10.51994
G1 X19.55 Y211.499 E10.52474
G1 X18.849 Y211.333 E10.53754
G1 X18.367 Y211.177 E10.54655
G1 X18.121 Y211.064 E10.55136
G1 X17.483 Y210.736 E10.56411
G1 X17.053 Y210.47 E10.5731
G1 X16.852 Y210.309 E10.57768
G1 X16.35 Y209.875 E10.58947
G1 X15.851 Y209.333 E10.60257
G1 X15.39 Y208.698 E10.61652
G1 X15.126 Y208.266 E10.62552
G1 X14.986 Y207.947 E10.63171
G1 X14.719 Y207.241 E10.64513
G1 X14.538 Y206.52 E10.65834
G1 X14.459 Y205.912 E10.66924
G1 X14.432 Y205.528 E10.67608
G1 X12.676 Y16.099 E14.04351
G1 X12.711 Y15.594 E14.05251
G1 X12.807 Y15.161 E14.0604
G1 X13.075 Y14.252 E14.07724
G1 X13.322 Y13.649 E14.08883
G1 X13.529 Y13.261 E14.09664
G1 X13.802 Y12.834 E14.10565
G1 X14.023 Y12.573 E14.11173
G1 X14.701 Y11.852 E14.12932
M204 S625
M205 X6 Y6
G1 F1500 E7.62932
G1 F2400 Z2.27
G0 F4500 X52.407 Y48.732 Z2.27
M204 S500
M205 X5 Y5
;TYPE:SUPPORT
G1 F2400 Z0.27
G1 F1500 E14.12932
G1 F900 X53.188 Y47.991 E14.14846
G1 X54.057 Y47.385 E14.16729
G1 X55.011 Y46.913 E14.18621
G1 X56.035 Y46.584 E14.20533
G1 X57.088 Y46.414 E14.22429
G1 X58.17 Y46.403 E14.24353
G1 X59.229 Y46.552 E14.26254
G1 X60.261 Y46.859 E14.28168
G1 X61.222 Y47.31 E14.30055
G1 X62.108 Y47.9 E14.31947
G1 X62.902 Y48.619 E14.33851
G1 X63.582 Y49.456 E14.35768
G1 X64.127 Y50.381 E14.37677
G1 X64.529 Y51.379 E14.39589
G1 X64.775 Y52.415 E14.41482
G1 X64.867 Y53.481 E14.43384
G1 X64.798 Y54.541 E14.45272
G1 X64.572 Y55.582 E14.47166
G1 X64.194 Y56.58 E14.49063
G1 X63.658 Y57.531 E14.51003
G1 X63.006 Y58.365 E14.52885
G1 X62.228 Y59.103 E14.54791
G1 X61.353 Y59.713 E14.56687
G1 X60.399 Y60.185 E14.58579
G1 X59.375 Y60.514 E14.60491
G1 X58.322 Y60.684 E14.62387
G1 X57.243 Y60.696 E14.64305
G1 X56.178 Y60.545 E14.66217
G1 X55.153 Y60.241 E14.68118
G1 X54.186 Y59.787 E14.70017
G1 X53.302 Y59.198 E14.71905
G1 X52.506 Y58.477 E14.73814
G1 X51.828 Y57.642 E14.75726
G1 X51.28 Y56.712 E14.77645
G1 X50.883 Y55.726 E14.79535
G1 X50.635 Y54.683 E14.8144
G1 X50.543 Y53.615 E14.83346
G1 X50.612 Y52.557 E14.8523
G1 X50.838 Y51.516 E14.87124
G1 X51.218 Y50.513 E14.89031
G1 X51.746 Y49.575 E14.90944
G1 X52.407 Y48.732 E14.92848
M204 S625
M205 X6 Y6
G0 F4500 X52.47 Y48.993
M204 S500
M205 X5 Y5
G1 F900 X62.938 Y48.993 E15.11456
M204 S625
M205 X6 Y6
G0 F4500 X62.991 Y49.061
M204 S500
M205 X5 Y5
G1 F900 X62.991 Y58.044 E15.27424
M204 S625
M205 X6 Y6
G0 F4500 X62.741 Y58.325
M204 S500
M205 X5 Y5
G1 F900 X52.651 Y58.325 E15.4536
M204 S625
M205 X6 Y6
G0 F4500 X53.659 Y59.183
M204 S500
M205 X5 Y5
G1 F900 X53.659 Y47.918 E15.65385
M204 S625
M205 X6 Y6
G0 F4500 X55.992 Y46.818
M204 S500
M205 X5 Y5
G1 F900 X55.992 Y60.27 E15.89297
M204 S625
M205 X6 Y6
G0 F4500 X58.325 Y60.472
M204 S500
M205 X5 Y5
G1 F900 X58.325 Y46.637 E16.1389
M204 S625
M205 X6 Y6
G0 F4500 X58.49 Y46.66
M204 S500
M205 X5 Y5
G1 F900 X56.88 Y46.66 E16.16752
M204 S625
M205 X6 Y6
G0 F4500 X60.658 Y47.277
M204 S500
M205 X5 Y5
G1 F900 X60.658 Y59.823 E16.39054
M204 S625
M205 X6 Y6
G0 F4500 X64.192 Y55.992
M204 S500
M205 X5 Y5
G1 F900 X51.216 Y55.992 E16.6212
M204 S625
M205 X6 Y6
G0 F4500 X51.326 Y56.264
M204 S500
M205 X5 Y5
G1 F900 X51.326 Y50.818 E16.71801
M204 S625
M205 X6 Y6
G0 F4500 X51.134 Y51.326
M204 S500
M205 X5 Y5
G1 F900 X64.282 Y51.326 E16.95173
M204 S625
M205 X6 Y6
G0 F4500 X64.644 Y53.659
M204 S500
M205 X5 Y5
G1 F900 X50.757 Y53.659 E17.19858
M204 S625
M205 X6 Y6
G1 F1500 E10.69858
G1 F2400 Z2.27
G0 F4500 X41.457 Y72.496 Z2.27
M204 S500
M205 X5 Y5
G1 F2400 Z0.27
G1 F1500 E17.19858
G1 F900 X42.347 Y73.089 E17.21759
G1 X43.128 Y73.799 E17.23635
G1 X43.819 Y74.648 E17.25581
G1 X44.361 Y75.565 E17.27475
G1 X44.764 Y76.565 E17.29391
G1 X45.01 Y77.6 E17.31282
G1 X45.101 Y78.667 E17.33186
G1 X45.033 Y79.727 E17.35074
G1 X44.807 Y80.768 E17.36968
G1 X44.427 Y81.771 E17.38874
G1 X43.895 Y82.714 E17.40799
G1 X43.241 Y83.551 E17.42687
G1 X42.463 Y84.289 E17.44593
G1 X41.59 Y84.898 E17.46485
G1 X40.633 Y85.371 E17.48383
G1 X39.61 Y85.7 E17.50293
G1 X38.556 Y85.87 E17.52191
G1 X37.477 Y85.882 E17.54109
G1 X36.412 Y85.731 E17.56021
G1 X35.388 Y85.427 E17.5792
G1 X34.421 Y84.973 E17.59819
G1 X33.537 Y84.384 E17.61707
G1 X32.741 Y83.663 E17.63616
G1 X32.063 Y82.828 E17.65528
G1 X31.518 Y81.902 E17.67438
G1 X31.114 Y80.904 E17.69352
G1 X30.87 Y79.873 E17.71236
G1 X30.778 Y78.801 E17.73148
G1 X30.847 Y77.743 E17.75033
G1 X31.073 Y76.702 E17.76926
G1 X31.453 Y75.699 E17.78833
G1 X31.981 Y74.761 E17.80746
G1 X32.65 Y73.909 E17.82672
G1 X33.419 Y73.18 E17.84556
G1 X34.288 Y72.573 E17.8644
G1 X35.247 Y72.098 E17.88342
G1 X36.264 Y71.773 E17.9024
G1 X37.325 Y71.6 E17.92151
G1 X38.404 Y71.589 E17.94069
G1 X39.464 Y71.738 E17.95972
G1 X40.496 Y72.045 E17.97886
G1 X41.457 Y72.496 E17.99773
M204 S625
M205 X6 Y6
G0 F4500 X41.994 Y73.107
M204 S500
M205 X5 Y5
G1 F900 X41.994 Y84.361 E18.19778
M204 S625
M205 X6 Y6
G0 F4500 X42.473 Y83.988
M204 S500
M205 X5 Y5
G1 F900 X33.411 Y83.988 E18.35887
M204 S625
M205 X6 Y6
G0 F4500 X32.662 Y83.233
M204 S500
M205 X5 Y5
G1 F900 X32.662 Y74.234 E18.51883
M204 S625
M205 X6 Y6
G0 F4500 X32.33 Y74.656
M204 S500
M205 X5 Y5
G1 F900 X43.553 Y74.656 E18.71833
M204 S625
M205 X6 Y6
G0 F4500 X44.327 Y76.043
M204 S500
M205 X5 Y5
G1 F900 X44.327 Y81.445 E18.81436
M204 S625
M205 X6 Y6
G0 F4500 X44.246 Y81.655
M204 S500
M205 X5 Y5
G1 F900 X31.644 Y81.655 E19.03837
M204 S625
M205 X6 Y6
G0 F4500 X31.032 Y79.322
M204 S500
M205 X5 Y5
G1 F900 X44.847 Y79.322 E19.28395
M204 S625
M205 X6 Y6
G0 F4500 X44.649 Y76.989
M204 S500
M205 X5 Y5
G1 F900 X31.225 Y76.989 E19.52257
M204 S625
M205 X6 Y6
G0 F4500 X34.995 Y72.456
M204 S500
M205 X5 Y5
G1 F900 X34.995 Y85.01 E19.74573
M204 S625
M205 X6 Y6
G0 F4500 X37.328 Y85.648
M204 S500
M205 X5 Y5
G1 F900 X37.328 Y71.812 E19.99168
M204 S625
M205 X6 Y6
G0 F4500 X35.265 Y72.323
M204 S500
M205 X5 Y5
G1 F900 X40.595 Y72.323 E20.08642
M204 S625
M205 X6 Y6
G0 F4500 X39.661 Y72.016
M204 S500
M205 X5 Y5
G1 F900 X39.661 Y85.463 E20.32546
M204 S625
M205 X6 Y6
G1 F1500 E13.82546
G1 F2400 Z2.27
G0 F4500 X52.869 Y98.735 Z2.27
M204 S500
M205 X5 Y5
G1 F2400 Z0.27
G1 F1500 E20.32546
G1 F900 X53.656 Y97.99 E20.34472
G1 X54.525 Y97.383 E20.36356
G1 X55.479 Y96.911 E20.38249
G1 X56.503 Y96.582 E20.4016
G1 X57.555 Y96.412 E20.42055
G1 X58.638 Y96.401 E20.4398
G1 X59.699 Y96.55 E20.45884
G1 X60.725 Y96.854 E20.47787
G1 X61.692 Y97.309 E20.49686
G1 X62.576 Y97.898 E20.51575
G1 X63.37 Y98.617 E20.53479
G1 X64.049 Y99.453 E20.55393
G1 X64.595 Y100.379 E20.57304
G1 X64.997 Y101.377 E20.59217
G1 X65.243 Y102.413 E20.61109
G1 X65.335 Y103.479 E20.63011
G1 X65.266 Y104.539 E20.649
G1 X65.04 Y105.58 E20.66793
G1 X64.66 Y106.583 E20.687
G1 X64.132 Y107.519 E20.7061
G1 X63.473 Y108.362 E20.72512
G1 X62.692 Y109.103 E20.74426
G1 X61.821 Y109.711 E20.76314
G1 X60.867 Y110.183 E20.78206
G1 X59.843 Y110.512 E20.80118
G1 X58.79 Y110.682 E20.82014
G1 X57.707 Y110.693 E20.83939
G1 X56.646 Y110.544 E20.85844
G1 X55.621 Y110.24 E20.87744
G1 X54.654 Y109.785 E20.89644
G1 X53.77 Y109.196 E20.91532
G1 X52.974 Y108.475 E20.93441
G1 X52.296 Y107.64 E20.95353
G1 X51.751 Y106.715 E20.97262
G1 X51.349 Y105.717 E20.99174
G1 X51.103 Y104.681 E21.01067
G1 X51.011 Y103.613 E21.02973
G1 X51.08 Y102.555 E21.04857
G1 X51.306 Y101.514 E21.06751
G1 X51.686 Y100.511 E21.08658
G1 X52.218 Y99.567 E21.10584
G1 X52.869 Y98.735 E21.12462
M204 S625
M205 X6 Y6
G0 F4500 X53.659 Y98.276
M204 S500
M205 X5 Y5
G1 F900 X53.659 Y108.812 E21.31191
M204 S625
M205 X6 Y6
G0 F4500 X54.86 Y109.651
M204 S500
M205 X5 Y5
G1 F900 X61.468 Y109.651 E21.42937
M204 S625
M205 X6 Y6
G0 F4500 X60.658 Y110.03
M204 S500
M205 X5 Y5
G1 F900 X60.658 Y97.055 E21.66001
M204 S625
M205 X6 Y6
G0 F4500 X62.329 Y97.986
M204 S500
M205 X5 Y5
G1 F900 X54.028 Y97.986 E21.80757
M204 S625
M205 X6 Y6
G0 F4500 X55.992 Y96.966
M204 S500
M205 X5 Y5
G1 F900 X55.992 Y110.131 E22.04159
M204 S625
M205 X6 Y6
G0 F4500 X58.325 Y110.477
M204 S500
M205 X5 Y5
G1 F900 X58.325 Y96.614 E22.28802
M204 S625
M205 X6 Y6
G0 F4500 X62.991 Y98.557
M204 S500
M205 X5 Y5
G1 F900 X62.991 Y108.53 E22.4653
M204 S625
M205 X6 Y6
G0 F4500 X64.003 Y107.318
M204 S500
M205 X5 Y5
G1 F900 X52.349 Y107.318 E22.67246
M204 S625
M205 X6 Y6
G0 F4500 X51.39 Y104.985
M204 S500
M205 X5 Y5
G1 F900 X64.953 Y104.985 E22.91356
M204 S625
M205 X6 Y6
G0 F4500 X65.052 Y102.652
M204 S500
M205 X5 Y5
G1 F900 X51.284 Y102.652 E23.1583
M204 S625
M205 X6 Y6
G0 F4500 X51.326 Y102.409
M204 S500
M205 X5 Y5
G1 F900 X51.326 Y104.71 E23.1992
M204 S625
M205 X6 Y6
G0 F4500 X52.035 Y100.319
M204 S500
M205 X5 Y5
G1 F900 X64.315 Y100.319 E23.41749
M204 S625
M205 X6 Y6
G1 F1500 E16.91749
G1 F2400 Z2.27
G0 F4500 X74.419 Y84.599 Z2.27
M204 S500
M205 X5 Y5
G1 F2400 Z0.27
G1 F1500 E23.41749
G1 F900 X73.531 Y84.007 E23.43646
G1 X72.747 Y83.295 E23.45528
G1 X72.059 Y82.45 E23.47465
G1 X71.516 Y81.529 E23.49366
G1 X71.114 Y80.531 E23.51278
G1 X70.868 Y79.496 E23.5317
G1 X70.776 Y78.427 E23.55077
G1 X70.845 Y77.369 E23.56962
G1 X71.071 Y76.328 E23.58855
G1 X71.451 Y75.325 E23.60762
G1 X71.983 Y74.381 E23.62688
G1 X72.634 Y73.549 E23.64566
G1 X73.421 Y72.804 E23.66492
G1 X74.29 Y72.197 E23.68376
G1 X75.244 Y71.725 E23.70268
G1 X76.268 Y71.396 E23.7218
G1 X77.321 Y71.226 E23.74076
G1 X78.404 Y71.215 E23.76002
G1 X79.465 Y71.364 E23.77906
G1 X80.49 Y71.668 E23.79807
G1 X81.457 Y72.123 E23.81706
G1 X82.341 Y72.712 E23.83595
G1 X83.135 Y73.431 E23.85499
G1 X83.814 Y74.267 E23.87413
G1 X84.36 Y75.193 E23.89324
G1 X84.764 Y76.193 E23.91241
G1 X85.008 Y77.223 E23.93123
G1 X85.1 Y78.293 E23.95032
G1 X85.031 Y79.353 E23.9692
G1 X84.805 Y80.394 E23.98814
G1 X84.425 Y81.397 E24.0072
G1 X83.897 Y82.333 E24.02631
G1 X83.238 Y83.176 E24.04533
G1 X82.457 Y83.917 E24.06446
G1 X81.586 Y84.525 E24.08335
G1 X80.632 Y84.997 E24.10227
G1 X79.608 Y85.326 E24.12139
G1 X78.556 Y85.496 E24.14033
G1 X77.473 Y85.507 E24.15958
G1 X76.412 Y85.358 E24.17863
G1 X75.386 Y85.054 E24.19765
G1 X74.419 Y84.599 E24.21665
M204 S625
M205 X6 Y6
G0 F4500 X74.656 Y84.478
M204 S500
M205 X5 Y5
G1 F900 X74.656 Y72.25 E24.43401
M204 S625
M205 X6 Y6
G0 F4500 X74.509 Y72.323
M204 S500
M205 X5 Y5
G1 F900 X81.379 Y72.323 E24.55613
M204 S625
M205 X6 Y6
G0 F4500 X81.655 Y72.508
M204 S500
M205 X5 Y5
G1 F900 X81.655 Y84.222 E24.76436
M204 S625
M205 X6 Y6
G0 F4500 X81.988 Y83.988
M204 S500
M205 X5 Y5
G1 F900 X73.881 Y83.988 E24.90847
M204 S625
M205 X6 Y6
G0 F4500 X72.323 Y82.44
M204 S500
M205 X5 Y5
G1 F900 X72.323 Y74.286 E25.05341
M204 S625
M205 X6 Y6
G0 F4500 X72.07 Y74.656
M204 S500
M205 X5 Y5
G1 F900 X83.8 Y74.656 E25.26193
M204 S625
M205 X6 Y6
G0 F4500 X83.988 Y74.977
M204 S500
M205 X5 Y5
G1 F900 X83.988 Y81.745 E25.38223
M204 S625
M205 X6 Y6
G0 F4500 X84.038 Y81.655
M204 S500
M205 X5 Y5
G1 F900 X71.834 Y81.655 E25.59917
M204 S625
M205 X6 Y6
G0 F4500 X71.063 Y79.322
M204 S500
M205 X5 Y5
G1 F900 X84.822 Y79.322 E25.84375
M204 S625
M205 X6 Y6
G0 F4500 X84.738 Y76.989
M204 S500
M205 X5 Y5
G1 F900 X71.142 Y76.989 E26.08543
M204 S625
M205 X6 Y6
G1 F1500 E19.58543
G0 F4500 X72.951 Y76.88
G0 X76.724 Y73.303
G0 X76.989 Y71.492
M204 S500
M205 X5 Y5
G1 F1500 E26.08543
G1 F900 X76.989 Y85.227 E26.32959
M204 S625
M205 X6 Y6
G0 F4500 X79.322 Y85.16
M204 S500
M205 X5 Y5
G1 F900 X79.322 Y71.556 E26.57141
M204 S625
M205 X6 Y6
G1 F1500 E20.07141
G1 F2400 Z2.27
G0 F4500 X105.645 Y169.012 Z2.27
M204 S500
M205 X5 Y5
G1 F2400 Z0.27
G1 F1500 E26.57141
G1 F900 X106.704 Y168.841 E26.59048
G1 X107.785 Y168.829 E26.6097
G1 X108.845 Y168.978 E26.62872
G1 X109.877 Y169.285 E26.64786
G1 X110.838 Y169.736 E26.66673
G1 X111.728 Y170.329 E26.68575
G1 X112.51 Y171.04 E26.70453
G1 X113.201 Y171.889 E26.72399
G1 X113.738 Y172.799 E26.74277
G1 X114.144 Y173.804 E26.76204
G1 X114.391 Y174.84 E26.78097
G1 X114.482 Y175.907 E26.80001
G1 X114.414 Y176.967 E26.81889
G1 X114.188 Y178.009 E26.83784
G1 X113.808 Y179.011 E26.85689
G1 X113.282 Y179.945 E26.87595
G1 X112.62 Y180.793 E26.89507
G1 X111.838 Y181.533 E26.91421
G1 X110.971 Y182.138 E26.933
G1 X110.011 Y182.613 E26.95204
G1 X108.986 Y182.941 E26.97117
G1 X107.938 Y183.11 E26.99004
G1 X106.858 Y183.122 E27.00924
G1 X105.793 Y182.971 E27.02836
G1 X104.769 Y182.667 E27.04735
G1 X103.807 Y182.215 E27.06624
G1 X102.909 Y181.617 E27.08542
G1 X102.127 Y180.906 E27.10421
G1 X101.441 Y180.063 E27.12353
G1 X100.898 Y179.142 E27.14254
G1 X100.497 Y178.148 E27.16159
G1 X100.251 Y177.112 E27.18052
G1 X100.159 Y176.042 E27.19961
G1 X100.228 Y174.983 E27.21847
G1 X100.454 Y173.941 E27.23742
G1 X100.831 Y172.945 E27.25636
G1 X101.364 Y171.999 E27.27566
G1 X102.031 Y171.149 E27.29486
G1 X102.795 Y170.424 E27.31359
G1 X103.666 Y169.816 E27.33247
G1 X104.632 Y169.337 E27.35163
G1 X105.645 Y169.012 E27.37055
M204 S625
M205 X6 Y6
G0 F4500 X104.985 Y169.444
M204 S500
M205 X5 Y5
G1 F900 X104.985 Y182.512 E27.60284
M204 S625
M205 X6 Y6
G0 F4500 X103.822 Y181.974
M204 S500
M205 X5 Y5
G1 F900 X110.828 Y181.974 E27.72738
M204 S625
M205 X6 Y6
G0 F4500 X109.651 Y182.508
M204 S500
M205 X5 Y5
G1 F900 X109.651 Y169.437 E27.95973
M204 S625
M205 X6 Y6
G0 F4500 X111.318 Y170.309
M204 S500
M205 X5 Y5
G1 F900 X103.326 Y170.309 E28.1018
M204 S625
M205 X6 Y6
G0 F4500 X102.652 Y170.849
M204 S500
M205 X5 Y5
G1 F900 X102.652 Y181.099 E28.284
M204 S625
M205 X6 Y6
G0 F4500 X101.435 Y179.641
M204 S500
M205 X5 Y5
G1 F900 X113.211 Y179.641 E28.49333
M204 S625
M205 X6 Y6
G0 F4500 X111.984 Y181.106
M204 S500
M205 X5 Y5
G1 F900 X111.984 Y170.846 E28.67571
M204 S625
M205 X6 Y6
G0 F4500 X113.4 Y172.642
M204 S500
M205 X5 Y5
G1 F900 X101.242 Y172.642 E28.89183
M204 S625
M205 X6 Y6
G0 F4500 X100.444 Y174.975
M204 S500
M205 X5 Y5
G1 F900 X114.191 Y174.975 E29.1362
M204 S625
M205 X6 Y6
G0 F4500 X114.124 Y177.308
M204 S500
M205 X5 Y5
G1 F900 X100.512 Y177.308 E29.37816
M204 S625
M205 X6 Y6
G1 F1500 E22.87816
G0 F4500 X102.366 Y177.559
G0 X106.982 Y181.166
G0 X107.318 Y182.907
M204 S500
M205 X5 Y5
G1 F1500 E29.37816
G1 F900 X107.318 Y169.044 E29.62459
M204 S625
M205 X6 Y6
G1 F1500 E23.12459
G1 F2400 Z2.27
G0 F4500 X101.173 Y187.729 Z2.27
M204 S500
M205 X5 Y5
G1 F2400 Z0.27
G1 F1500 E29.62459
G1 F900 X102.143 Y188.185 E29.64365
G1 X103.024 Y188.772 E29.66246
G1 X103.819 Y189.491 E29.68152
G1 X104.495 Y190.321 E29.70055
G1 X105.046 Y191.253 E29.71979
G1 X105.449 Y192.249 E29.73889
G1 X105.695 Y193.284 E29.7578
G1 X105.786 Y194.352 E29.77686
G1 X105.718 Y195.414 E29.79577
G1 X105.495 Y196.451 E29.81463
G1 X105.114 Y197.453 E29.83368
G1 X104.58 Y198.403 E29.85306
G1 X103.93 Y199.234 E29.87181
G1 X103.149 Y199.975 E29.89095
G1 X102.281 Y200.582 E29.90977
G1 X101.317 Y201.06 E29.9289
G1 X100.297 Y201.386 E29.94794
G1 X99.249 Y201.558 E29.96682
G1 X98.17 Y201.569 E29.986
G1 X97.093 Y201.418 E30.00533
G1 X96.074 Y201.115 E30.02423
G1 X95.111 Y200.663 E30.04314
G1 X94.226 Y200.074 E30.06203
G1 X93.431 Y199.354 E30.0811
G1 X92.758 Y198.527 E30.10005
G1 X92.2 Y197.586 E30.1195
G1 X91.804 Y196.603 E30.13834
G1 X91.554 Y195.559 E30.15742
G1 X91.464 Y194.492 E30.17646
G1 X91.532 Y193.432 E30.19534
G1 X91.755 Y192.396 E30.21417
G1 X92.138 Y191.39 E30.23331
G1 X92.673 Y190.439 E30.25271
G1 X93.32 Y189.611 E30.27138
G1 X94.108 Y188.865 E30.29067
G1 X94.977 Y188.26 E30.3095
G1 X95.932 Y187.787 E30.32844
G1 X96.949 Y187.46 E30.34743
G1 X98.008 Y187.288 E30.3665
G1 X99.085 Y187.276 E30.38565
G1 X100.148 Y187.425 E30.40473
G1 X101.173 Y187.729 E30.42373
M204 S625
M205 X6 Y6
G0 F4500 X100.319 Y187.695
M204 S500
M205 X5 Y5
G1 F900 X100.319 Y201.159 E30.66307
M204 S625
M205 X6 Y6
G0 F4500 X101.694 Y200.638
M204 S500
M205 X5 Y5
G1 F900 X95.55 Y200.638 E30.77228
M204 S625
M205 X6 Y6
G0 F4500 X95.653 Y200.685
M204 S500
M205 X5 Y5
G1 F900 X95.653 Y188.159 E30.99495
M204 S625
M205 X6 Y6
G0 F4500 X94.32 Y188.973
M204 S500
M205 X5 Y5
G1 F900 X102.932 Y188.973 E31.14803
M204 S625
M205 X6 Y6
G0 F4500 X102.652 Y188.777
M204 S500
M205 X5 Y5
G1 F900 X102.652 Y200.067 E31.34872
M204 S625
M205 X6 Y6
G0 F4500 X104.389 Y198.305
M204 S500
M205 X5 Y5
G1 F900 X92.87 Y198.305 E31.55348
M204 S625
M205 X6 Y6
G0 F4500 X93.32 Y198.884
M204 S500
M205 X5 Y5
G1 F900 X93.32 Y189.951 E31.71228
M204 S625
M205 X6 Y6
G0 F4500 X92.425 Y191.306
M204 S500
M205 X5 Y5
G1 F900 X104.833 Y191.306 E31.93284
M204 S625
M205 X6 Y6
G0 F4500 X104.985 Y191.664
M204 S500
M205 X5 Y5
G1 F900 X104.985 Y197.203 E32.0313
M204 S625
M205 X6 Y6
G0 F4500 X105.382 Y195.972
M204 S500
M205 X5 Y5
G1 F900 X91.867 Y195.972 E32.27155
M204 S625
M205 X6 Y6
G0 F4500 X91.729 Y193.639
M204 S500
M205 X5 Y5
G1 F900 X105.514 Y193.639 E32.51659
M204 S625
M205 X6 Y6
G1 F1500 E26.01659
G0 F4500 X103.761 Y193.597
G0 X98.175 Y189.24
G0 X97.986 Y187.504
M204 S500
M205 X5 Y5
G1 F1500 E32.51659
G1 F900 X97.986 Y201.331 E32.76238
M204 S625
M205 X6 Y6
G1 F1500 E26.26238
G1 F2400 Z2.27
G0 F4500 X72.92 Y195.719 Z2.27
M204 S500
M205 X5 Y5
G1 F2400 Z0.27
G1 F1500 E32.76238
G1 F900 X72.694 Y196.763 E32.78136
G1 X72.32 Y197.751 E32.80014
G1 X71.783 Y198.705 E32.8196
G1 X71.127 Y199.546 E32.83856
G1 X70.357 Y200.276 E32.85742
G1 X69.473 Y200.894 E32.8766
G1 X68.519 Y201.366 E32.89552
G1 X67.503 Y201.692 E32.91448
G1 X66.444 Y201.865 E32.93356
G1 X65.371 Y201.876 E32.95263
G1 X64.294 Y201.725 E32.97197
G1 X63.275 Y201.422 E32.99086
G1 X62.313 Y200.97 E33.00976
G1 X61.425 Y200.379 E33.02872
G1 X60.633 Y199.659 E33.04774
G1 X59.956 Y198.831 E33.06676
G1 X59.403 Y197.893 E33.08611
G1 X59.004 Y196.906 E33.10504
G1 X58.757 Y195.868 E33.124
G1 X58.666 Y194.799 E33.14307
G1 X58.734 Y193.738 E33.16197
G1 X58.959 Y192.698 E33.18089
G1 X59.335 Y191.704 E33.19978
G1 X59.874 Y190.747 E33.2193
G1 X60.522 Y189.918 E33.23801
G1 X61.31 Y189.172 E33.2573
G1 X62.181 Y188.566 E33.27616
G1 X63.134 Y188.094 E33.29506
G1 X64.152 Y187.767 E33.31407
G1 X65.209 Y187.595 E33.33311
G1 X66.286 Y187.583 E33.35225
G1 X67.349 Y187.732 E33.37133
G1 X68.375 Y188.037 E33.39036
G1 X69.343 Y188.491 E33.40937
G1 X70.223 Y189.077 E33.42816
G1 X71.019 Y189.798 E33.44725
G1 X71.694 Y190.626 E33.46624
G1 X72.249 Y191.563 E33.4856
G1 X72.65 Y192.554 E33.5046
G1 X72.898 Y193.595 E33.52362
G1 X72.987 Y194.658 E33.54259
G1 X72.92 Y195.719 E33.56148
M204 S625
M205 X6 Y6
G0 F4500 X72.649 Y195.972
M204 S500
M205 X5 Y5
G1 F900 X58.996 Y195.972 E33.80418
M204 S625
M205 X6 Y6
G0 F4500 X58.969 Y193.639
M204 S500
M205 X5 Y5
G1 F900 X72.69 Y193.639 E34.04808
M204 S625
M205 X6 Y6
G0 F4500 X72.323 Y192.308
M204 S500
M205 X5 Y5
G1 F900 X72.323 Y197.152 E34.13419
M204 S625
M205 X6 Y6
G0 F4500 X71.766 Y198.305
M204 S500
M205 X5 Y5
G1 F900 X59.889 Y198.305 E34.34532
M204 S625
M205 X6 Y6
G0 F4500 X60.658 Y199.356
M204 S500
M205 X5 Y5
G1 F900 X60.658 Y190.084 E34.51013
M204 S625
M205 X6 Y6
G0 F4500 X59.8 Y191.306
M204 S500
M205 X5 Y5
G1 F900 X71.852 Y191.306 E34.72437
M204 S625
M205 X6 Y6
G0 F4500 X69.99 Y189.175
M204 S500
M205 X5 Y5
G1 F900 X69.99 Y200.277 E34.92172
M204 S625
M205 X6 Y6
G0 F4500 X69.472 Y200.638
M204 S500
M205 X5 Y5
G1 F900 X62.192 Y200.638 E35.05113
M204 S625
M205 X6 Y6
G0 F4500 X62.991 Y201.057
M204 S500
M205 X5 Y5
G1 F900 X62.991 Y188.399 E35.27614
M204 S625
M205 X6 Y6
G0 F4500 X61.963 Y188.973
M204 S500
M205 X5 Y5
G1 F900 X69.688 Y188.973 E35.41346
M204 S625
M205 X6 Y6
G0 F4500 X67.657 Y188.043
M204 S500
M205 X5 Y5
G1 F900 X67.657 Y201.423 E35.6513
M204 S625
M205 X6 Y6
G0 F4500 X65.324 Y201.657
M204 S500
M205 X5 Y5
G1 F900 X65.324 Y187.803 E35.89757
M204 S625
M205 X6 Y6
G1 F1500 E29.39757
G1 F2400 Z2.27
G0 F4500 X40.099 Y193.9 Z2.27
M204 S500
M205 X5 Y5
G1 F2400 Z0.27
G1 F1500 E35.89757
G1 F900 X40.189 Y194.964 E35.91655
G1 X40.121 Y196.026 E35.93547
G1 X39.897 Y197.064 E35.95434
G1 X39.515 Y198.069 E35.97345
G1 X38.987 Y199.009 E35.99262
G1 X38.332 Y199.849 E36.01155
G1 X37.554 Y200.587 E36.03062
G1 X36.671 Y201.202 E36.04974
G1 X35.722 Y201.673 E36.06858
G1 X34.707 Y201.998 E36.08752
G1 X33.645 Y202.171 E36.10665
G1 X32.571 Y202.183 E36.12574
G1 X31.495 Y202.032 E36.14506
G1 X30.477 Y201.729 E36.16394
G1 X29.514 Y201.277 E36.18285
G1 X28.629 Y200.688 E36.20174
G1 X27.833 Y199.966 E36.22085
G1 X27.155 Y199.135 E36.23991
G1 X26.604 Y198.202 E36.25917
G1 X26.207 Y197.216 E36.27807
G1 X25.957 Y196.174 E36.29711
G1 X25.867 Y195.106 E36.31617
G1 X25.935 Y194.045 E36.33507
G1 X26.158 Y193.01 E36.35389
G1 X26.541 Y192.004 E36.37302
G1 X27.071 Y191.061 E36.39225
G1 X27.726 Y190.221 E36.41118
G1 X28.511 Y189.479 E36.43039
G1 X29.385 Y188.871 E36.44931
G1 X30.328 Y188.403 E36.46803
G1 X31.357 Y188.074 E36.48723
G1 X32.41 Y187.902 E36.50619
G1 X33.487 Y187.89 E36.52534
G1 X34.55 Y188.039 E36.54442
G1 X35.576 Y188.344 E36.56345
G1 X36.544 Y188.798 E36.58245
G1 X37.424 Y189.384 E36.60125
G1 X38.222 Y190.105 E36.62037
G1 X38.898 Y190.935 E36.63939
G1 X39.449 Y191.866 E36.65862
G1 X39.851 Y192.861 E36.6777
G1 X40.099 Y193.9 E36.69669
M204 S625
M205 X6 Y6
G0 F4500 X39.82 Y193.639
M204 S500
M205 X5 Y5
G1 F900 X26.236 Y193.639 E36.93816
M204 S625
M205 X6 Y6
G0 F4500 X26.149 Y195.972
M204 S500
M205 X5 Y5
G1 F900 X39.912 Y195.972 E37.18281
M204 S625
M205 X6 Y6
G0 F4500 X39.661 Y197.096
M204 S500
M205 X5 Y5
G1 F900 X39.661 Y192.967 E37.25621
M204 S625
M205 X6 Y6
G0 F4500 X38.873 Y191.306
M204 S500
M205 X5 Y5
G1 F900 X27.174 Y191.306 E37.46417
M204 S625
M205 X6 Y6
G0 F4500 X27.996 Y190.254
M204 S500
M205 X5 Y5
G1 F900 X27.996 Y199.83 E37.63439
M204 S625
M205 X6 Y6
G0 F4500 X28.931 Y200.638
M204 S500
M205 X5 Y5
G1 F900 X37.112 Y200.638 E37.77981
M204 S625
M205 X6 Y6
G0 F4500 X37.328 Y200.489
M204 S500
M205 X5 Y5
G1 F900 X37.328 Y189.581 E37.97371
M204 S625
M205 X6 Y6
G0 F4500 X36.422 Y188.973
M204 S500
M205 X5 Y5
G1 F900 X29.651 Y188.973 E38.09408
M204 S625
M205 X6 Y6
G0 F4500 X30.329 Y188.637
M204 S500
M205 X5 Y5
G1 F900 X30.329 Y201.428 E38.32145
M204 S625
M205 X6 Y6
G0 F4500 X32.662 Y201.973
M204 S500
M205 X5 Y5
G1 F900 X32.662 Y188.109 E38.56789
M204 S625
M205 X6 Y6
G0 F4500 X34.995 Y188.39
M204 S500
M205 X5 Y5
G1 F900 X34.995 Y201.686 E38.80424
M204 S625
M205 X6 Y6
G0 F4500 X39.14 Y198.305
M204 S500
M205 X5 Y5
G1 F900 X26.908 Y198.305 E39.02168
M204 S625
M205 X6 Y6
G1 F1500 E32.52168
G1 F2400 Z2.27
G0 F4500 X124.263 Y194.185 Z2.27
M204 S500
M205 X5 Y5
G1 F2400 Z0.27
G1 F1500 E39.02168
G1 F900 X124.331 Y193.125 E39.04056
G1 X124.554 Y192.088 E39.05942
G1 X124.938 Y191.081 E39.07857
G1 X125.46 Y190.146 E39.09761
G1 X126.119 Y189.304 E39.11662
G1 X126.907 Y188.558 E39.1359
G1 X127.778 Y187.952 E39.15477
G1 X128.731 Y187.48 E39.17367
G1 X129.749 Y187.153 E39.19268
G1 X130.806 Y186.981 E39.21171
G1 X131.883 Y186.969 E39.23086
G1 X132.946 Y187.118 E39.24994
G1 X133.972 Y187.423 E39.26897
G1 X134.94 Y187.877 E39.28797
G1 X135.82 Y188.463 E39.30677
G1 X136.614 Y189.181 E39.3258
G1 X137.297 Y190.018 E39.345
G1 X137.844 Y190.945 E39.36413
G1 X138.247 Y191.94 E39.38321
G1 X138.495 Y192.979 E39.4022
G1 X138.585 Y194.044 E39.4212
G1 X138.517 Y195.107 E39.44014
G1 X138.294 Y196.143 E39.45897
G1 X137.912 Y197.148 E39.47809
G1 X137.387 Y198.084 E39.49716
G1 X136.723 Y198.936 E39.51636
G1 X135.944 Y199.673 E39.53543
G1 X135.073 Y200.278 E39.55428
G1 X134.116 Y200.753 E39.57327
G1 X133.103 Y201.077 E39.59218
G1 X132.041 Y201.251 E39.61131
G1 X130.968 Y201.262 E39.63038
G1 X129.891 Y201.111 E39.64971
G1 X128.873 Y200.808 E39.66859
G1 X127.91 Y200.356 E39.6875
G1 X127.025 Y199.767 E39.7064
G1 X126.229 Y199.046 E39.72549
G1 X125.554 Y198.218 E39.74448
G1 X125.004 Y197.286 E39.76372
G1 X124.601 Y196.289 E39.78283
G1 X124.354 Y195.254 E39.80175
G1 X124.263 Y194.185 E39.82082
M204 S625
M205 X6 Y6
G0 F4500 X124.508 Y193.639
M204 S500
M205 X5 Y5
G1 F900 X138.34 Y193.639 E40.0667
M204 S625
M205 X6 Y6
G0 F4500 X138.116 Y195.972
M204 S500
M205 X5 Y5
G1 F900 X124.739 Y195.972 E40.30449
M204 S625
M205 X6 Y6
G0 F4500 X125.895 Y198.305
M204 S500
M205 X5 Y5
G1 F900 X136.947 Y198.305 E40.50095
M204 S625
M205 X6 Y6
G0 F4500 X137.647 Y197.192
M204 S500
M205 X5 Y5
G1 F900 X137.647 Y191.025 E40.61057
M204 S625
M205 X6 Y6
G0 F4500 X137.764 Y191.306
M204 S500
M205 X5 Y5
G1 F900 X125.077 Y191.306 E40.83609
M204 S625
M205 X6 Y6
G0 F4500 X125.982 Y189.819
M204 S500
M205 X5 Y5
G1 F900 X125.982 Y198.41 E40.98881
M204 S625
M205 X6 Y6
G0 F4500 X128.315 Y200.314
M204 S500
M205 X5 Y5
G1 F900 X128.315 Y187.92 E41.20912
M204 S625
M205 X6 Y6
G0 F4500 X126.774 Y188.973
M204 S500
M205 X5 Y5
G1 F900 X136.071 Y188.973 E41.37439
M204 S625
M205 X6 Y6
G0 F4500 X135.314 Y188.379
M204 S500
M205 X5 Y5
G1 F900 X135.314 Y199.856 E41.5784
M204 S625
M205 X6 Y6
G0 F4500 X133.785 Y200.638
M204 S500
M205 X5 Y5
G1 F900 X129.034 Y200.638 E41.66286
M204 S625
M205 X6 Y6
G0 F4500 X130.648 Y201.005
M204 S500
M205 X5 Y5
G1 F900 X130.648 Y187.219 E41.90791
M204 S625
M205 X6 Y6
G0 F4500 X132.981 Y187.348
M204 S500
M205 X5 Y5
G1 F900 X132.981 Y200.885 E42.14855
M204 S625
M205 X6 Y6
G1 F1500 E35.64855
G1 F2400 Z2.27
G0 F4500 X132.937 Y182.876 Z2.27
M204 S500
M205 X5 Y5
G1 F2400 Z0.27
G1 F1500 E42.14855
G1 F900 X131.857 Y182.888 E42.16775
G1 X130.792 Y182.737 E42.18687
G1 X129.768 Y182.433 E42.20586
G1 X128.806 Y181.981 E42.22475
G1 X127.908 Y181.383 E42.24393
G1 X127.126 Y180.672 E42.26272
G1 X126.44 Y179.829 E42.28204
G1 X125.897 Y178.908 E42.30104
G1 X125.496 Y177.914 E42.32009
G1 X125.25 Y176.878 E42.33902
G1 X125.158 Y175.808 E42.35811
G1 X125.227 Y174.749 E42.37698
G1 X125.453 Y173.707 E42.39593
G1 X125.83 Y172.711 E42.41486
G1 X126.363 Y171.765 E42.43416
G1 X127.03 Y170.915 E42.45337
G1 X127.794 Y170.19 E42.47209
G1 X128.665 Y169.582 E42.49097
G1 X129.631 Y169.103 E42.51014
G1 X130.644 Y168.778 E42.52905
G1 X131.703 Y168.607 E42.54812
G1 X132.784 Y168.595 E42.56734
G1 X133.844 Y168.744 E42.58636
G1 X134.876 Y169.051 E42.6055
G1 X135.837 Y169.502 E42.62437
G1 X136.727 Y170.095 E42.64338
G1 X137.509 Y170.806 E42.66217
G1 X138.2 Y171.655 E42.68163
G1 X138.737 Y172.565 E42.70041
G1 X139.143 Y173.57 E42.71968
G1 X139.39 Y174.607 E42.73863
G1 X139.481 Y175.673 E42.75765
G1 X139.413 Y176.733 E42.77653
G1 X139.187 Y177.775 E42.79548
G1 X138.807 Y178.777 E42.81453
G1 X138.281 Y179.711 E42.83359
G1 X137.619 Y180.559 E42.85271
G1 X136.837 Y181.299 E42.87185
G1 X135.97 Y181.904 E42.89064
G1 X135.01 Y182.379 E42.90968
G1 X133.985 Y182.707 E42.92881
G1 X132.937 Y182.876 E42.94768
M204 S625
M205 X6 Y6
G0 F4500 X132.981 Y182.657
M204 S500
M205 X5 Y5
G1 F900 X132.981 Y168.835 E43.19338
M204 S625
M205 X6 Y6
G0 F4500 X130.648 Y168.997
M204 S500
M205 X5 Y5
G1 F900 X130.648 Y182.475 E43.43297
M204 S625
M205 X6 Y6
G0 F4500 X129.283 Y181.974
M204 S500
M205 X5 Y5
G1 F900 X135.355 Y181.974 E43.5409
M204 S625
M205 X6 Y6
G0 F4500 X135.314 Y181.995
M204 S500
M205 X5 Y5
G1 F900 X135.314 Y169.489 E43.76321
M204 S625
M205 X6 Y6
G0 F4500 X136.651 Y170.309
M204 S500
M205 X5 Y5
G1 F900 X127.99 Y170.309 E43.91717
M204 S625
M205 X6 Y6
G0 F4500 X128.315 Y170.082
M204 S500
M205 X5 Y5
G1 F900 X128.315 Y181.401 E44.11837
M204 S625
M205 X6 Y6
G0 F4500 X126.572 Y179.641
M204 S500
M205 X5 Y5
G1 F900 X138.069 Y179.641 E44.32274
M204 S625
M205 X6 Y6
G0 F4500 X137.647 Y180.183
M204 S500
M205 X5 Y5
G1 F900 X137.647 Y171.31 E44.48047
M204 S625
M205 X6 Y6
G0 F4500 X138.538 Y172.642
M204 S500
M205 X5 Y5
G1 F900 X126.109 Y172.642 E44.70141
M204 S625
M205 X6 Y6
G0 F4500 X125.982 Y172.9
M204 S500
M205 X5 Y5
G1 F900 X125.982 Y178.555 E44.80193
M204 S625
M205 X6 Y6
G0 F4500 X125.567 Y177.308
M204 S500
M205 X5 Y5
G1 F900 X139.073 Y177.308 E45.04201
M204 S625
M205 X6 Y6
G0 F4500 X139.211 Y174.975
M204 S500
M205 X5 Y5
G1 F900 X125.422 Y174.975 E45.28712
M204 S625
M205 X6 Y6
G1 F1500 E38.78712
G1 F2400 Z2.27
G0 F4500 X150.157 Y175.574 Z2.27
M204 S500
M205 X5 Y5
G1 F2400 Z0.27
G1 F1500 E45.28712
G1 F900 X150.226 Y174.515 E45.30599
G1 X150.452 Y173.473 E45.32494
G1 X150.829 Y172.477 E45.34387
G1 X151.362 Y171.531 E45.36317
G1 X152.024 Y170.687 E45.38224
G1 X152.798 Y169.953 E45.4012
G1 X153.669 Y169.345 E45.42009
G1 X154.63 Y168.869 E45.43915
G1 X155.643 Y168.544 E45.45806
G1 X156.702 Y168.373 E45.47713
G1 X157.783 Y168.361 E45.49635
G1 X158.843 Y168.51 E45.51537
G1 X159.875 Y168.817 E45.53451
G1 X160.836 Y169.268 E45.55338
G1 X161.726 Y169.86 E45.57238
G1 X162.507 Y170.572 E45.59117
G1 X163.194 Y171.414 E45.61049
G1 X163.743 Y172.346 E45.62972
G1 X164.141 Y173.334 E45.64865
G1 X164.389 Y174.373 E45.66764
G1 X164.48 Y175.439 E45.68666
G1 X164.412 Y176.497 E45.7055
G1 X164.184 Y177.545 E45.72457
G1 X163.807 Y178.541 E45.7435
G1 X163.28 Y179.477 E45.76259
G1 X162.618 Y180.325 E45.78171
G1 X161.836 Y181.065 E45.80085
G1 X160.969 Y181.67 E45.81965
G1 X160.009 Y182.145 E45.83869
G1 X158.984 Y182.473 E45.85782
G1 X157.936 Y182.642 E45.87669
G1 X156.856 Y182.654 E45.89589
G1 X155.791 Y182.503 E45.91501
G1 X154.766 Y182.199 E45.93401
G1 X153.805 Y181.747 E45.95289
G1 X152.907 Y181.149 E45.97207
G1 X152.125 Y180.438 E45.99085
G1 X151.439 Y179.595 E46.01017
G1 X150.896 Y178.674 E46.02918
G1 X150.495 Y177.68 E46.04823
G1 X150.249 Y176.644 E46.06716
G1 X150.157 Y175.574 E46.08625
M204 S625
M205 X6 Y6
G0 F4500 X150.407 Y174.975
M204 S500
M205 X5 Y5
G1 F900 X164.23 Y174.975 E46.33197
M204 S625
M205 X6 Y6
G0 F4500 X164.021 Y177.308
M204 S500
M205 X5 Y5
G1 F900 X150.622 Y177.308 E46.57015
M204 S625
M205 X6 Y6
G0 F4500 X151.645 Y179.514
M204 S500
M205 X5 Y5
G1 F900 X151.645 Y171.51 E46.71243
M204 S625
M205 X6 Y6
G0 F4500 X150.991 Y172.642
M204 S500
M205 X5 Y5
G1 F900 X163.636 Y172.642 E46.93721
M204 S625
M205 X6 Y6
G0 F4500 X163.31 Y172.026
M204 S500
M205 X5 Y5
G1 F900 X163.31 Y178.997 E47.06112
M204 S625
M205 X6 Y6
G0 F4500 X162.885 Y179.641
M204 S500
M205 X5 Y5
G1 F900 X151.747 Y179.641 E47.25911
M204 S625
M205 X6 Y6
G0 F4500 X153.978 Y181.596
M204 S500
M205 X5 Y5
G1 F900 X153.978 Y169.426 E47.47544
M204 S625
M205 X6 Y6
G0 F4500 X152.729 Y170.309
M204 S500
M205 X5 Y5
G1 F900 X161.908 Y170.309 E47.63861
M204 S625
M205 X6 Y6
G0 F4500 X160.977 Y169.614
M204 S500
M205 X5 Y5
G1 F900 X160.977 Y181.409 E47.84828
M204 S625
M205 X6 Y6
G0 F4500 X159.853 Y181.974
M204 S500
M205 X5 Y5
G1 F900 X154.779 Y181.974 E47.93847
M204 S625
M205 X6 Y6
G0 F4500 X156.311 Y182.364
M204 S500
M205 X5 Y5
G1 F900 X156.311 Y168.648 E48.18229
M204 S625
M205 X6 Y6
G0 F4500 X158.644 Y168.695
M204 S500
M205 X5 Y5
G1 F900 X158.644 Y182.316 E48.42441
M204 S625
M205 X6 Y6
G0 F4500 X161.53 Y187.173
M204 S500
M205 X5 Y5
G1 F900 X162.548 Y186.846 E48.44342
G1 X163.604 Y186.674 E48.46244
G1 X164.678 Y186.663 E48.48153
G1 X165.751 Y186.813 E48.50079
G1 X166.773 Y187.116 E48.51974
G1 X167.736 Y187.569 E48.53866
G1 X168.621 Y188.157 E48.55755
G1 X169.415 Y188.877 E48.5766
G1 X170.09 Y189.705 E48.59559
G1 X170.645 Y190.642 E48.61495
G1 X171.046 Y191.633 E48.63395
G1 X171.294 Y192.673 E48.65296
G1 X171.383 Y193.737 E48.67193
G1 X171.316 Y194.798 E48.69083
G1 X171.091 Y195.84 E48.70978
G1 X170.711 Y196.84 E48.7288
G1 X170.185 Y197.776 E48.74788
G1 X169.52 Y198.629 E48.76711
G1 X168.742 Y199.366 E48.78616
G1 X167.871 Y199.971 E48.80501
G1 X166.915 Y200.445 E48.82398
G1 X165.894 Y200.773 E48.84304
G1 X164.842 Y200.944 E48.86199
G1 X163.767 Y200.955 E48.8811
G1 X162.69 Y200.804 E48.90043
G1 X161.671 Y200.501 E48.91933
G1 X160.711 Y200.05 E48.93818
G1 X159.821 Y199.459 E48.95717
G1 X159.029 Y198.74 E48.97619
G1 X158.349 Y197.905 E48.99533
G1 X157.801 Y196.977 E49.01449
G1 X157.4 Y195.986 E49.03349
G1 X157.151 Y194.944 E49.05254
G1 X157.062 Y193.878 E49.07155
G1 X157.129 Y192.82 E49.09039
G1 X157.356 Y191.773 E49.10944
G1 X157.731 Y190.783 E49.12826
G1 X158.27 Y189.825 E49.1478
G1 X158.921 Y188.994 E49.16656
G1 X159.702 Y188.253 E49.1857
G1 X160.577 Y187.645 E49.20464
G1 X161.53 Y187.173 E49.22354
M204 S625
M205 X6 Y6
G0 F4500 X160.977 Y187.681
M204 S500
M205 X5 Y5
G1 F900 X160.977 Y199.943 E49.44151
M204 S625
M205 X6 Y6
G0 F4500 X163.018 Y200.638
M204 S500
M205 X5 Y5
G1 F900 X165.417 Y200.638 E49.48416
M204 S625
M205 X6 Y6
G0 F4500 X165.643 Y200.602
M204 S500
M205 X5 Y5
G1 F900 X165.643 Y187.01 E49.72577
M204 S625
M205 X6 Y6
G0 F4500 X163.31 Y186.934
M204 S500
M205 X5 Y5
G1 F900 X163.31 Y200.678 E49.97008
M204 S625
M205 X6 Y6
G0 F4500 X167.976 Y199.643
M204 S500
M205 X5 Y5
G1 F900 X167.976 Y187.981 E50.17738
M204 S625
M205 X6 Y6
G0 F4500 X169.208 Y188.973
M204 S500
M205 X5 Y5
G1 F900 X159.249 Y188.973 E50.35442
M204 S625
M205 X6 Y6
G0 F4500 X158.644 Y189.688
M204 S500
M205 X5 Y5
G1 F900 X158.644 Y197.933 E50.50098
M204 S625
M205 X6 Y6
G0 F4500 X158.946 Y198.305
M204 S500
M205 X5 Y5
G1 F900 X169.505 Y198.305 E50.68868
M204 S625
M205 X6 Y6
G0 F4500 X170.309 Y197.127
M204 S500
M205 X5 Y5
G1 F900 X170.309 Y190.488 E50.80669
M204 S625
M205 X6 Y6
G0 F4500 X170.688 Y191.306
M204 S500
M205 X5 Y5
G1 F900 X157.757 Y191.306 E51.03655
M204 S625
M205 X6 Y6
G0 F4500 X157.289 Y193.639
M204 S500
M205 X5 Y5
G1 F900 X171.164 Y193.639 E51.28319
M204 S625
M205 X6 Y6
G0 F4500 X170.816 Y195.972
M204 S500
M205 X5 Y5
G1 F900 X157.62 Y195.972 E51.51776
M204 S625
M205 X6 Y6
G1 F1500 E45.01776
G1 F2400 Z2.27
G0 F4500 X189.86 Y193.571 Z2.27
M204 S500
M205 X5 Y5
G1 F2400 Z0.27
G1 F1500 E51.51776
G1 F900 X189.928 Y192.511 E51.53665
G1 X190.151 Y191.475 E51.55548
G1 X190.534 Y190.469 E51.57462
G1 X191.066 Y189.521 E51.59394
G1 X191.716 Y188.69 E51.6127
G1 X192.504 Y187.944 E51.63199
G1 X193.375 Y187.338 E51.65085
G1 X194.328 Y186.866 E51.66975
G1 X195.35 Y186.538 E51.68883
G1 X196.402 Y186.367 E51.70778
G1 X197.477 Y186.356 E51.72689
G1 X198.548 Y186.506 E51.74611
G1 X199.572 Y186.81 E51.7651
G1 X200.539 Y187.264 E51.78409
G1 X201.42 Y187.851 E51.80291
G1 X202.215 Y188.57 E51.82196
G1 X202.891 Y189.4 E51.84099
G1 X203.441 Y190.332 E51.86023
G1 X203.844 Y191.329 E51.87934
G1 X204.091 Y192.364 E51.89826
G1 X204.182 Y193.431 E51.91729
G1 X204.114 Y194.493 E51.93621
G1 X203.891 Y195.53 E51.95506
G1 X203.509 Y196.534 E51.97416
G1 X202.984 Y197.469 E51.99322
G1 X202.321 Y198.319 E52.01238
G1 X201.537 Y199.061 E52.03157
G1 X200.67 Y199.664 E52.05034
G1 X199.714 Y200.138 E52.06931
G1 X198.693 Y200.466 E52.08838
G1 X197.64 Y200.637 E52.10734
G1 X196.566 Y200.648 E52.12643
G1 X195.493 Y200.498 E52.14569
G1 X194.471 Y200.194 E52.16464
G1 X193.505 Y199.741 E52.18361
G1 X192.622 Y199.153 E52.20247
G1 X191.827 Y198.432 E52.22155
G1 X191.151 Y197.604 E52.24055
G1 X190.6 Y196.671 E52.25981
G1 X190.199 Y195.679 E52.27883
G1 X189.95 Y194.638 E52.29785
G1 X189.86 Y193.571 E52.31689
M204 S625
M205 X6 Y6
G0 F4500 X190.076 Y193.639
M204 S500
M205 X5 Y5
G1 F900 X203.957 Y193.639 E52.56364
M204 S625
M205 X6 Y6
G0 F4500 X203.609 Y191.306
M204 S500
M205 X5 Y5
G1 F900 X190.44 Y191.306 E52.79773
M204 S625
M205 X6 Y6
G0 F4500 X191.306 Y189.554
M204 S500
M205 X5 Y5
G1 F900 X191.306 Y197.452 E52.93812
M204 S625
M205 X6 Y6
G0 F4500 X191.999 Y198.305
M204 S500
M205 X5 Y5
G1 F900 X202.029 Y198.305 E53.11642
M204 S625
M205 X6 Y6
G0 F4500 X202.971 Y197.063
M204 S500
M205 X5 Y5
G1 F900 X202.971 Y189.951 E53.24284
M204 S625
M205 X6 Y6
G0 F4500 X202.272 Y188.973
M204 S500
M205 X5 Y5
G1 F900 X191.762 Y188.973 E53.42966
M204 S625
M205 X6 Y6
G0 F4500 X193.639 Y187.441
M204 S500
M205 X5 Y5
G1 F900 X193.639 Y199.572 E53.64531
M204 S625
M205 X6 Y6
G0 F4500 X195.972 Y200.352
M204 S500
M205 X5 Y5
G1 F900 X195.972 Y186.649 E53.88889
M204 S625
M205 X6 Y6
G0 F4500 X196.03 Y186.64
M204 S500
M205 X5 Y5
G1 F900 X197.992 Y186.64 E53.92377
M204 S625
M205 X6 Y6
G0 F4500 X198.305 Y186.684
M204 S500
M205 X5 Y5
G1 F900 X198.305 Y200.317 E54.16611
M204 S625
M205 X6 Y6
G0 F4500 X200.638 Y199.431
M204 S500
M205 X5 Y5
G1 F900 X200.638 Y187.583 E54.37672
M204 S625
M205 X6 Y6
G1 F1500 E47.87672
G0 F4500 X200.217 Y189.399
G0 X202.008 Y194.981
G0 X203.498 Y195.972
M204 S500
M205 X5 Y5
G1 F1500 E54.37672
G1 F900 X190.543 Y195.972 E54.607
M204 S625
M205 X6 Y6
G1 F1500 E48.107
G1 F2400 Z2.27
G0 F4500 X182.354 Y154.073 Z2.27
M204 S500
M205 X5 Y5
G1 F2400 Z0.27
G1 F1500 E54.607
G1 F900 X181.826 Y154.062 E54.61639
G1 X181.33 Y153.934 E54.6255
G1 X180.872 Y153.686 E54.63476
G1 X180.482 Y153.338 E54.64405
G1 X180.189 Y152.917 E54.65316
G1 X180.003 Y152.428 E54.66246
G1 X179.937 Y151.909 E54.67176
G1 X179.993 Y151.393 E54.68099
G1 X180.169 Y150.905 E54.69021
G1 X180.455 Y150.473 E54.69942
G1 X180.834 Y150.118 E54.70865
G1 X181.284 Y149.864 E54.71784
G1 X181.815 Y149.713 E54.72765
G1 X182.014 Y149.693 E54.73121
G1 X182.562 Y149.737 E54.74098
G1 X183.054 Y149.899 E54.75019
G1 X183.497 Y150.171 E54.75943
G1 X183.868 Y150.547 E54.76882
G1 X184.13 Y150.98 E54.77781
G1 X184.289 Y151.483 E54.78719
G1 X184.324 Y151.99 E54.79622
G1 X184.236 Y152.511 E54.80562
G1 X184.031 Y152.99 E54.81488
G1 X183.727 Y153.397 E54.82391
G1 X183.321 Y153.734 E54.83329
G1 X182.853 Y153.964 E54.84256
G1 X182.354 Y154.073 E54.85164
M204 S625
M205 X6 Y6
G0 F4500 X181.974 Y153.854
M204 S500
M205 X5 Y5
G1 F900 X181.974 Y149.908 E54.92178
M204 S625
M205 X6 Y6
G0 F4500 X180.177 Y151.645
M204 S500
M205 X5 Y5
G1 F900 X184.09 Y151.645 E54.99134
M204 S625
M205 X6 Y6
G1 F1500 E48.49134
G1 F2400 Z2.27
G0 F4500 X181.603 Y74.077 Z2.27
M204 S500
M205 X5 Y5
G1 F2400 Z0.27
G1 F1500 E54.99134
G1 F900 X181.078 Y74.066 E55.00067
G1 X180.579 Y73.936 E55.00984
G1 X180.126 Y73.691 E55.01899
G1 X179.732 Y73.339 E55.02839
G1 X179.439 Y72.915 E55.03755
G1 X179.253 Y72.427 E55.04683
G1 X179.189 Y71.915 E55.056
G1 X179.245 Y71.396 E55.06528
G1 X179.421 Y70.907 E55.07452
G1 X179.705 Y70.478 E55.08367
G1 X180.086 Y70.121 E55.09295
G1 X180.537 Y69.866 E55.10216
G1 X181.066 Y69.717 E55.11193
G1 X181.272 Y69.697 E55.11561
G1 X181.809 Y69.739 E55.12518
G1 X182.309 Y69.902 E55.13453
G1 X182.749 Y70.174 E55.14372
G1 X183.115 Y70.543 E55.15296
G1 X183.384 Y70.994 E55.1623
G1 X183.539 Y71.479 E55.17135
G1 X183.573 Y71.997 E55.18058
G1 X183.484 Y72.519 E55.18999
G1 X183.281 Y72.993 E55.19915
G1 X182.977 Y73.401 E55.2082
G1 X182.571 Y73.738 E55.21758
G1 X182.105 Y73.967 E55.22681
G1 X181.603 Y74.077 E55.23594
M204 S625
M205 X6 Y6
G0 F4500 X181.974 Y73.781
M204 S500
M205 X5 Y5
G1 F900 X181.974 Y70.014 E55.30291
M204 S625
M205 X6 Y6
G0 F4500 X181.904 Y69.99
M204 S500
M205 X5 Y5
G1 F900 X180.868 Y69.99 E55.32132
M204 S625
M205 X6 Y6
G0 F4500 X179.641 Y70.954
M204 S500
M205 X5 Y5
G1 F900 X179.641 Y72.837 E55.35479
M204 S625
M205 X6 Y6
G0 F4500 X179.451 Y72.323
M204 S500
M205 X5 Y5
G1 F900 X183.304 Y72.323 E55.42328
M204 S625
M205 X6 Y6
G1 F1500 E48.92328
;MESH:Object 1
G0 F4500 X183.86 Y74.889
G0 X202.129 Y185.836
M204 S500
M205 X5 Y5
;TYPE:WALL-INNER
G1 F1500 E55.42328
G1 F900 X201.539 Y185.477 E55.43381
G1 X200.929 Y185.163 E55.44426
G1 X200.295 Y184.893 E55.45476
G1 X199.642 Y184.673 E55.46526
G1 X198.974 Y184.502 E55.47577
G1 X198.296 Y184.38 E55.48626
G1 X197.611 Y184.311 E55.49675
G1 X196.923 Y184.293 E55.50724
G1 X196.235 Y184.325 E55.51773
G1 X195.55 Y184.41 E55.52825
G1 X194.876 Y184.546 E55.53873
G1 X194.214 Y184.731 E55.5492
G1 X193.565 Y184.964 E55.55971
G1 X192.937 Y185.247 E55.5702
G1 X192.332 Y185.575 E55.58069
G1 X191.752 Y185.947 E55.59118
G1 X191.202 Y186.362 E55.60168
G1 X190.684 Y186.818 E55.6122
G1 X190.202 Y187.31 E55.62269
G1 X189.759 Y187.837 E55.63318
G1 X189.355 Y188.395 E55.64368
G1 X188.996 Y188.984 E55.65419
G1 X188.681 Y189.595 E55.66466
G1 X188.413 Y190.228 E55.67514
G1 X188.192 Y190.88 E55.68563
G1 X188.021 Y191.549 E55.69615
G1 X187.899 Y192.227 E55.70664
G1 X187.83 Y192.912 E55.71713
G1 X187.812 Y193.6 E55.72762
G1 X187.844 Y194.288 E55.73811
G1 X187.929 Y194.974 E55.74864
G1 X188.066 Y195.647 E55.75911
G1 X188.25 Y196.308 E55.76956
G1 X188.483 Y196.958 E55.78008
G1 X188.766 Y197.586 E55.79058
G1 X189.094 Y198.191 E55.80107
G1 X189.466 Y198.771 E55.81156
G1 X189.882 Y199.322 E55.82208
G1 X190.338 Y199.84 E55.8326
G1 X190.83 Y200.321 E55.84308
G1 X191.356 Y200.764 E55.85356
G1 X191.914 Y201.168 E55.86406
G1 X192.503 Y201.527 E55.87457
G1 X193.113 Y201.841 E55.88502
G1 X193.747 Y202.111 E55.89552
G1 X194.4 Y202.331 E55.90602
G1 X195.069 Y202.502 E55.91654
G1 X195.746 Y202.624 E55.92702
G1 X196.432 Y202.693 E55.93753
G1 X197.119 Y202.711 E55.948
G1 X197.808 Y202.679 E55.95851
G1 X198.492 Y202.594 E55.96901
G1 X199.166 Y202.459 E55.97948
G1 X199.83 Y202.273 E55.98999
G1 X200.477 Y202.04 E56.00047
G1 X201.105 Y201.757 E56.01096
G1 X201.71 Y201.429 E56.02145
G1 X202.29 Y201.057 E56.03195
G1 X202.84 Y200.642 E56.04244
G1 X203.358 Y200.186 E56.05296
G1 X203.84 Y199.694 E56.06345
G1 X204.283 Y199.167 E56.07394
G1 X204.687 Y198.609 E56.08444
G1 X205.046 Y198.02 E56.09495
G1 X205.36 Y197.41 E56.1054
G1 X205.63 Y196.776 E56.1159
G1 X205.85 Y196.123 E56.1264
G1 X206.021 Y195.454 E56.13692
G1 X206.142 Y194.777 E56.1474
G1 X206.213 Y194.091 E56.15791
G1 X206.23 Y193.404 E56.16838
G1 X206.198 Y192.715 E56.17889
G1 X206.113 Y192.031 E56.18939
G1 X205.978 Y191.357 E56.19986
G1 X205.793 Y190.694 E56.21035
G1 X205.559 Y190.045 E56.22086
G1 X205.276 Y189.418 E56.23134
G1 X204.948 Y188.813 E56.24183
G1 X204.576 Y188.233 E56.25233
G1 X204.161 Y187.683 E56.26283
G1 X203.705 Y187.165 E56.27334
G1 X203.213 Y186.683 E56.28384
G1 X202.686 Y186.24 E56.29433
G1 X202.129 Y185.836 E56.30481
M204 S625
M205 X6 Y6
G0 F4500 X201.929 Y186.136
M204 S500
M205 X5 Y5
G1 F900 X201.363 Y185.791 E56.31491
G1 X200.776 Y185.489 E56.32497
G1 X200.167 Y185.23 E56.33505
G1 X199.54 Y185.018 E56.34514
G1 X198.898 Y184.854 E56.35523
G1 X198.246 Y184.737 E56.36532
G1 X197.588 Y184.671 E56.3754
G1 X196.927 Y184.653 E56.38548
G1 X196.266 Y184.684 E56.39556
G1 X195.608 Y184.766 E56.40566
G1 X194.96 Y184.896 E56.41573
G1 X194.323 Y185.074 E56.42581
G1 X193.7 Y185.298 E56.4359
G1 X193.097 Y185.57 E56.44598
G1 X192.515 Y185.885 E56.45606
G1 X191.958 Y186.243 E56.46615
G1 X191.43 Y186.641 E56.47622
G1 X190.932 Y187.079 E56.48633
G1 X190.469 Y187.552 E56.49641
G1 X190.043 Y188.059 E56.5065
G1 X189.655 Y188.595 E56.51658
G1 X189.31 Y189.16 E56.52667
G1 X189.007 Y189.748 E56.53675
G1 X188.75 Y190.356 E56.54681
G1 X188.537 Y190.983 E56.5569
G1 X188.373 Y191.625 E56.56699
G1 X188.256 Y192.277 E56.57708
G1 X188.19 Y192.935 E56.58716
G1 X188.172 Y193.596 E56.59724
G1 X188.203 Y194.257 E56.60732
G1 X188.285 Y194.916 E56.61744
G1 X188.416 Y195.563 E56.62749
G1 X188.593 Y196.199 E56.63755
G1 X188.817 Y196.823 E56.64765
G1 X189.089 Y197.426 E56.65773
G1 X189.404 Y198.008 E56.66782
G1 X189.762 Y198.565 E56.67791
G1 X190.161 Y199.094 E56.688
G1 X190.599 Y199.592 E56.69811
G1 X191.072 Y200.054 E56.70818
G1 X191.578 Y200.48 E56.71826
G1 X192.114 Y200.868 E56.72834
G1 X192.679 Y201.213 E56.73843
G1 X193.266 Y201.515 E56.74849
G1 X193.875 Y201.774 E56.75857
G1 X194.502 Y201.986 E56.76865
G1 X195.145 Y202.15 E56.77876
G1 X195.796 Y202.267 E56.78884
G1 X196.455 Y202.333 E56.79893
G1 X197.115 Y202.351 E56.80899
G1 X197.777 Y202.32 E56.81909
G1 X198.434 Y202.238 E56.82918
G1 X199.082 Y202.109 E56.83925
G1 X199.72 Y201.93 E56.84934
G1 X200.342 Y201.706 E56.85942
G1 X200.945 Y201.434 E56.86949
G1 X201.527 Y201.119 E56.87958
G1 X202.084 Y200.761 E56.88967
G1 X202.612 Y200.363 E56.89974
G1 X203.11 Y199.925 E56.90985
G1 X203.573 Y199.452 E56.91993
G1 X203.999 Y198.945 E56.93002
G1 X204.387 Y198.409 E56.9401
G1 X204.732 Y197.844 E56.95019
G1 X205.034 Y197.257 E56.96025
G1 X205.293 Y196.648 E56.97033
G1 X205.505 Y196.021 E56.98041
G1 X205.669 Y195.378 E56.99053
G1 X205.785 Y194.727 E57.0006
G1 X205.853 Y194.068 E57.01069
G1 X205.87 Y193.408 E57.02075
G1 X205.839 Y192.746 E57.03085
G1 X205.757 Y192.089 E57.04094
G1 X205.628 Y191.441 E57.05101
G1 X205.45 Y190.804 E57.06108
G1 X205.225 Y190.18 E57.07119
G1 X204.953 Y189.578 E57.08126
G1 X204.638 Y188.996 E57.09134
G1 X204.28 Y188.439 E57.10143
G1 X203.882 Y187.911 E57.1115
G1 X203.444 Y187.413 E57.12161
G1 X202.971 Y186.95 E57.13169
G1 X202.464 Y186.524 E57.14178
G1 X201.929 Y186.136 E57.15185
M204 S625
M205 X6 Y6
G0 F4500 X201.713 Y186.461
M204 S500
M205 X5 Y5
;TYPE:WALL-OUTER
G1 F900 X201.172 Y186.131 E57.16312
G1 X200.61 Y185.842 E57.17435
G1 X200.028 Y185.595 E57.18559
G1 X199.429 Y185.392 E57.19683
G1 X198.815 Y185.235 E57.2081
G1 X198.192 Y185.124 E57.21935
G1 X197.563 Y185.06 E57.23059
G1 X196.931 Y185.043 E57.24182
G1 X196.299 Y185.073 E57.25307
G1 X195.67 Y185.151 E57.26434
G1 X195.051 Y185.275 E57.27556
G1 X194.442 Y185.446 E57.2868
G1 X193.846 Y185.66 E57.29806
G1 X193.27 Y185.92 E57.30929
G1 X192.713 Y186.221 E57.32055
G1 X192.181 Y186.563 E57.33179
G1 X191.676 Y186.944 E57.34304
G1 X191.2 Y187.362 E57.3543
G1 X190.758 Y187.814 E57.36553
G1 X190.351 Y188.299 E57.37679
G1 X189.98 Y188.811 E57.38803
G1 X189.65 Y189.351 E57.39928
G1 X189.361 Y189.913 E57.41051
G1 X189.115 Y190.495 E57.42174
G1 X188.911 Y191.094 E57.43299
G1 X188.754 Y191.708 E57.44426
G1 X188.643 Y192.331 E57.45551
G1 X188.579 Y192.96 E57.46675
G1 X188.562 Y193.592 E57.47798
G1 X188.592 Y194.224 E57.48923
G1 X188.67 Y194.853 E57.5005
G1 X188.795 Y195.472 E57.51172
G1 X188.965 Y196.081 E57.52296
G1 X189.179 Y196.677 E57.53422
G1 X189.439 Y197.253 E57.54545
G1 X189.74 Y197.81 E57.55671
G1 X190.082 Y198.342 E57.56795
G1 X190.463 Y198.847 E57.5792
G1 X190.882 Y199.323 E57.59047
G1 X191.334 Y199.765 E57.60171
G1 X191.818 Y200.172 E57.61295
G1 X192.33 Y200.543 E57.62419
G1 X192.87 Y200.873 E57.63544
G1 X193.432 Y201.162 E57.64667
G1 X194.014 Y201.409 E57.65791
G1 X194.613 Y201.612 E57.66915
G1 X195.228 Y201.769 E57.68043
G1 X195.85 Y201.88 E57.69166
G1 X196.48 Y201.944 E57.70292
G1 X197.111 Y201.961 E57.71414
G1 X197.744 Y201.931 E57.72541
G1 X198.372 Y201.853 E57.73666
G1 X198.991 Y201.729 E57.74788
G1 X199.601 Y201.558 E57.75914
G1 X200.196 Y201.344 E57.77038
G1 X200.772 Y201.084 E57.78161
G1 X201.329 Y200.783 E57.79287
G1 X201.861 Y200.441 E57.80411
G1 X202.366 Y200.06 E57.81535
G1 X202.842 Y199.642 E57.82662
G1 X203.284 Y199.19 E57.83785
G1 X203.691 Y198.705 E57.84911
G1 X204.062 Y198.193 E57.86035
G1 X204.392 Y197.653 E57.8716
G1 X204.681 Y197.091 E57.88283
G1 X204.928 Y196.509 E57.89407
G1 X205.131 Y195.91 E57.90531
G1 X205.288 Y195.295 E57.9166
G1 X205.399 Y194.673 E57.92783
G1 X205.464 Y194.043 E57.93908
G1 X205.48 Y193.412 E57.95031
G1 X205.45 Y192.779 E57.96157
G1 X205.372 Y192.151 E57.97282
G1 X205.248 Y191.532 E57.98404
G1 X205.078 Y190.923 E57.99528
G1 X204.863 Y190.327 E58.00654
G1 X204.603 Y189.751 E58.01778
G1 X204.302 Y189.194 E58.02903
G1 X203.96 Y188.662 E58.04027
G1 X203.579 Y188.157 E58.05152
G1 X203.161 Y187.681 E58.06278
G1 X202.709 Y187.239 E58.07402
G1 X202.224 Y186.832 E58.08527
G1 X201.713 Y186.461 E58.0965
M204 S625
M205 X6 Y6
G0 F4500 X201.543 Y186.357
G0 X201.783 Y185.964
G0 X201.799 Y185.94
G0 X83.916 Y71.783
G0 X82.87 Y70.964
G0 X81.713 Y70.313
G0 X80.47 Y69.84
G0 X79.171 Y69.558
G0 X77.847 Y69.471
G0 X76.523 Y69.586
G0 X73.25 Y70.432
M204 S500
M205 X5 Y5
;TYPE:WALL-INNER
G1 F900 X72.672 Y70.806 E58.10699
G1 X72.122 Y71.218 E58.11746
G1 X71.602 Y71.675 E58.12801
G1 X71.122 Y72.167 E58.13848
G1 X70.677 Y72.693 E58.14898
G1 X70.274 Y73.252 E58.15948
G1 X69.914 Y73.839 E58.16997
G1 X69.6 Y74.451 E58.18045
G1 X69.33 Y75.085 E58.19095
G1 X69.11 Y75.738 E58.20145
G1 X68.939 Y76.404 E58.21192
G1 X68.817 Y77.083 E58.22243
G1 X68.75 Y77.754 E58.23271
G1 X68.748 Y77.767 E58.23291
G1 X68.728 Y78.456 E58.24341
G1 X68.761 Y79.145 E58.25392
G1 X68.846 Y79.828 E58.26441
G1 X68.981 Y80.504 E58.27491
G1 X69.166 Y81.166 E58.28539
G1 X69.399 Y81.814 E58.29588
G1 X69.682 Y82.442 E58.30637
G1 X70.009 Y83.049 E58.31688
G1 X70.383 Y83.627 E58.32737
G1 X70.795 Y84.177 E58.33784
G1 X71.253 Y84.697 E58.3484
G1 X71.744 Y85.177 E58.35886
G1 X72.27 Y85.621 E58.36935
G1 X72.829 Y86.025 E58.37985
G1 X73.416 Y86.385 E58.39035
G1 X74.027 Y86.699 E58.40081
G1 X74.662 Y86.97 E58.41133
G1 X75.315 Y87.189 E58.42183
G1 X75.981 Y87.36 E58.4323
G1 X76.66 Y87.482 E58.44282
G1 X77.332 Y87.549 E58.4531
G1 X77.345 Y87.551 E58.45331
G1 X78.033 Y87.571 E58.46379
G1 X78.723 Y87.538 E58.47432
G1 X79.404 Y87.453 E58.48477
G1 X80.081 Y87.319 E58.49529
G1 X80.744 Y87.133 E58.50578
G1 X81.391 Y86.9 E58.51626
G1 X82.019 Y86.617 E58.52675
G1 X82.626 Y86.29 E58.53726
G1 X83.204 Y85.916 E58.54775
G1 X83.754 Y85.504 E58.55822
G1 X84.274 Y85.047 E58.56877
G1 X84.754 Y84.555 E58.57924
G1 X85.199 Y84.029 E58.58974
G1 X85.602 Y83.47 E58.60024
G1 X85.962 Y82.883 E58.61073
G1 X86.276 Y82.272 E58.6212
G1 X86.547 Y81.637 E58.63172
G1 X86.766 Y80.984 E58.64221
G1 X86.937 Y80.318 E58.65269
G1 X87.059 Y79.64 E58.66318
G1 X87.127 Y78.967 E58.67349
G1 X87.129 Y78.954 E58.67369
G1 X87.148 Y78.266 E58.68418
G1 X87.115 Y77.576 E58.6947
G1 X87.03 Y76.895 E58.70516
G1 X86.896 Y76.219 E58.71566
G1 X86.711 Y75.556 E58.72615
G1 X86.477 Y74.908 E58.73664
G1 X86.194 Y74.28 E58.74714
G1 X85.867 Y73.673 E58.75765
G1 X85.493 Y73.095 E58.76813
G1 X85.081 Y72.545 E58.77861
G1 X84.624 Y72.025 E58.78915
G1 X84.132 Y71.545 E58.79963
G1 X83.606 Y71.101 E58.81011
G1 X83.048 Y70.697 E58.82061
G1 X82.46 Y70.337 E58.83112
G1 X81.849 Y70.023 E58.84158
G1 X81.214 Y69.752 E58.8521
G1 X80.561 Y69.533 E58.8626
G1 X80.55 Y69.531 E58.86277
G1 X79.896 Y69.362 E58.87306
G1 X79.216 Y69.24 E58.88358
G1 X78.545 Y69.173 E58.89386
G1 X78.532 Y69.171 E58.89406
G1 X77.843 Y69.151 E58.90456
G1 X77.154 Y69.184 E58.91507
G1 X76.472 Y69.269 E58.92554
G1 X75.795 Y69.403 E58.93606
G1 X75.133 Y69.589 E58.94654
G1 X74.485 Y69.822 E58.95703
G1 X73.857 Y70.105 E58.96752
G1 X73.25 Y70.432 E58.97803
M204 S625
M205 X6 Y6
G0 F4500 X73.433 Y70.742
M204 S500
M205 X5 Y5
G1 F900 X72.878 Y71.101 E58.9881
G1 X72.349 Y71.498 E58.99818
G1 X71.85 Y71.936 E59.00829
G1 X71.389 Y72.409 E59.01836
G1 X70.961 Y72.915 E59.02846
G1 X70.574 Y73.452 E59.03854
G1 X70.228 Y74.016 E59.04862
G1 X69.926 Y74.604 E59.05869
G1 X69.667 Y75.213 E59.06878
G1 X69.455 Y75.84 E59.07886
G1 X69.291 Y76.481 E59.08894
G1 X69.174 Y77.133 E59.09904
G1 X69.107 Y77.79 E59.1091
G1 X69.088 Y78.452 E59.11919
G1 X69.12 Y79.114 E59.12929
G1 X69.202 Y79.771 E59.13938
G1 X69.331 Y80.42 E59.14946
G1 X69.509 Y81.056 E59.15952
G1 X69.733 Y81.679 E59.16961
G1 X70.005 Y82.283 E59.1797
G1 X70.319 Y82.866 E59.18979
G1 X70.678 Y83.421 E59.19986
G1 X71.075 Y83.95 E59.20994
G1 X71.514 Y84.449 E59.22007
G1 X71.986 Y84.91 E59.23012
G1 X72.492 Y85.337 E59.24021
G1 X73.029 Y85.725 E59.2503
G1 X73.593 Y86.071 E59.26038
G1 X74.18 Y86.373 E59.27044
G1 X74.79 Y86.633 E59.28054
G1 X75.417 Y86.844 E59.29062
G1 X76.058 Y87.008 E59.3007
G1 X76.71 Y87.125 E59.3108
G1 X77.368 Y87.192 E59.32087
G1 X78.029 Y87.211 E59.33095
G1 X78.692 Y87.179 E59.34106
G1 X79.347 Y87.097 E59.35112
G1 X79.997 Y86.969 E59.36122
G1 X80.634 Y86.79 E59.3713
G1 X81.256 Y86.566 E59.38137
G1 X81.86 Y86.294 E59.39146
G1 X82.443 Y85.98 E59.40155
G1 X82.998 Y85.621 E59.41162
G1 X83.527 Y85.224 E59.4217
G1 X84.026 Y84.786 E59.43182
G1 X84.487 Y84.313 E59.44188
G1 X84.915 Y83.807 E59.45198
G1 X85.302 Y83.27 E59.46206
G1 X85.648 Y82.706 E59.47215
G1 X85.95 Y82.119 E59.4822
G1 X86.21 Y81.509 E59.49231
G1 X86.421 Y80.882 E59.50239
G1 X86.585 Y80.241 E59.51247
G1 X86.702 Y79.59 E59.52255
G1 X86.77 Y78.931 E59.53264
G1 X86.788 Y78.27 E59.54272
G1 X86.756 Y77.607 E59.55283
G1 X86.674 Y76.952 E59.56289
G1 X86.546 Y76.302 E59.57298
G1 X86.368 Y75.666 E59.58304
G1 X86.143 Y75.043 E59.59314
G1 X85.871 Y74.439 E59.60323
G1 X85.557 Y73.856 E59.61332
G1 X85.198 Y73.301 E59.62339
G1 X84.801 Y72.772 E59.63347
G1 X84.363 Y72.273 E59.64358
G1 X83.89 Y71.812 E59.65365
G1 X83.384 Y71.385 E59.66374
G1 X82.848 Y70.997 E59.67382
G1 X82.283 Y70.651 E59.68391
G1 X81.696 Y70.349 E59.69397
G1 X81.086 Y70.089 E59.70407
G1 X80.459 Y69.878 E59.71415
G1 X79.819 Y69.714 E59.72422
G1 X79.166 Y69.597 E59.73433
G1 X78.509 Y69.53 E59.74439
G1 X77.847 Y69.511 E59.75448
G1 X77.185 Y69.543 E59.76458
G1 X76.529 Y69.625 E59.77465
G1 X75.879 Y69.753 E59.78475
G1 X75.243 Y69.932 E59.79481
G1 X74.62 Y70.156 E59.8049
G1 X74.016 Y70.428 E59.81499
G1 X73.433 Y70.742 E59.82508
M204 S625
M205 X6 Y6
G0 F4500 X73.632 Y71.078
M204 S500
M205 X5 Y5
;TYPE:WALL-OUTER
G1 F900 X73.101 Y71.421 E59.83632
G1 X72.595 Y71.801 E59.84757
G1 X72.119 Y72.219 E59.85883
G1 X71.678 Y72.671 E59.87005
G1 X71.269 Y73.155 E59.88132
G1 X70.899 Y73.668 E59.89256
G1 X70.568 Y74.207 E59.90381
G1 X70.279 Y74.769 E59.91504
G1 X70.032 Y75.352 E59.92629
G1 X69.829 Y75.951 E59.93754
G1 X69.672 Y76.564 E59.94879
G1 X69.56 Y77.187 E59.96004
G1 X69.496 Y77.815 E59.97126
G1 X69.478 Y78.448 E59.98252
G1 X69.509 Y79.08 E59.99376
G1 X69.587 Y79.709 E60.00503
G1 X69.711 Y80.329 E60.01627
G1 X69.881 Y80.937 E60.02749
G1 X70.095 Y81.533 E60.03875
G1 X70.355 Y82.11 E60.05
G1 X70.655 Y82.667 E60.06124
G1 X70.998 Y83.198 E60.07248
G1 X71.378 Y83.704 E60.08373
G1 X71.797 Y84.18 E60.095
G1 X72.249 Y84.621 E60.10623
G1 X72.732 Y85.03 E60.11748
G1 X73.245 Y85.4 E60.12872
G1 X73.784 Y85.731 E60.13997
G1 X74.346 Y86.02 E60.1512
G1 X74.929 Y86.268 E60.16246
G1 X75.528 Y86.47 E60.1737
G1 X76.141 Y86.627 E60.18495
G1 X76.764 Y86.739 E60.1962
G1 X77.393 Y86.803 E60.20744
G1 X78.025 Y86.821 E60.21868
G1 X78.658 Y86.79 E60.22994
G1 X79.285 Y86.712 E60.24117
G1 X79.906 Y86.589 E60.25243
G1 X80.515 Y86.418 E60.26367
G1 X81.11 Y86.204 E60.27491
G1 X81.687 Y85.944 E60.28616
G1 X82.244 Y85.644 E60.29741
G1 X82.775 Y85.301 E60.30864
G1 X83.281 Y84.921 E60.31989
G1 X83.757 Y84.503 E60.33115
G1 X84.198 Y84.051 E60.34238
G1 X84.607 Y83.567 E60.35364
G1 X84.977 Y83.054 E60.36489
G1 X85.308 Y82.515 E60.37613
G1 X85.597 Y81.953 E60.38736
G1 X85.845 Y81.37 E60.39863
G1 X86.047 Y80.771 E60.40986
G1 X86.204 Y80.158 E60.42111
G1 X86.316 Y79.535 E60.43236
G1 X86.381 Y78.906 E60.4436
G1 X86.398 Y78.274 E60.45484
G1 X86.367 Y77.641 E60.46611
G1 X86.289 Y77.014 E60.47734
G1 X86.166 Y76.393 E60.48859
G1 X85.996 Y75.785 E60.49981
G1 X85.781 Y75.189 E60.51108
G1 X85.521 Y74.612 E60.52233
G1 X85.221 Y74.055 E60.53357
G1 X84.878 Y73.524 E60.54481
G1 X84.498 Y73.018 E60.55606
G1 X84.08 Y72.542 E60.56732
G1 X83.628 Y72.101 E60.57855
G1 X83.144 Y71.692 E60.58981
G1 X82.632 Y71.322 E60.60104
G1 X82.092 Y70.991 E60.6123
G1 X81.53 Y70.702 E60.62353
G1 X80.947 Y70.454 E60.63479
G1 X80.348 Y70.252 E60.64603
G1 X79.736 Y70.095 E60.65726
G1 X79.112 Y69.983 E60.66853
G1 X78.484 Y69.919 E60.67975
G1 X77.851 Y69.901 E60.69101
G1 X77.219 Y69.932 E60.70226
G1 X76.591 Y70.01 E60.71351
G1 X75.97 Y70.133 E60.72476
G1 X75.362 Y70.304 E60.73599
G1 X74.766 Y70.518 E60.74724
G1 X74.189 Y70.778 E60.75849
G1 X73.632 Y71.078 E60.76974
M204 S625
M205 X6 Y6
G0 F4500 X73.464 Y71.186
G0 X73.215 Y70.798
G0 X73.2 Y70.773
G0 X65.947 Y50.217
G0 X65.358 Y49.024
G0 X64.599 Y47.935
G0 X63.683 Y46.971
G0 X62.636 Y46.152
G0 X61.478 Y45.501
G0 X60.237 Y45.028
G0 X58.938 Y44.746
G0 X57.614 Y44.659
G0 X56.29 Y44.774
G0 X55.925 Y44.861
G0 X53.017 Y45.62
M204 S500
M205 X5 Y5
;TYPE:WALL-INNER
G1 F900 X52.439 Y45.994 E60.78023
G1 X51.889 Y46.406 E60.7907
G1 X51.369 Y46.864 E60.80126
G1 X50.889 Y47.355 E60.81172
G1 X50.445 Y47.881 E60.82221
G1 X50.041 Y48.44 E60.83272
G1 X49.681 Y49.027 E60.84321
G1 X49.367 Y49.638 E60.85367
G1 X49.096 Y50.273 E60.86419
G1 X48.877 Y50.926 E60.87469
G1 X48.706 Y51.592 E60.88516
G1 X48.584 Y52.271 E60.89568
G1 X48.517 Y52.943 E60.90597
G1 X48.515 Y52.956 E60.90617
G1 X48.495 Y53.644 E60.91665
G1 X48.528 Y54.334 E60.92718
G1 X48.613 Y55.015 E60.93764
G1 X48.747 Y55.692 E60.94815
G1 X48.933 Y56.355 E60.95864
G1 X49.166 Y57.002 E60.96912
G1 X49.449 Y57.63 E60.97962
G1 X49.776 Y58.237 E60.99012
G1 X50.15 Y58.815 E61.00061
G1 X50.562 Y59.365 E61.01108
G1 X51.019 Y59.885 E61.02163
G1 X51.511 Y60.365 E61.0321
G1 X52.037 Y60.81 E61.0426
G1 X52.596 Y61.213 E61.0531
G1 X53.183 Y61.573 E61.06359
G1 X53.794 Y61.887 E61.07406
G1 X54.429 Y62.158 E61.08458
G1 X55.082 Y62.377 E61.09507
G1 X55.748 Y62.548 E61.10555
G1 X56.426 Y62.67 E61.11604
G1 X57.099 Y62.738 E61.12635
G1 X57.112 Y62.74 E61.12655
G1 X57.8 Y62.759 E61.13704
G1 X58.49 Y62.726 E61.14756
G1 X59.171 Y62.641 E61.15802
G1 X59.847 Y62.507 E61.16852
G1 X60.51 Y62.322 E61.17901
G1 X61.158 Y62.088 E61.18951
G1 X61.786 Y61.805 E61.2
G1 X62.393 Y61.478 E61.21051
G1 X62.971 Y61.104 E61.221
G1 X63.521 Y60.692 E61.23147
G1 X64.041 Y60.235 E61.24201
G1 X64.521 Y59.743 E61.25249
G1 X64.965 Y59.217 E61.26297
G1 X65.369 Y58.659 E61.27347
G1 X65.729 Y58.071 E61.28398
G1 X66.043 Y57.46 E61.29444
G1 X66.314 Y56.825 E61.30496
G1 X66.533 Y56.172 E61.31546
G1 X66.535 Y56.161 E61.31563
G1 X66.704 Y55.507 E61.32592
G1 X66.826 Y54.827 E61.33645
G1 X66.893 Y54.156 E61.34672
G1 X66.895 Y54.143 E61.34692
G1 X66.915 Y53.454 E61.35742
G1 X66.882 Y52.765 E61.36793
G1 X66.797 Y52.083 E61.3784
G1 X66.663 Y51.406 E61.38892
G1 X66.477 Y50.744 E61.3994
G1 X66.244 Y50.096 E61.40989
G1 X65.961 Y49.468 E61.42038
G1 X65.634 Y48.861 E61.43089
G1 X65.26 Y48.283 E61.44138
G1 X64.848 Y47.733 E61.45185
G1 X64.391 Y47.213 E61.4624
G1 X63.899 Y46.733 E61.47287
G1 X63.373 Y46.288 E61.48337
G1 X62.814 Y45.885 E61.49387
G1 X62.227 Y45.525 E61.50436
G1 X61.615 Y45.211 E61.51484
G1 X60.981 Y44.941 E61.52534
G1 X60.328 Y44.721 E61.53584
G1 X59.662 Y44.55 E61.54632
G1 X58.983 Y44.428 E61.55683
G1 X58.312 Y44.361 E61.5671
G1 X58.299 Y44.359 E61.5673
G1 X57.61 Y44.339 E61.5778
G1 X56.921 Y44.372 E61.58831
G1 X56.239 Y44.457 E61.59879
G1 X55.562 Y44.591 E61.6093
G1 X54.9 Y44.777 E61.61978
G1 X54.252 Y45.01 E61.63027
G1 X53.624 Y45.293 E61.64077
G1 X53.017 Y45.62 E61.65127
M204 S625
M205 X6 Y6
G0 F4500 X53.2 Y45.93
M204 S500
M205 X5 Y5
G1 F900 X52.645 Y46.289 E61.66134
G1 X52.116 Y46.686 E61.67142
G1 X51.617 Y47.125 E61.68155
G1 X51.156 Y47.597 E61.6916
G1 X50.729 Y48.103 E61.70169
G1 X50.341 Y48.64 E61.71178
G1 X49.995 Y49.204 E61.72186
G1 X49.693 Y49.791 E61.73192
G1 X49.433 Y50.401 E61.74202
G1 X49.222 Y51.028 E61.7521
G1 X49.058 Y51.669 E61.76219
G1 X48.941 Y52.321 E61.77228
G1 X48.874 Y52.979 E61.78236
G1 X48.855 Y53.64 E61.79243
G1 X48.887 Y54.303 E61.80254
G1 X48.969 Y54.958 E61.8126
G1 X49.097 Y55.608 E61.8227
G1 X49.276 Y56.245 E61.83278
G1 X49.5 Y56.867 E61.84285
G1 X49.772 Y57.471 E61.85294
G1 X50.086 Y58.054 E61.86303
G1 X50.445 Y58.609 E61.8731
G1 X50.842 Y59.138 E61.88318
G1 X51.28 Y59.637 E61.8933
G1 X51.753 Y60.098 E61.90336
G1 X52.259 Y60.526 E61.91346
G1 X52.796 Y60.913 E61.92355
G1 X53.36 Y61.259 E61.93363
G1 X53.947 Y61.561 E61.94369
G1 X54.557 Y61.821 E61.95379
G1 X55.184 Y62.032 E61.96387
G1 X55.825 Y62.196 E61.97395
G1 X56.476 Y62.313 E61.98403
G1 X57.135 Y62.381 E61.99412
G1 X57.796 Y62.399 E62.0042
G1 X58.459 Y62.367 E62.01431
G1 X59.114 Y62.285 E62.02437
G1 X59.764 Y62.157 E62.03446
G1 X60.4 Y61.979 E62.04453
G1 X61.023 Y61.754 E62.05462
G1 X61.627 Y61.482 E62.06471
G1 X62.21 Y61.168 E62.0748
G1 X62.765 Y60.809 E62.08487
G1 X63.294 Y60.412 E62.09495
G1 X63.793 Y59.974 E62.10506
G1 X64.254 Y59.501 E62.11513
G1 X64.681 Y58.995 E62.12522
G1 X65.069 Y58.459 E62.1353
G1 X65.415 Y57.894 E62.14539
G1 X65.717 Y57.307 E62.15545
G1 X65.977 Y56.697 E62.16555
G1 X66.188 Y56.07 E62.17563
G1 X66.352 Y55.43 E62.1857
G1 X66.469 Y54.777 E62.19581
G1 X66.536 Y54.12 E62.20587
G1 X66.555 Y53.458 E62.21596
G1 X66.523 Y52.796 E62.22606
G1 X66.441 Y52.14 E62.23613
G1 X66.313 Y51.49 E62.24623
G1 X66.134 Y50.854 E62.25629
G1 X65.91 Y50.231 E62.26638
G1 X65.638 Y49.627 E62.27647
G1 X65.324 Y49.044 E62.28656
G1 X64.965 Y48.489 E62.29663
G1 X64.568 Y47.96 E62.30671
G1 X64.13 Y47.461 E62.31683
G1 X63.657 Y47 E62.32689
G1 X63.151 Y46.572 E62.33699
G1 X62.614 Y46.185 E62.34708
G1 X62.05 Y45.839 E62.35716
G1 X61.462 Y45.537 E62.36723
G1 X60.853 Y45.278 E62.37731
G1 X60.226 Y45.066 E62.3874
G1 X59.585 Y44.902 E62.39748
G1 X58.933 Y44.785 E62.40757
G1 X58.276 Y44.718 E62.41763
G1 X57.614 Y44.699 E62.42772
G1 X56.952 Y44.731 E62.43782
G1 X56.296 Y44.813 E62.4479
G1 X55.646 Y44.941 E62.45799
G1 X55.01 Y45.12 E62.46806
G1 X54.387 Y45.344 E62.47814
G1 X53.783 Y45.616 E62.48824
G1 X53.2 Y45.93 E62.49833
M204 S625
M205 X6 Y6
G0 F4500 X53.399 Y46.266
M204 S500
M205 X5 Y5
;TYPE:WALL-OUTER
G1 F900 X52.868 Y46.609 E62.50956
G1 X52.362 Y46.989 E62.52081
G1 X51.886 Y47.408 E62.53208
G1 X51.445 Y47.86 E62.54331
G1 X51.036 Y48.343 E62.55456
G1 X50.666 Y48.856 E62.5658
G1 X50.335 Y49.395 E62.57705
G1 X50.046 Y49.957 E62.58828
G1 X49.798 Y50.54 E62.59954
G1 X49.596 Y51.139 E62.61078
G1 X49.439 Y51.752 E62.62203
G1 X49.327 Y52.375 E62.63328
G1 X49.263 Y53.004 E62.64452
G1 X49.245 Y53.636 E62.65576
G1 X49.276 Y54.269 E62.66702
G1 X49.354 Y54.896 E62.67826
G1 X49.477 Y55.517 E62.68951
G1 X49.648 Y56.126 E62.70075
G1 X49.862 Y56.721 E62.71199
G1 X50.122 Y57.298 E62.72324
G1 X50.422 Y57.855 E62.73449
G1 X50.765 Y58.386 E62.74573
G1 X51.145 Y58.892 E62.75697
G1 X51.563 Y59.368 E62.76824
G1 X52.015 Y59.809 E62.77946
G1 X52.499 Y60.218 E62.79072
G1 X53.012 Y60.588 E62.80197
G1 X53.551 Y60.919 E62.81321
G1 X54.113 Y61.208 E62.82445
G1 X54.696 Y61.456 E62.83571
G1 X55.295 Y61.658 E62.84694
G1 X55.908 Y61.815 E62.85819
G1 X56.531 Y61.927 E62.86944
G1 X57.16 Y61.992 E62.88069
G1 X57.792 Y62.009 E62.89192
G1 X58.425 Y61.978 E62.90319
G1 X59.052 Y61.9 E62.91442
G1 X59.673 Y61.777 E62.92567
G1 X60.281 Y61.607 E62.9369
G1 X60.877 Y61.392 E62.94816
G1 X61.454 Y61.132 E62.95941
G1 X62.011 Y60.832 E62.97066
G1 X62.542 Y60.489 E62.98189
G1 X63.048 Y60.109 E62.99314
G1 X63.524 Y59.691 E63.0044
G1 X63.965 Y59.239 E63.01563
G1 X64.374 Y58.755 E63.02689
G1 X64.744 Y58.243 E63.03812
G1 X65.075 Y57.703 E63.04938
G1 X65.364 Y57.141 E63.06061
G1 X65.612 Y56.558 E63.07187
G1 X65.814 Y55.959 E63.08311
G1 X65.971 Y55.347 E63.09434
G1 X66.083 Y54.723 E63.10561
G1 X66.147 Y54.095 E63.11683
G1 X66.165 Y53.462 E63.12809
G1 X66.134 Y52.83 E63.13934
G1 X66.056 Y52.202 E63.15059
G1 X65.933 Y51.581 E63.16184
G1 X65.762 Y50.973 E63.17307
G1 X65.548 Y50.377 E63.18432
G1 X65.288 Y49.8 E63.19557
G1 X64.988 Y49.243 E63.20682
G1 X64.645 Y48.712 E63.21806
G1 X64.265 Y48.206 E63.22931
G1 X63.847 Y47.73 E63.24057
G1 X63.395 Y47.289 E63.25179
G1 X62.911 Y46.88 E63.26306
G1 X62.398 Y46.51 E63.2743
G1 X61.859 Y46.179 E63.28554
G1 X61.297 Y45.89 E63.29678
G1 X60.714 Y45.643 E63.30803
G1 X60.115 Y45.44 E63.31928
G1 X59.502 Y45.283 E63.33052
G1 X58.879 Y45.171 E63.34178
G1 X58.251 Y45.107 E63.353
G1 X57.618 Y45.089 E63.36425
G1 X56.986 Y45.12 E63.3755
G1 X56.358 Y45.198 E63.38675
G1 X55.737 Y45.321 E63.398
G1 X55.129 Y45.492 E63.40923
G1 X54.533 Y45.706 E63.42049
G1 X53.956 Y45.966 E63.43174
G1 X53.399 Y46.266 E63.44298
M204 S625
M205 X6 Y6
G0 F4500 X53.231 Y46.374
G0 X52.982 Y45.986
G0 X52.967 Y45.961
G0 X51.59 Y47.096
G0 X50.869 Y47.891
G0 X33.251 Y70.806
M204 S500
M205 X5 Y5
;TYPE:WALL-INNER
G1 F900 X32.674 Y71.181 E63.45347
G1 X32.124 Y71.593 E63.46394
G1 X31.604 Y72.049 E63.47448
G1 X31.124 Y72.542 E63.48496
G1 X30.68 Y73.067 E63.49544
G1 X30.276 Y73.626 E63.50595
G1 X29.916 Y74.213 E63.51644
G1 X29.602 Y74.824 E63.5269
G1 X29.331 Y75.459 E63.53742
G1 X29.112 Y76.112 E63.54792
G1 X28.941 Y76.778 E63.55839
G1 X28.819 Y77.456 E63.56889
G1 X28.751 Y78.129 E63.5792
G1 X28.749 Y78.142 E63.5794
G1 X28.73 Y78.83 E63.58988
G1 X28.763 Y79.52 E63.60041
G1 X28.848 Y80.201 E63.61087
G1 X28.981 Y80.876 E63.62135
G1 X29.167 Y81.541 E63.63187
G1 X29.401 Y82.189 E63.64237
G1 X29.684 Y82.817 E63.65286
G1 X30.011 Y83.423 E63.66335
G1 X30.385 Y84.001 E63.67384
G1 X30.797 Y84.551 E63.68431
G1 X31.254 Y85.071 E63.69486
G1 X31.746 Y85.551 E63.70534
G1 X32.272 Y85.995 E63.71582
G1 X32.83 Y86.399 E63.72632
G1 X33.418 Y86.759 E63.73682
G1 X34.029 Y87.073 E63.74729
G1 X34.664 Y87.344 E63.75781
G1 X35.317 Y87.563 E63.76831
G1 X35.328 Y87.565 E63.76848
G1 X35.982 Y87.734 E63.77877
G1 X36.661 Y87.856 E63.78928
G1 X37.333 Y87.924 E63.79957
G1 X37.346 Y87.926 E63.79977
G1 X38.035 Y87.945 E63.81027
G1 X38.724 Y87.912 E63.82078
G1 X39.406 Y87.827 E63.83125
G1 X40.082 Y87.693 E63.84175
G1 X40.745 Y87.508 E63.85224
G1 X41.393 Y87.274 E63.86274
G1 X42.022 Y86.991 E63.87325
G1 X42.627 Y86.664 E63.88373
G1 X43.206 Y86.291 E63.89422
G1 X43.756 Y85.878 E63.9047
G1 X44.276 Y85.421 E63.91525
G1 X44.756 Y84.929 E63.92572
G1 X45.201 Y84.403 E63.93622
G1 X45.603 Y83.845 E63.9467
G1 X45.964 Y83.258 E63.9572
G1 X46.278 Y82.645 E63.96769
G1 X46.548 Y82.011 E63.97819
G1 X46.768 Y81.358 E63.98869
G1 X46.77 Y81.347 E63.98886
G1 X46.939 Y80.693 E63.99915
G1 X47.061 Y80.013 E64.00968
G1 X47.131 Y79.328 E64.02017
G1 X47.149 Y78.64 E64.03066
G1 X47.117 Y77.952 E64.04115
G1 X47.032 Y77.268 E64.05165
G1 X46.897 Y76.592 E64.06216
G1 X46.712 Y75.93 E64.07263
G1 X46.479 Y75.282 E64.08312
G1 X46.196 Y74.653 E64.09363
G1 X45.869 Y74.047 E64.10412
G1 X45.495 Y73.469 E64.11461
G1 X45.083 Y72.919 E64.12508
G1 X44.625 Y72.399 E64.13564
G1 X44.134 Y71.919 E64.1461
G1 X43.608 Y71.474 E64.1566
G1 X43.049 Y71.072 E64.16709
G1 X42.463 Y70.711 E64.17758
G1 X41.85 Y70.397 E64.18807
G1 X41.216 Y70.127 E64.19857
G1 X40.563 Y69.907 E64.20907
G1 X39.897 Y69.736 E64.21955
G1 X39.218 Y69.614 E64.23006
G1 X38.532 Y69.544 E64.24057
G1 X37.845 Y69.526 E64.25104
G1 X37.156 Y69.558 E64.26155
G1 X36.473 Y69.643 E64.27203
G1 X35.797 Y69.778 E64.28254
G1 X35.134 Y69.963 E64.29302
G1 X34.487 Y70.196 E64.3035
G1 X33.859 Y70.479 E64.314
G1 X33.251 Y70.806 E64.32452
M204 S625
M205 X6 Y6
G0 F4500 X33.435 Y71.116
M204 S500
M205 X5 Y5
G1 F900 X32.88 Y71.476 E64.33459
G1 X32.351 Y71.873 E64.34467
G1 X31.852 Y72.31 E64.35478
G1 X31.391 Y72.784 E64.36485
G1 X30.964 Y73.289 E64.37493
G1 X30.576 Y73.826 E64.38502
G1 X30.23 Y74.39 E64.39511
G1 X29.928 Y74.977 E64.40516
G1 X29.668 Y75.587 E64.41527
G1 X29.457 Y76.214 E64.42535
G1 X29.293 Y76.855 E64.43543
G1 X29.176 Y77.506 E64.44551
G1 X29.108 Y78.165 E64.4556
G1 X29.09 Y78.826 E64.46568
G1 X29.122 Y79.489 E64.47579
G1 X29.204 Y80.144 E64.48585
G1 X29.332 Y80.793 E64.49593
G1 X29.51 Y81.431 E64.50602
G1 X29.735 Y82.054 E64.51611
G1 X30.007 Y82.657 E64.52619
G1 X30.321 Y83.24 E64.53628
G1 X30.68 Y83.795 E64.54635
G1 X31.077 Y84.324 E64.55643
G1 X31.515 Y84.823 E64.56654
G1 X31.988 Y85.284 E64.57661
G1 X32.494 Y85.711 E64.5867
G1 X33.03 Y86.099 E64.59678
G1 X33.595 Y86.445 E64.60687
G1 X34.182 Y86.747 E64.61693
G1 X34.792 Y87.007 E64.62703
G1 X35.419 Y87.218 E64.63711
G1 X36.059 Y87.382 E64.64718
G1 X36.711 Y87.499 E64.65727
G1 X37.369 Y87.567 E64.66735
G1 X38.031 Y87.585 E64.67744
G1 X38.693 Y87.553 E64.68754
G1 X39.349 Y87.471 E64.69761
G1 X39.999 Y87.343 E64.70771
G1 X40.635 Y87.165 E64.71777
G1 X41.258 Y86.94 E64.72786
G1 X41.862 Y86.668 E64.73796
G1 X42.444 Y86.354 E64.74803
G1 X43 Y85.995 E64.75812
G1 X43.529 Y85.598 E64.76819
G1 X44.028 Y85.16 E64.77831
G1 X44.489 Y84.687 E64.78837
G1 X44.917 Y84.181 E64.79847
G1 X45.303 Y83.645 E64.80854
G1 X45.65 Y83.081 E64.81862
G1 X45.952 Y82.492 E64.82871
G1 X46.211 Y81.883 E64.83879
G1 X46.423 Y81.256 E64.84888
G1 X46.587 Y80.616 E64.85894
G1 X46.704 Y79.963 E64.86905
G1 X46.771 Y79.305 E64.87913
G1 X46.789 Y78.644 E64.8892
G1 X46.758 Y77.983 E64.89929
G1 X46.676 Y77.325 E64.90939
G1 X46.547 Y76.676 E64.91947
G1 X46.369 Y76.04 E64.92954
G1 X46.145 Y75.417 E64.93962
G1 X45.873 Y74.813 E64.94972
G1 X45.559 Y74.231 E64.95979
G1 X45.199 Y73.675 E64.96988
G1 X44.803 Y73.146 E64.97995
G1 X44.364 Y72.647 E64.99008
G1 X43.892 Y72.186 E65.00013
G1 X43.386 Y71.758 E65.01023
G1 X42.849 Y71.372 E65.02031
G1 X42.286 Y71.025 E65.03038
G1 X41.697 Y70.723 E65.04047
G1 X41.088 Y70.464 E65.05055
G1 X40.461 Y70.252 E65.06064
G1 X39.82 Y70.088 E65.07072
G1 X39.168 Y69.971 E65.08081
G1 X38.509 Y69.904 E65.0909
G1 X37.849 Y69.886 E65.10096
G1 X37.187 Y69.917 E65.11106
G1 X36.53 Y69.999 E65.12115
G1 X35.881 Y70.128 E65.13123
G1 X35.244 Y70.306 E65.14131
G1 X34.622 Y70.53 E65.15138
G1 X34.018 Y70.802 E65.16147
G1 X33.435 Y71.116 E65.17156
M204 S625
M205 X6 Y6
G0 F4500 X33.634 Y71.452
M204 S500
M205 X5 Y5
;TYPE:WALL-OUTER
G1 F900 X33.103 Y71.796 E65.18281
G1 X32.597 Y72.176 E65.19406
G1 X32.121 Y72.593 E65.20531
G1 X31.68 Y73.046 E65.21655
G1 X31.271 Y73.529 E65.2278
G1 X30.901 Y74.042 E65.23904
G1 X30.57 Y74.581 E65.25028
G1 X30.281 Y75.143 E65.26152
G1 X30.033 Y75.726 E65.27278
G1 X29.831 Y76.325 E65.28402
G1 X29.674 Y76.938 E65.29526
G1 X29.562 Y77.561 E65.30652
G1 X29.497 Y78.19 E65.31776
G1 X29.48 Y78.822 E65.32899
G1 X29.511 Y79.455 E65.34026
G1 X29.589 Y80.082 E65.35149
G1 X29.712 Y80.703 E65.36275
G1 X29.882 Y81.312 E65.37398
G1 X30.097 Y81.907 E65.38523
G1 X30.357 Y82.484 E65.39648
G1 X30.657 Y83.041 E65.40773
G1 X31 Y83.572 E65.41896
G1 X31.38 Y84.078 E65.43021
G1 X31.798 Y84.554 E65.44147
G1 X32.25 Y84.995 E65.4527
G1 X32.734 Y85.404 E65.46396
G1 X33.246 Y85.774 E65.47519
G1 X33.786 Y86.105 E65.48645
G1 X34.348 Y86.394 E65.49768
G1 X34.931 Y86.642 E65.50895
G1 X35.53 Y86.844 E65.52018
G1 X36.142 Y87.001 E65.53141
G1 X36.766 Y87.113 E65.54268
G1 X37.394 Y87.178 E65.55391
G1 X38.027 Y87.195 E65.56516
G1 X38.659 Y87.164 E65.57641
G1 X39.287 Y87.086 E65.58766
G1 X39.908 Y86.963 E65.59891
G1 X40.516 Y86.793 E65.61014
G1 X41.112 Y86.578 E65.6214
G1 X41.689 Y86.318 E65.63265
G1 X42.245 Y86.018 E65.64388
G1 X42.777 Y85.675 E65.65513
G1 X43.283 Y85.295 E65.66638
G1 X43.759 Y84.877 E65.67764
G1 X44.2 Y84.425 E65.68887
G1 X44.609 Y83.941 E65.70013
G1 X44.978 Y83.429 E65.71135
G1 X45.31 Y82.889 E65.72262
G1 X45.599 Y82.327 E65.73385
G1 X45.846 Y81.744 E65.74511
G1 X46.049 Y81.145 E65.75635
G1 X46.206 Y80.533 E65.76758
G1 X46.318 Y79.909 E65.77885
G1 X46.382 Y79.28 E65.79009
G1 X46.399 Y78.648 E65.80133
G1 X46.369 Y78.016 E65.81257
G1 X46.291 Y77.387 E65.82384
G1 X46.167 Y76.767 E65.83508
G1 X45.997 Y76.159 E65.8463
G1 X45.783 Y75.563 E65.85756
G1 X45.523 Y74.986 E65.86881
G1 X45.223 Y74.43 E65.88004
G1 X44.879 Y73.898 E65.8913
G1 X44.5 Y73.392 E65.90254
G1 X44.081 Y72.916 E65.91381
G1 X43.629 Y72.475 E65.92504
G1 X43.146 Y72.066 E65.93629
G1 X42.633 Y71.697 E65.94752
G1 X42.094 Y71.365 E65.95877
G1 X41.532 Y71.076 E65.97001
G1 X40.949 Y70.829 E65.98126
G1 X40.35 Y70.626 E65.9925
G1 X39.737 Y70.469 E66.00375
G1 X39.114 Y70.357 E66.015
G1 X38.484 Y70.293 E66.02626
G1 X37.853 Y70.276 E66.03748
G1 X37.22 Y70.306 E66.04875
G1 X36.592 Y70.384 E66.06
G1 X35.972 Y70.508 E66.07123
G1 X35.363 Y70.678 E66.08247
G1 X34.768 Y70.892 E66.09371
G1 X34.191 Y71.152 E66.10496
G1 X33.634 Y71.452 E66.11621
M204 S625
M205 X6 Y6
G0 F4500 X33.466 Y71.56
G0 X33.216 Y71.172
G0 X33.202 Y71.149
G0 X34.608 Y70.493
G0 X35.872 Y70.09
G0 X37.184 Y69.878
G0 X38.511 Y69.865
G0 X39.828 Y70.049
G0 X41.102 Y70.427
G0 X42.305 Y70.991
G0 X43.41 Y71.727
G0 X44.393 Y72.62
G0 X45.231 Y73.653
G0 X45.908 Y74.796
G0 X46.049 Y75.144
G0 X53.485 Y95.618
M204 S500
M205 X5 Y5
;TYPE:WALL-INNER
G1 F900 X52.907 Y95.992 E66.1267
G1 X52.357 Y96.404 E66.13717
G1 X51.837 Y96.861 E66.14772
G1 X51.357 Y97.353 E66.15819
G1 X50.912 Y97.879 E66.16869
G1 X50.509 Y98.438 E66.17919
G1 X50.149 Y99.025 E66.18968
G1 X49.835 Y99.636 E66.20015
G1 X49.564 Y100.271 E66.21067
G1 X49.345 Y100.924 E66.22116
G1 X49.174 Y101.59 E66.23164
G1 X49.052 Y102.269 E66.24215
G1 X48.985 Y102.941 E66.25244
G1 X48.983 Y102.954 E66.25264
G1 X48.963 Y103.642 E66.26313
G1 X48.996 Y104.332 E66.27365
G1 X49.081 Y105.013 E66.28411
G1 X49.215 Y105.69 E66.29462
G1 X49.401 Y106.352 E66.3051
G1 X49.634 Y107 E66.31559
G1 X49.917 Y107.628 E66.32609
G1 X50.244 Y108.235 E66.33659
G1 X50.618 Y108.813 E66.34708
G1 X51.03 Y109.363 E66.35755
G1 X51.487 Y109.883 E66.3681
G1 X51.979 Y110.363 E66.37857
G1 X52.505 Y110.808 E66.38907
G1 X53.064 Y111.211 E66.39957
G1 X53.651 Y111.571 E66.41006
G1 X54.262 Y111.885 E66.42053
G1 X54.897 Y112.156 E66.43105
G1 X55.55 Y112.375 E66.44154
G1 X55.561 Y112.377 E66.44171
G1 X56.215 Y112.546 E66.45201
G1 X56.895 Y112.668 E66.46253
G1 X57.566 Y112.735 E66.47281
G1 X57.579 Y112.737 E66.47301
G1 X58.268 Y112.757 E66.48351
G1 X58.957 Y112.724 E66.49402
G1 X59.639 Y112.639 E66.50449
G1 X60.316 Y112.505 E66.51501
G1 X60.978 Y112.319 E66.52548
G1 X61.626 Y112.086 E66.53598
G1 X62.254 Y111.803 E66.54647
G1 X62.861 Y111.476 E66.55698
G1 X63.439 Y111.102 E66.56747
G1 X63.989 Y110.69 E66.57794
G1 X64.509 Y110.233 E66.58849
G1 X64.989 Y109.741 E66.59896
G1 X65.434 Y109.215 E66.60946
G1 X65.837 Y108.656 E66.61996
G1 X66.197 Y108.069 E66.63045
G1 X66.511 Y107.458 E66.64091
G1 X66.782 Y106.823 E66.65143
G1 X67.001 Y106.17 E66.66193
G1 X67.003 Y106.159 E66.6621
G1 X67.172 Y105.505 E66.67239
G1 X67.294 Y104.825 E66.68292
G1 X67.361 Y104.154 E66.69319
G1 X67.363 Y104.141 E66.69339
G1 X67.383 Y103.452 E66.70389
G1 X67.35 Y102.763 E66.7144
G1 X67.265 Y102.081 E66.72488
G1 X67.131 Y101.404 E66.73539
G1 X66.945 Y100.742 E66.74587
G1 X66.712 Y100.094 E66.75636
G1 X66.429 Y99.466 E66.76686
G1 X66.102 Y98.859 E66.77736
G1 X65.728 Y98.281 E66.78785
G1 X65.316 Y97.731 E66.79832
G1 X64.859 Y97.211 E66.80887
G1 X64.367 Y96.731 E66.81934
G1 X63.841 Y96.286 E66.82984
G1 X63.282 Y95.883 E66.84034
G1 X62.695 Y95.523 E66.85083
G1 X62.084 Y95.209 E66.8613
G1 X61.449 Y94.938 E66.87182
G1 X60.796 Y94.719 E66.88231
G1 X60.13 Y94.548 E66.89279
G1 X59.451 Y94.426 E66.9033
G1 X58.779 Y94.359 E66.91359
G1 X58.766 Y94.357 E66.91379
G1 X58.078 Y94.337 E66.92428
G1 X57.388 Y94.37 E66.9348
G1 X56.707 Y94.455 E66.94526
G1 X56.03 Y94.589 E66.95577
G1 X55.368 Y94.775 E66.96625
G1 X54.72 Y95.008 E66.97674
G1 X54.092 Y95.291 E66.98724
G1 X53.485 Y95.618 E66.99774
M204 S625
M205 X6 Y6
G0 F4500 X53.668 Y95.928
M204 S500
M205 X5 Y5
G1 F900 X53.113 Y96.287 E67.00782
G1 X52.584 Y96.684 E67.01789
G1 X52.085 Y97.122 E67.02801
G1 X51.624 Y97.595 E67.03807
G1 X51.196 Y98.101 E67.04817
G1 X50.809 Y98.638 E67.05826
G1 X50.463 Y99.202 E67.06834
G1 X50.161 Y99.789 E67.0784
G1 X49.901 Y100.399 E67.0885
G1 X49.69 Y101.026 E67.09858
G1 X49.526 Y101.667 E67.10866
G1 X49.409 Y102.319 E67.11875
G1 X49.342 Y102.977 E67.12883
G1 X49.323 Y103.638 E67.13891
G1 X49.355 Y104.301 E67.14902
G1 X49.437 Y104.956 E67.15908
G1 X49.565 Y105.606 E67.16917
G1 X49.744 Y106.242 E67.17924
G1 X49.968 Y106.865 E67.18933
G1 X50.24 Y107.469 E67.19942
G1 X50.554 Y108.052 E67.20951
G1 X50.913 Y108.607 E67.21958
G1 X51.31 Y109.136 E67.22966
G1 X51.748 Y109.635 E67.23977
G1 X52.221 Y110.096 E67.24984
G1 X52.727 Y110.524 E67.25993
G1 X53.264 Y110.911 E67.27002
G1 X53.828 Y111.257 E67.2801
G1 X54.415 Y111.559 E67.29016
G1 X55.025 Y111.819 E67.30026
G1 X55.652 Y112.03 E67.31034
G1 X56.292 Y112.194 E67.32041
G1 X56.945 Y112.311 E67.33052
G1 X57.602 Y112.378 E67.34058
G1 X58.264 Y112.397 E67.35067
G1 X58.926 Y112.365 E67.36077
G1 X59.582 Y112.283 E67.37084
G1 X60.232 Y112.155 E67.38094
G1 X60.868 Y111.976 E67.391
G1 X61.491 Y111.752 E67.40109
G1 X62.095 Y111.48 E67.41118
G1 X62.678 Y111.166 E67.42127
G1 X63.233 Y110.807 E67.43134
G1 X63.762 Y110.41 E67.44142
G1 X64.261 Y109.972 E67.45154
G1 X64.722 Y109.499 E67.4616
G1 X65.15 Y108.993 E67.4717
G1 X65.537 Y108.456 E67.48178
G1 X65.883 Y107.892 E67.49187
G1 X66.185 Y107.305 E67.50192
G1 X66.445 Y106.695 E67.51203
G1 X66.656 Y106.068 E67.52211
G1 X66.82 Y105.428 E67.53217
G1 X66.937 Y104.775 E67.54228
G1 X67.004 Y104.118 E67.55234
G1 X67.023 Y103.456 E67.56243
G1 X66.991 Y102.794 E67.57253
G1 X66.909 Y102.138 E67.58261
G1 X66.781 Y101.488 E67.5927
G1 X66.602 Y100.852 E67.60277
G1 X66.378 Y100.229 E67.61285
G1 X66.106 Y99.625 E67.62295
G1 X65.792 Y99.042 E67.63304
G1 X65.433 Y98.487 E67.64311
G1 X65.036 Y97.958 E67.65319
G1 X64.598 Y97.459 E67.6633
G1 X64.125 Y96.998 E67.67337
G1 X63.619 Y96.57 E67.68346
G1 X63.082 Y96.183 E67.69355
G1 X62.518 Y95.837 E67.70363
G1 X61.931 Y95.535 E67.71369
G1 X61.321 Y95.275 E67.72379
G1 X60.694 Y95.064 E67.73387
G1 X60.053 Y94.9 E67.74395
G1 X59.401 Y94.783 E67.75405
G1 X58.743 Y94.716 E67.76412
G1 X58.082 Y94.697 E67.7742
G1 X57.419 Y94.729 E67.78431
G1 X56.764 Y94.811 E67.79437
G1 X56.114 Y94.939 E67.80446
G1 X55.478 Y95.118 E67.81453
G1 X54.855 Y95.342 E67.82462
G1 X54.251 Y95.614 E67.83471
G1 X53.668 Y95.928 E67.8448
M204 S625
M205 X6 Y6
G0 F4500 X53.867 Y96.264
M204 S500
M205 X5 Y5
;TYPE:WALL-OUTER
G1 F900 X53.336 Y96.607 E67.85604
G1 X52.83 Y96.987 E67.86729
G1 X52.354 Y97.405 E67.87855
G1 X51.913 Y97.857 E67.88977
G1 X51.504 Y98.341 E67.90104
G1 X51.134 Y98.854 E67.91228
G1 X50.803 Y99.393 E67.92352
G1 X50.514 Y99.955 E67.93476
G1 X50.266 Y100.538 E67.94602
G1 X50.064 Y101.137 E67.95726
G1 X49.907 Y101.75 E67.9685
G1 X49.795 Y102.373 E67.97976
G1 X49.731 Y103.002 E67.991
G1 X49.713 Y103.634 E68.00223
G1 X49.744 Y104.267 E68.0135
G1 X49.822 Y104.894 E68.02473
G1 X49.945 Y105.515 E68.03598
G1 X50.116 Y106.123 E68.04721
G1 X50.33 Y106.719 E68.05847
G1 X50.59 Y107.296 E68.06972
G1 X50.89 Y107.853 E68.08096
G1 X51.233 Y108.384 E68.0922
G1 X51.613 Y108.89 E68.10345
G1 X52.031 Y109.366 E68.11471
G1 X52.483 Y109.807 E68.12594
G1 X52.967 Y110.216 E68.1372
G1 X53.48 Y110.586 E68.14844
G1 X54.019 Y110.917 E68.15969
G1 X54.581 Y111.206 E68.17092
G1 X55.164 Y111.454 E68.18218
G1 X55.763 Y111.656 E68.19342
G1 X56.375 Y111.813 E68.20465
G1 X56.999 Y111.925 E68.21592
G1 X57.627 Y111.989 E68.22714
G1 X58.26 Y112.007 E68.2384
G1 X58.892 Y111.976 E68.24965
G1 X59.52 Y111.898 E68.2609
G1 X60.141 Y111.775 E68.27215
G1 X60.749 Y111.604 E68.28338
G1 X61.345 Y111.39 E68.29463
G1 X61.922 Y111.13 E68.30588
G1 X62.479 Y110.83 E68.31713
G1 X63.01 Y110.487 E68.32837
G1 X63.516 Y110.107 E68.33961
G1 X63.992 Y109.689 E68.35088
G1 X64.433 Y109.237 E68.3621
G1 X64.842 Y108.753 E68.37336
G1 X65.212 Y108.24 E68.38461
G1 X65.543 Y107.701 E68.39585
G1 X65.832 Y107.139 E68.40709
G1 X66.08 Y106.556 E68.41835
G1 X66.282 Y105.957 E68.42958
G1 X66.439 Y105.345 E68.44082
G1 X66.551 Y104.721 E68.45209
G1 X66.615 Y104.093 E68.46331
G1 X66.633 Y103.46 E68.47456
G1 X66.602 Y102.828 E68.48581
G1 X66.524 Y102.2 E68.49706
G1 X66.401 Y101.579 E68.50831
G1 X66.23 Y100.971 E68.51954
G1 X66.016 Y100.375 E68.5308
G1 X65.756 Y99.798 E68.54205
G1 X65.456 Y99.241 E68.55329
G1 X65.113 Y98.71 E68.56453
G1 X64.733 Y98.204 E68.57578
G1 X64.315 Y97.728 E68.58704
G1 X63.863 Y97.287 E68.59827
G1 X63.379 Y96.878 E68.60953
G1 X62.866 Y96.508 E68.62077
G1 X62.327 Y96.177 E68.63202
G1 X61.765 Y95.888 E68.64325
G1 X61.182 Y95.64 E68.65451
G1 X60.583 Y95.438 E68.66575
G1 X59.97 Y95.281 E68.677
G1 X59.347 Y95.169 E68.68825
G1 X58.718 Y95.105 E68.69949
G1 X58.086 Y95.087 E68.71073
G1 X57.453 Y95.118 E68.72199
G1 X56.826 Y95.196 E68.73322
G1 X56.205 Y95.319 E68.74448
G1 X55.597 Y95.49 E68.7557
G1 X55.001 Y95.704 E68.76696
G1 X54.424 Y95.964 E68.77821
G1 X53.867 Y96.264 E68.78946
M204 S625
M205 X6 Y6
G0 F4500 X53.699 Y96.372
G0 X53.45 Y95.984
G0 X53.435 Y95.959
G0 X52.058 Y97.093
G0 X51.165 Y98.077
G0 X50.429 Y99.183
G0 X49.864 Y100.385
G0 X49.487 Y101.659
G0 X39.004 Y188.456
G0 X39.92 Y189.421
G0 X40.679 Y190.511
G0 X41.269 Y191.701
G0 X41.673 Y192.967
G0 X41.885 Y194.278
G0 X41.898 Y195.605
G0 X41.715 Y196.921
G0 X41.336 Y198.197
G0 X40.773 Y199.398
G0 X40.037 Y200.504
G0 X39.144 Y201.489
G0 X36.484 Y203.575
M204 S500
M205 X5 Y5
;TYPE:WALL-INNER
G1 F900 X37.112 Y203.292 E68.79995
G1 X37.718 Y202.963 E68.81046
G1 X38.297 Y202.59 E68.82095
G1 X38.846 Y202.176 E68.83143
G1 X39.365 Y201.721 E68.84195
G1 X39.847 Y201.228 E68.85245
G1 X40.29 Y200.702 E68.86293
G1 X40.694 Y200.144 E68.87343
G1 X41.053 Y199.555 E68.88394
G1 X41.368 Y198.943 E68.89442
G1 X41.636 Y198.311 E68.90488
G1 X41.857 Y197.658 E68.91539
G1 X42.028 Y196.989 E68.92591
G1 X42.15 Y196.312 E68.93639
G1 X42.219 Y195.626 E68.94689
G1 X42.237 Y194.938 E68.95738
G1 X42.205 Y194.25 E68.96787
G1 X42.12 Y193.566 E68.97838
G1 X41.985 Y192.892 E68.98885
G1 X41.799 Y192.228 E68.99936
G1 X41.566 Y191.581 E69.00983
G1 X41.283 Y190.953 E69.02033
G1 X40.955 Y190.348 E69.03081
G1 X40.583 Y189.768 E69.04131
G1 X40.168 Y189.218 E69.05181
G1 X39.712 Y188.7 E69.06233
G1 X39.22 Y188.218 E69.07282
G1 X38.693 Y187.775 E69.08331
G1 X38.135 Y187.371 E69.09381
G1 X37.547 Y187.012 E69.1043
G1 X36.936 Y186.697 E69.11478
G1 X36.302 Y186.428 E69.12527
G1 X35.649 Y186.208 E69.13577
G1 X34.98 Y186.037 E69.14629
G1 X34.303 Y185.916 E69.15677
G1 X33.617 Y185.845 E69.16728
G1 X32.93 Y185.828 E69.17775
G1 X32.241 Y185.86 E69.18826
G1 X31.557 Y185.945 E69.19876
G1 X30.883 Y186.08 E69.20923
G1 X30.219 Y186.265 E69.21974
G1 X29.572 Y186.498 E69.23021
G1 X28.944 Y186.781 E69.24071
G1 X28.338 Y187.11 E69.25122
G1 X27.759 Y187.483 E69.26171
G1 X27.209 Y187.897 E69.2722
G1 X26.691 Y188.353 E69.28271
G1 X26.209 Y188.845 E69.29321
G1 X25.766 Y189.371 E69.30369
G1 X25.362 Y189.93 E69.31419
G1 X25.003 Y190.519 E69.3247
G1 X24.689 Y191.129 E69.33516
G1 X24.419 Y191.763 E69.34566
G1 X24.199 Y192.416 E69.35616
G1 X24.028 Y193.084 E69.36666
G1 X23.906 Y193.761 E69.37714
G1 X23.837 Y194.447 E69.38765
G1 X23.819 Y195.135 E69.39813
G1 X23.851 Y195.823 E69.40863
G1 X23.936 Y196.508 E69.41915
G1 X24.072 Y197.182 E69.42962
G1 X24.257 Y197.845 E69.44011
G1 X24.49 Y198.492 E69.45059
G1 X24.773 Y199.121 E69.4611
G1 X25.101 Y199.725 E69.47157
G1 X25.473 Y200.306 E69.48208
G1 X25.889 Y200.857 E69.4926
G1 X26.344 Y201.373 E69.50308
G1 X26.836 Y201.856 E69.51359
G1 X27.363 Y202.299 E69.52408
G1 X27.92 Y202.702 E69.53455
G1 X28.509 Y203.062 E69.54507
G1 X29.121 Y203.377 E69.55556
G1 X29.754 Y203.645 E69.56603
G1 X30.406 Y203.866 E69.57652
G1 X31.075 Y204.037 E69.58704
G1 X31.753 Y204.159 E69.59754
G1 X32.438 Y204.228 E69.60803
G1 X33.126 Y204.245 E69.61851
G1 X33.813 Y204.213 E69.62899
G1 X34.499 Y204.129 E69.63952
G1 X35.173 Y203.992 E69.65
G1 X35.834 Y203.808 E69.66046
G1 X36.484 Y203.575 E69.67098
M204 S625
M205 X6 Y6
G0 F4500 X36.349 Y203.241
M204 S500
M205 X5 Y5
G1 F900 X36.952 Y202.969 E69.68106
G1 X37.535 Y202.653 E69.69116
G1 X38.091 Y202.295 E69.70124
G1 X38.619 Y201.897 E69.71131
G1 X39.117 Y201.46 E69.72141
G1 X39.58 Y200.986 E69.7315
G1 X40.006 Y200.48 E69.74158
G1 X40.394 Y199.944 E69.75166
G1 X40.739 Y199.379 E69.76175
G1 X41.042 Y198.79 E69.77184
G1 X41.299 Y198.183 E69.78188
G1 X41.512 Y197.555 E69.79199
G1 X41.676 Y196.913 E69.80208
G1 X41.793 Y196.262 E69.81216
G1 X41.859 Y195.603 E69.82225
G1 X41.877 Y194.942 E69.83233
G1 X41.846 Y194.281 E69.84241
G1 X41.764 Y193.624 E69.8525
G1 X41.635 Y192.976 E69.86257
G1 X41.456 Y192.338 E69.87266
G1 X41.232 Y191.716 E69.88273
G1 X40.96 Y191.113 E69.89281
G1 X40.645 Y190.531 E69.9029
G1 X40.287 Y189.974 E69.91299
G1 X39.889 Y189.446 E69.92306
G1 X39.451 Y188.948 E69.93316
G1 X38.978 Y188.485 E69.94325
G1 X38.471 Y188.059 E69.95334
G1 X37.935 Y187.671 E69.96342
G1 X37.37 Y187.326 E69.97351
G1 X36.783 Y187.023 E69.98357
G1 X36.174 Y186.765 E69.99365
G1 X35.547 Y186.553 E70.00374
G1 X34.904 Y186.389 E70.01385
G1 X34.253 Y186.273 E70.02392
G1 X33.594 Y186.205 E70.03402
G1 X32.934 Y186.188 E70.04407
G1 X32.272 Y186.219 E70.05417
G1 X31.615 Y186.301 E70.06426
G1 X30.967 Y186.43 E70.07433
G1 X30.329 Y186.608 E70.08442
G1 X29.707 Y186.832 E70.09449
G1 X29.104 Y187.104 E70.10457
G1 X28.521 Y187.42 E70.11468
G1 X27.965 Y187.778 E70.12475
G1 X27.437 Y188.176 E70.13483
G1 X26.939 Y188.614 E70.14493
G1 X26.476 Y189.087 E70.15502
G1 X26.05 Y189.593 E70.16509
G1 X25.662 Y190.13 E70.17519
G1 X25.317 Y190.695 E70.18527
G1 X25.015 Y191.282 E70.19533
G1 X24.756 Y191.891 E70.20542
G1 X24.544 Y192.518 E70.2155
G1 X24.38 Y193.16 E70.2256
G1 X24.263 Y193.811 E70.23567
G1 X24.197 Y194.47 E70.24577
G1 X24.179 Y195.131 E70.25584
G1 X24.21 Y195.792 E70.26592
G1 X24.292 Y196.45 E70.27603
G1 X24.422 Y197.098 E70.2861
G1 X24.6 Y197.735 E70.29617
G1 X24.824 Y198.357 E70.30625
G1 X25.096 Y198.961 E70.31634
G1 X25.411 Y199.542 E70.32641
G1 X25.769 Y200.1 E70.33651
G1 X26.168 Y200.629 E70.34661
G1 X26.605 Y201.125 E70.35668
G1 X27.078 Y201.589 E70.36677
G1 X27.585 Y202.015 E70.37686
G1 X28.12 Y202.402 E70.38693
G1 X28.686 Y202.748 E70.39703
G1 X29.274 Y203.051 E70.40711
G1 X29.882 Y203.308 E70.41717
G1 X30.509 Y203.521 E70.42726
G1 X31.151 Y203.685 E70.43735
G1 X31.803 Y203.802 E70.44745
G1 X32.461 Y203.868 E70.45752
G1 X33.122 Y203.885 E70.4676
G1 X33.783 Y203.854 E70.47768
G1 X34.441 Y203.773 E70.48778
G1 X35.089 Y203.642 E70.49785
G1 X35.725 Y203.465 E70.50791
G1 X36.349 Y203.241 E70.51802
M204 S625
M205 X6 Y6
G0 F4500 X36.203 Y202.879
M204 S500
M205 X5 Y5
;TYPE:WALL-OUTER
G1 F900 X36.779 Y202.619 E70.52925
G1 X37.336 Y202.317 E70.54051
G1 X37.868 Y201.975 E70.55175
G1 X38.373 Y201.594 E70.563
G1 X38.849 Y201.177 E70.57425
G1 X39.291 Y200.724 E70.5855
G1 X39.698 Y200.24 E70.59674
G1 X40.069 Y199.728 E70.60798
G1 X40.399 Y199.188 E70.61923
G1 X40.688 Y198.625 E70.63048
G1 X40.934 Y198.044 E70.64169
G1 X41.138 Y197.444 E70.65296
G1 X41.295 Y196.83 E70.66422
G1 X41.406 Y196.208 E70.67546
G1 X41.47 Y195.578 E70.68671
G1 X41.487 Y194.946 E70.69795
G1 X41.457 Y194.314 E70.7092
G1 X41.379 Y193.686 E70.72045
G1 X41.255 Y193.067 E70.73167
G1 X41.084 Y192.457 E70.74293
G1 X40.87 Y191.862 E70.75417
G1 X40.61 Y191.286 E70.7654
G1 X40.309 Y190.729 E70.77666
G1 X39.967 Y190.197 E70.7879
G1 X39.586 Y189.692 E70.79915
G1 X39.168 Y189.216 E70.81041
G1 X38.716 Y188.774 E70.82164
G1 X38.231 Y188.367 E70.8329
G1 X37.719 Y187.996 E70.84414
G1 X37.179 Y187.666 E70.85539
G1 X36.617 Y187.376 E70.86663
G1 X36.035 Y187.13 E70.87786
G1 X35.436 Y186.927 E70.8891
G1 X34.821 Y186.77 E70.90039
G1 X34.199 Y186.659 E70.91162
G1 X33.569 Y186.594 E70.92288
G1 X32.938 Y186.578 E70.9341
G1 X32.305 Y186.608 E70.94536
G1 X31.677 Y186.686 E70.95661
G1 X31.058 Y186.81 E70.96783
G1 X30.448 Y186.98 E70.97909
G1 X29.853 Y187.194 E70.99033
G1 X29.277 Y187.454 E71.00156
G1 X28.72 Y187.756 E71.01283
G1 X28.188 Y188.098 E71.02407
G1 X27.683 Y188.479 E71.03531
G1 X27.207 Y188.897 E71.04657
G1 X26.765 Y189.349 E71.05781
G1 X26.358 Y189.833 E71.06905
G1 X25.987 Y190.346 E71.08031
G1 X25.657 Y190.886 E71.09156
G1 X25.368 Y191.448 E71.10279
G1 X25.121 Y192.03 E71.11403
G1 X24.918 Y192.629 E71.12527
G1 X24.761 Y193.243 E71.13654
G1 X24.65 Y193.865 E71.14777
G1 X24.586 Y194.495 E71.15903
G1 X24.569 Y195.127 E71.17026
G1 X24.599 Y195.759 E71.18151
G1 X24.677 Y196.388 E71.19278
G1 X24.801 Y197.007 E71.204
G1 X24.972 Y197.616 E71.21524
G1 X25.186 Y198.211 E71.22648
G1 X25.446 Y198.788 E71.23773
G1 X25.747 Y199.344 E71.24897
G1 X26.089 Y199.877 E71.26023
G1 X26.47 Y200.382 E71.27148
G1 X26.888 Y200.857 E71.28272
G1 X27.34 Y201.3 E71.29397
G1 X27.825 Y201.707 E71.30523
G1 X28.336 Y202.077 E71.31644
G1 X28.877 Y202.408 E71.32772
G1 X29.439 Y202.697 E71.33895
G1 X30.021 Y202.943 E71.35018
G1 X30.62 Y203.147 E71.36143
G1 X31.234 Y203.304 E71.3727
G1 X31.857 Y203.415 E71.38394
G1 X32.486 Y203.479 E71.39518
G1 X33.118 Y203.495 E71.40642
G1 X33.75 Y203.465 E71.41767
G1 X34.379 Y203.388 E71.42893
G1 X34.998 Y203.263 E71.44016
G1 X35.607 Y203.093 E71.4514
G1 X36.203 Y202.879 E71.46265
M204 S625
M205 X6 Y6
G0 F4500 X36.385 Y202.797
G0 X36.574 Y203.219
G0 X36.585 Y203.244
G0 X58.428 Y189.801
G0 X59.246 Y188.754
G0 X60.211 Y187.838
G0 X61.301 Y187.079
G0 X62.49 Y186.489
G0 X63.757 Y186.085
G0 X65.068 Y185.873
G0 X66.395 Y185.859
G0 X67.711 Y186.043
G0 X68.987 Y186.421
G0 X70.188 Y186.985
G0 X71.294 Y187.721
G0 X72.278 Y188.614
G0 X74.365 Y191.274
M204 S500
M205 X5 Y5
;TYPE:WALL-INNER
G1 F900 X74.082 Y190.646 E71.47315
G1 X73.753 Y190.04 E71.48366
G1 X73.38 Y189.461 E71.49415
G1 X72.966 Y188.911 E71.50464
G1 X72.51 Y188.393 E71.51515
G1 X72.018 Y187.911 E71.52565
G1 X71.492 Y187.468 E71.53613
G1 X70.934 Y187.064 E71.54662
G1 X70.345 Y186.705 E71.55713
G1 X69.734 Y186.391 E71.5676
G1 X69.101 Y186.121 E71.57809
G1 X68.447 Y185.901 E71.5886
G1 X67.779 Y185.73 E71.59911
G1 X67.102 Y185.609 E71.60958
G1 X66.416 Y185.538 E71.62009
G1 X65.728 Y185.521 E71.63058
G1 X65.04 Y185.553 E71.64107
G1 X64.356 Y185.638 E71.65157
G1 X63.682 Y185.773 E71.66205
G1 X63.018 Y185.958 E71.67255
G1 X62.37 Y186.192 E71.68305
G1 X61.743 Y186.475 E71.69353
G1 X61.138 Y186.803 E71.70401
G1 X60.558 Y187.175 E71.71451
G1 X60.008 Y187.59 E71.72501
G1 X59.49 Y188.046 E71.73553
G1 X59.008 Y188.538 E71.74602
G1 X58.565 Y189.064 E71.7565
G1 X58.161 Y189.623 E71.76701
G1 X57.802 Y190.211 E71.7775
G1 X57.487 Y190.822 E71.78798
G1 X57.218 Y191.456 E71.79847
G1 X56.998 Y192.109 E71.80897
G1 X56.827 Y192.777 E71.81948
G1 X56.706 Y193.454 E71.82996
G1 X56.635 Y194.14 E71.84046
G1 X56.618 Y194.828 E71.85095
G1 X56.65 Y195.516 E71.86144
G1 X56.735 Y196.2 E71.87195
G1 X56.87 Y196.875 E71.88243
G1 X57.055 Y197.538 E71.89292
G1 X57.288 Y198.185 E71.9034
G1 X57.571 Y198.814 E71.91391
G1 X57.9 Y199.419 E71.9244
G1 X58.272 Y199.999 E71.9349
G1 X58.688 Y200.55 E71.94542
G1 X59.143 Y201.066 E71.9559
G1 X59.635 Y201.549 E71.96641
G1 X60.162 Y201.992 E71.9769
G1 X60.72 Y202.395 E71.98738
G1 X61.309 Y202.755 E71.9979
G1 X61.92 Y203.069 E72.00837
G1 X62.552 Y203.338 E72.01883
G1 X63.205 Y203.559 E72.02934
G1 X63.874 Y203.73 E72.03986
G1 X64.551 Y203.852 E72.05034
G1 X65.237 Y203.921 E72.06084
G1 X65.925 Y203.939 E72.07133
G1 X66.613 Y203.907 E72.08183
G1 X67.298 Y203.822 E72.09234
G1 X67.972 Y203.685 E72.10282
G1 X68.634 Y203.501 E72.11329
G1 X69.282 Y203.268 E72.12378
G1 X69.911 Y202.985 E72.13429
G1 X70.516 Y202.657 E72.14478
G1 X71.096 Y202.283 E72.15529
G1 X71.645 Y201.869 E72.16577
G1 X72.163 Y201.414 E72.17627
G1 X72.645 Y200.921 E72.18678
G1 X73.089 Y200.395 E72.19727
G1 X73.492 Y199.837 E72.20776
G1 X73.852 Y199.249 E72.21826
G1 X74.167 Y198.637 E72.22875
G1 X74.435 Y198.004 E72.23922
G1 X74.655 Y197.352 E72.24971
G1 X74.827 Y196.684 E72.26022
G1 X74.949 Y196.005 E72.27073
G1 X75.019 Y195.319 E72.28123
G1 X75.035 Y194.631 E72.29172
G1 X75.003 Y193.943 E72.30221
G1 X74.919 Y193.259 E72.31271
G1 X74.782 Y192.585 E72.32319
G1 X74.598 Y191.922 E72.33368
G1 X74.365 Y191.274 E72.34417
M204 S625
M205 X6 Y6
G0 F4500 X74.031 Y191.409
M204 S500
M205 X5 Y5
G1 F900 X73.759 Y190.806 E72.35425
G1 X73.443 Y190.223 E72.36435
G1 X73.085 Y189.667 E72.37443
G1 X72.687 Y189.139 E72.3845
G1 X72.249 Y188.641 E72.39461
G1 X71.776 Y188.178 E72.40469
G1 X71.27 Y187.752 E72.41477
G1 X70.734 Y187.364 E72.42485
G1 X70.169 Y187.019 E72.43494
G1 X69.581 Y186.717 E72.44501
G1 X68.973 Y186.458 E72.45508
G1 X68.345 Y186.246 E72.46518
G1 X67.703 Y186.082 E72.47527
G1 X67.052 Y185.966 E72.48535
G1 X66.393 Y185.898 E72.49544
G1 X65.732 Y185.881 E72.50552
G1 X65.071 Y185.912 E72.5156
G1 X64.414 Y185.994 E72.52569
G1 X63.766 Y186.123 E72.53576
G1 X63.128 Y186.301 E72.54585
G1 X62.505 Y186.526 E72.55594
G1 X61.903 Y186.798 E72.56601
G1 X61.321 Y187.113 E72.57609
G1 X60.764 Y187.471 E72.58618
G1 X60.236 Y187.869 E72.59625
G1 X59.738 Y188.307 E72.60636
G1 X59.275 Y188.78 E72.61644
G1 X58.849 Y189.286 E72.62652
G1 X58.461 Y189.823 E72.63661
G1 X58.116 Y190.388 E72.6467
G1 X57.813 Y190.975 E72.65677
G1 X57.555 Y191.584 E72.66684
G1 X57.343 Y192.211 E72.67693
G1 X57.179 Y192.853 E72.68702
G1 X57.063 Y193.504 E72.6971
G1 X56.995 Y194.163 E72.70719
G1 X56.978 Y194.824 E72.71727
G1 X57.009 Y195.485 E72.72735
G1 X57.091 Y196.143 E72.73745
G1 X57.22 Y196.791 E72.74752
G1 X57.398 Y197.428 E72.7576
G1 X57.622 Y198.05 E72.76767
G1 X57.894 Y198.654 E72.77776
G1 X58.21 Y199.236 E72.78785
G1 X58.568 Y199.793 E72.79794
G1 X58.967 Y200.322 E72.80804
G1 X59.404 Y200.818 E72.81811
G1 X59.877 Y201.282 E72.82821
G1 X60.383 Y201.708 E72.83828
G1 X60.92 Y202.095 E72.84837
G1 X61.485 Y202.441 E72.85846
G1 X62.073 Y202.743 E72.86854
G1 X62.68 Y203.001 E72.87859
G1 X63.308 Y203.214 E72.88869
G1 X63.95 Y203.378 E72.89879
G1 X64.601 Y203.495 E72.90886
G1 X65.26 Y203.561 E72.91895
G1 X65.921 Y203.579 E72.92903
G1 X66.582 Y203.548 E72.93911
G1 X67.24 Y203.466 E72.94922
G1 X67.888 Y203.335 E72.95929
G1 X68.525 Y203.158 E72.96936
G1 X69.147 Y202.934 E72.97944
G1 X69.751 Y202.662 E72.98953
G1 X70.333 Y202.347 E72.99961
G1 X70.89 Y201.988 E73.00971
G1 X71.417 Y201.59 E73.01977
G1 X71.915 Y201.153 E73.02987
G1 X72.378 Y200.679 E73.03996
G1 X72.805 Y200.173 E73.05005
G1 X73.192 Y199.637 E73.06012
G1 X73.538 Y199.072 E73.07022
G1 X73.841 Y198.484 E73.0803
G1 X74.098 Y197.876 E73.09035
G1 X74.31 Y197.249 E73.10044
G1 X74.475 Y196.607 E73.11054
G1 X74.592 Y195.955 E73.12063
G1 X74.659 Y195.296 E73.13072
G1 X74.675 Y194.635 E73.1408
G1 X74.644 Y193.974 E73.15088
G1 X74.563 Y193.317 E73.16097
G1 X74.432 Y192.669 E73.17104
G1 X74.255 Y192.031 E73.18113
G1 X74.031 Y191.409 E73.1912
M204 S625
M205 X6 Y6
G0 F4500 X73.669 Y191.555
M204 S500
M205 X5 Y5
;TYPE:WALL-OUTER
G1 F900 X73.409 Y190.979 E73.20243
G1 X73.107 Y190.422 E73.2137
G1 X72.765 Y189.89 E73.22494
G1 X72.384 Y189.385 E73.23618
G1 X71.966 Y188.909 E73.24744
G1 X71.514 Y188.467 E73.25868
G1 X71.03 Y188.06 E73.26992
G1 X70.518 Y187.689 E73.28116
G1 X69.978 Y187.359 E73.29241
G1 X69.415 Y187.07 E73.30366
G1 X68.834 Y186.823 E73.31488
G1 X68.234 Y186.62 E73.32614
G1 X67.62 Y186.463 E73.33741
G1 X66.998 Y186.352 E73.34864
G1 X66.368 Y186.287 E73.3599
G1 X65.736 Y186.271 E73.37114
G1 X65.104 Y186.301 E73.38238
G1 X64.476 Y186.379 E73.39363
G1 X63.857 Y186.503 E73.40486
G1 X63.247 Y186.673 E73.41611
G1 X62.652 Y186.888 E73.42736
G1 X62.076 Y187.148 E73.43859
G1 X61.519 Y187.449 E73.44985
G1 X60.987 Y187.791 E73.46109
G1 X60.482 Y188.172 E73.47233
G1 X60.006 Y188.59 E73.48359
G1 X59.564 Y189.042 E73.49483
G1 X59.157 Y189.526 E73.50607
G1 X58.786 Y190.039 E73.51733
G1 X58.456 Y190.579 E73.52858
G1 X58.166 Y191.141 E73.53982
G1 X57.92 Y191.723 E73.55105
G1 X57.717 Y192.322 E73.56229
G1 X57.56 Y192.936 E73.57356
G1 X57.449 Y193.558 E73.58479
G1 X57.384 Y194.188 E73.59605
G1 X57.368 Y194.82 E73.60729
G1 X57.398 Y195.452 E73.61853
G1 X57.476 Y196.081 E73.6298
G1 X57.6 Y196.7 E73.64102
G1 X57.77 Y197.309 E73.65226
G1 X57.984 Y197.904 E73.6635
G1 X58.244 Y198.481 E73.67475
G1 X58.546 Y199.037 E73.686
G1 X58.888 Y199.57 E73.69726
G1 X59.269 Y200.075 E73.7085
G1 X59.687 Y200.55 E73.71975
G1 X60.139 Y200.993 E73.731
G1 X60.623 Y201.4 E73.74224
G1 X61.136 Y201.77 E73.75348
G1 X61.676 Y202.101 E73.76474
G1 X62.238 Y202.39 E73.77598
G1 X62.819 Y202.636 E73.78719
G1 X63.419 Y202.84 E73.79846
G1 X64.033 Y202.997 E73.80972
G1 X64.655 Y203.108 E73.82095
G1 X65.285 Y203.172 E73.83221
G1 X65.917 Y203.189 E73.84345
G1 X66.549 Y203.159 E73.8547
G1 X67.177 Y203.081 E73.86594
G1 X67.797 Y202.956 E73.87719
G1 X68.406 Y202.786 E73.88843
G1 X69.001 Y202.572 E73.89967
G1 X69.578 Y202.312 E73.91092
G1 X70.134 Y202.011 E73.92216
G1 X70.667 Y201.668 E73.93342
G1 X71.171 Y201.287 E73.94465
G1 X71.647 Y200.87 E73.9559
G1 X72.089 Y200.417 E73.96715
G1 X72.497 Y199.933 E73.97841
G1 X72.867 Y199.421 E73.98963
G1 X73.198 Y198.881 E74.00089
G1 X73.487 Y198.319 E74.01213
G1 X73.733 Y197.737 E74.02336
G1 X73.936 Y197.138 E74.0346
G1 X74.094 Y196.524 E74.04587
G1 X74.205 Y195.901 E74.05712
G1 X74.269 Y195.271 E74.06838
G1 X74.285 Y194.639 E74.07962
G1 X74.255 Y194.007 E74.09086
G1 X74.178 Y193.379 E74.10211
G1 X74.053 Y192.76 E74.11333
G1 X73.883 Y192.15 E74.12459
G1 X73.669 Y191.555 E74.13583
M204 S625
M205 X6 Y6
G0 F4500 X73.587 Y191.373
G0 X74.009 Y191.184
G0 X74.034 Y191.173
G0 X97.206 Y185.648
G0 X98.531 Y185.535
G0 X99.855 Y185.62
G0 X100.908 Y185.846
G0 X103.733 Y186.757
M204 S500
M205 X5 Y5
;TYPE:WALL-INNER
G1 F900 X103.143 Y186.398 E74.14635
G1 X102.533 Y186.084 E74.15681
G1 X101.899 Y185.814 E74.16731
G1 X101.246 Y185.594 E74.17781
G1 X100.578 Y185.423 E74.18831
G1 X99.9 Y185.302 E74.19881
G1 X99.215 Y185.231 E74.2093
G1 X98.527 Y185.214 E74.21978
G1 X97.839 Y185.246 E74.23028
G1 X97.155 Y185.331 E74.24078
G1 X96.48 Y185.466 E74.25127
G1 X95.817 Y185.651 E74.26176
G1 X95.168 Y185.885 E74.27227
G1 X94.541 Y186.168 E74.28275
G1 X93.937 Y186.496 E74.29322
G1 X93.356 Y186.868 E74.30373
G1 X92.806 Y187.283 E74.31423
G1 X92.288 Y187.739 E74.32475
G1 X91.806 Y188.231 E74.33524
G1 X91.363 Y188.758 E74.34573
G1 X90.96 Y189.315 E74.35621
G1 X90.6 Y189.904 E74.36672
G1 X90.285 Y190.516 E74.37721
G1 X90.017 Y191.149 E74.38768
G1 X89.796 Y191.801 E74.39817
G1 X89.625 Y192.47 E74.40869
G1 X89.503 Y193.148 E74.41919
G1 X89.434 Y193.833 E74.42968
G1 X89.416 Y194.521 E74.44017
G1 X89.448 Y195.209 E74.45066
G1 X89.533 Y195.895 E74.46119
G1 X89.67 Y196.568 E74.47166
G1 X89.854 Y197.229 E74.48211
G1 X90.087 Y197.879 E74.49263
G1 X90.37 Y198.507 E74.50313
G1 X90.698 Y199.112 E74.51361
G1 X91.071 Y199.692 E74.52412
G1 X91.485 Y200.241 E74.5346
G1 X91.942 Y200.761 E74.54515
G1 X92.434 Y201.242 E74.55563
G1 X92.96 Y201.685 E74.56611
G1 X93.518 Y202.088 E74.5766
G1 X94.106 Y202.448 E74.5871
G1 X94.718 Y202.763 E74.59759
G1 X95.351 Y203.031 E74.60806
G1 X96.003 Y203.252 E74.61855
G1 X96.673 Y203.423 E74.62909
G1 X97.35 Y203.545 E74.63957
G1 X98.036 Y203.614 E74.65007
G1 X98.723 Y203.632 E74.66054
G1 X99.412 Y203.6 E74.67105
G1 X100.097 Y203.515 E74.68157
G1 X100.77 Y203.378 E74.69203
G1 X101.433 Y203.194 E74.70252
G1 X102.081 Y202.961 E74.71301
G1 X102.709 Y202.678 E74.72351
G1 X103.315 Y202.35 E74.734
G1 X103.894 Y201.976 E74.74451
G1 X104.443 Y201.562 E74.75498
G1 X104.962 Y201.107 E74.7655
G1 X105.444 Y200.614 E74.77601
G1 X105.887 Y200.088 E74.78648
G1 X106.291 Y199.53 E74.79698
G1 X106.65 Y198.941 E74.80749
G1 X106.964 Y198.331 E74.81794
G1 X107.234 Y197.697 E74.82844
G1 X107.454 Y197.044 E74.83894
G1 X107.625 Y196.375 E74.84946
G1 X107.746 Y195.698 E74.85994
G1 X107.817 Y195.012 E74.87045
G1 X107.834 Y194.325 E74.88092
G1 X107.802 Y193.636 E74.89143
G1 X107.717 Y192.952 E74.90193
G1 X107.582 Y192.278 E74.9124
G1 X107.397 Y191.614 E74.92291
G1 X107.163 Y190.966 E74.9334
G1 X106.88 Y190.339 E74.94389
G1 X106.552 Y189.734 E74.95437
G1 X106.18 Y189.154 E74.96487
G1 X105.765 Y188.604 E74.97537
G1 X105.309 Y188.086 E74.98588
G1 X104.817 Y187.604 E74.99638
G1 X104.29 Y187.161 E75.00687
G1 X103.733 Y186.757 E75.01735
M204 S625
M205 X6 Y6
G0 F4500 X103.533 Y187.057
M204 S500
M205 X5 Y5
G1 F900 X102.967 Y186.712 E75.02745
G1 X102.38 Y186.41 E75.03751
G1 X101.771 Y186.151 E75.04759
G1 X101.144 Y185.939 E75.05768
G1 X100.502 Y185.775 E75.06777
G1 X99.85 Y185.659 E75.07786
G1 X99.192 Y185.591 E75.08794
G1 X98.531 Y185.574 E75.09802
G1 X97.87 Y185.605 E75.1081
G1 X97.212 Y185.687 E75.1182
G1 X96.564 Y185.816 E75.12827
G1 X95.927 Y185.994 E75.13835
G1 X95.303 Y186.219 E75.14845
G1 X94.701 Y186.491 E75.15852
G1 X94.12 Y186.806 E75.16859
G1 X93.562 Y187.164 E75.17869
G1 X93.034 Y187.562 E75.18876
G1 X92.536 Y188 E75.19887
G1 X92.073 Y188.473 E75.20895
G1 X91.647 Y188.98 E75.21904
G1 X91.26 Y189.515 E75.2291
G1 X90.914 Y190.081 E75.23921
G1 X90.611 Y190.669 E75.24929
G1 X90.354 Y191.277 E75.25935
G1 X90.141 Y191.904 E75.26944
G1 X89.977 Y192.546 E75.27953
G1 X89.86 Y193.198 E75.28963
G1 X89.794 Y193.856 E75.2997
G1 X89.776 Y194.517 E75.30978
G1 X89.807 Y195.178 E75.31986
G1 X89.889 Y195.837 E75.32998
G1 X90.02 Y196.484 E75.34004
G1 X90.197 Y197.12 E75.3501
G1 X90.421 Y197.744 E75.3602
G1 X90.693 Y198.347 E75.37028
G1 X91.008 Y198.929 E75.38036
G1 X91.367 Y199.486 E75.39046
G1 X91.764 Y200.014 E75.40052
G1 X92.203 Y200.513 E75.41065
G1 X92.676 Y200.975 E75.42072
G1 X93.182 Y201.401 E75.4308
G1 X93.718 Y201.788 E75.44087
G1 X94.283 Y202.134 E75.45097
G1 X94.871 Y202.437 E75.46105
G1 X95.479 Y202.694 E75.4711
G1 X96.106 Y202.907 E75.48119
G1 X96.749 Y203.071 E75.4913
G1 X97.4 Y203.188 E75.50138
G1 X98.059 Y203.254 E75.51147
G1 X98.719 Y203.272 E75.52153
G1 X99.381 Y203.241 E75.53163
G1 X100.039 Y203.159 E75.54173
G1 X100.686 Y203.028 E75.55179
G1 X101.324 Y202.851 E75.56188
G1 X101.946 Y202.627 E75.57195
G1 X102.549 Y202.355 E75.58203
G1 X103.132 Y202.04 E75.59213
G1 X103.688 Y201.681 E75.60221
G1 X104.216 Y201.283 E75.61229
G1 X104.714 Y200.846 E75.62238
G1 X105.177 Y200.372 E75.63248
G1 X105.603 Y199.866 E75.64256
G1 X105.991 Y199.33 E75.65264
G1 X106.336 Y198.765 E75.66273
G1 X106.638 Y198.178 E75.67278
G1 X106.897 Y197.569 E75.68287
G1 X107.109 Y196.942 E75.69295
G1 X107.273 Y196.299 E75.70306
G1 X107.389 Y195.648 E75.71314
G1 X107.457 Y194.989 E75.72323
G1 X107.474 Y194.329 E75.73329
G1 X107.443 Y193.667 E75.74339
G1 X107.361 Y193.01 E75.75348
G1 X107.232 Y192.362 E75.76354
G1 X107.054 Y191.724 E75.77364
G1 X106.829 Y191.101 E75.78373
G1 X106.557 Y190.499 E75.79379
G1 X106.242 Y189.917 E75.80388
G1 X105.884 Y189.36 E75.81397
G1 X105.486 Y188.832 E75.82404
G1 X105.048 Y188.334 E75.83414
G1 X104.575 Y187.871 E75.84423
G1 X104.068 Y187.445 E75.85432
G1 X103.533 Y187.057 E75.86439
M204 S625
M205 X6 Y6
G0 F4500 X103.317 Y187.382
M204 S500
M205 X5 Y5
;TYPE:WALL-OUTER
G1 F900 X102.776 Y187.052 E75.87565
G1 X102.214 Y186.763 E75.88689
G1 X101.632 Y186.516 E75.89813
G1 X101.033 Y186.313 E75.90937
G1 X100.419 Y186.156 E75.92063
G1 X99.796 Y186.045 E75.93188
G1 X99.167 Y185.98 E75.94312
G1 X98.535 Y185.964 E75.95436
G1 X97.903 Y185.994 E75.96561
G1 X97.274 Y186.072 E75.97688
G1 X96.655 Y186.196 E75.9881
G1 X96.046 Y186.366 E75.99934
G1 X95.45 Y186.581 E76.0106
G1 X94.874 Y186.841 E76.02183
G1 X94.318 Y187.142 E76.03307
G1 X93.785 Y187.484 E76.04433
G1 X93.28 Y187.865 E76.05557
G1 X92.804 Y188.283 E76.06684
G1 X92.362 Y188.735 E76.07807
G1 X91.955 Y189.22 E76.08933
G1 X91.585 Y189.731 E76.10054
G1 X91.254 Y190.272 E76.11182
G1 X90.965 Y190.834 E76.12305
G1 X90.719 Y191.416 E76.13428
G1 X90.515 Y192.015 E76.14553
G1 X90.358 Y192.629 E76.1568
G1 X90.247 Y193.252 E76.16805
G1 X90.183 Y193.881 E76.17928
G1 X90.166 Y194.513 E76.19052
G1 X90.196 Y195.145 E76.20177
G1 X90.274 Y195.774 E76.21304
G1 X90.399 Y196.393 E76.22426
G1 X90.569 Y197.002 E76.2355
G1 X90.783 Y197.598 E76.24676
G1 X91.043 Y198.174 E76.25799
G1 X91.344 Y198.73 E76.26923
G1 X91.687 Y199.263 E76.2805
G1 X92.067 Y199.768 E76.29173
G1 X92.486 Y200.244 E76.303
G1 X92.938 Y200.686 E76.31424
G1 X93.422 Y201.093 E76.32548
G1 X93.934 Y201.463 E76.33671
G1 X94.474 Y201.794 E76.34797
G1 X95.036 Y202.083 E76.3592
G1 X95.618 Y202.329 E76.37044
G1 X96.217 Y202.533 E76.38168
G1 X96.832 Y202.69 E76.39297
G1 X97.454 Y202.801 E76.4042
G1 X98.084 Y202.865 E76.41546
G1 X98.715 Y202.882 E76.42668
G1 X99.348 Y202.852 E76.43794
G1 X99.976 Y202.774 E76.44919
G1 X100.595 Y202.649 E76.46042
G1 X101.205 Y202.479 E76.47167
G1 X101.8 Y202.265 E76.48291
G1 X102.376 Y202.005 E76.49415
G1 X102.933 Y201.704 E76.5054
G1 X103.465 Y201.361 E76.51665
G1 X103.97 Y200.98 E76.5279
G1 X104.446 Y200.563 E76.53915
G1 X104.888 Y200.11 E76.5504
G1 X105.295 Y199.626 E76.56164
G1 X105.666 Y199.114 E76.57288
G1 X105.996 Y198.574 E76.58413
G1 X106.285 Y198.012 E76.59536
G1 X106.532 Y197.43 E76.6066
G1 X106.735 Y196.831 E76.61784
G1 X106.892 Y196.216 E76.62913
G1 X107.003 Y195.594 E76.64036
G1 X107.068 Y194.964 E76.65161
G1 X107.084 Y194.333 E76.66283
G1 X107.054 Y193.7 E76.6741
G1 X106.976 Y193.072 E76.68535
G1 X106.852 Y192.453 E76.69657
G1 X106.682 Y191.843 E76.70783
G1 X106.467 Y191.248 E76.71907
G1 X106.207 Y190.672 E76.73031
G1 X105.906 Y190.115 E76.74156
G1 X105.564 Y189.583 E76.7528
G1 X105.183 Y189.078 E76.76405
G1 X104.765 Y188.602 E76.77531
G1 X104.313 Y188.16 E76.78655
G1 X103.828 Y187.753 E76.7978
G1 X103.317 Y187.382 E76.80903
M204 S625
M205 X6 Y6
G0 F4500 X103.147 Y187.278
G0 X103.387 Y186.885
G0 X103.403 Y186.861
G0 X99.352 Y179.914
G0 X98.853 Y178.683
G0 X98.546 Y177.39
G0 X98.432 Y176.067
G0 X98.518 Y174.741
G0 X98.8 Y173.444
G0 X99.272 Y172.202
G0 X100.985 Y169.289
M204 S500
M205 X5 Y5
;TYPE:WALL-INNER
G1 F900 X100.505 Y169.782 E76.81951
G1 X100.061 Y170.307 E76.82999
G1 X99.657 Y170.866 E76.8405
G1 X99.297 Y171.452 E76.85098
G1 X98.982 Y172.065 E76.86148
G1 X98.712 Y172.699 E76.87198
G1 X98.493 Y173.353 E76.88248
G1 X98.491 Y173.364 E76.88265
G1 X98.322 Y174.018 E76.89295
G1 X98.2 Y174.696 E76.90344
G1 X98.132 Y175.369 E76.91375
G1 X98.13 Y175.382 E76.91395
G1 X98.111 Y176.071 E76.92445
G1 X98.144 Y176.76 E76.93496
G1 X98.229 Y177.441 E76.94542
G1 X98.362 Y178.116 E76.9559
G1 X98.548 Y178.781 E76.96642
G1 X98.781 Y179.428 E76.9769
G1 X99.064 Y180.057 E76.98741
G1 X99.392 Y180.664 E76.99792
G1 X99.766 Y181.241 E77.0084
G1 X100.178 Y181.791 E77.01887
G1 X100.635 Y182.311 E77.02942
G1 X101.126 Y182.791 E77.03988
G1 X101.652 Y183.236 E77.05038
G1 X102.212 Y183.639 E77.06089
G1 X102.798 Y183.999 E77.07137
G1 X103.41 Y184.314 E77.08186
G1 X104.045 Y184.584 E77.09237
G1 X104.698 Y184.803 E77.10286
G1 X104.709 Y184.805 E77.10303
G1 X105.363 Y184.974 E77.11333
G1 X106.041 Y185.096 E77.12382
G1 X106.714 Y185.164 E77.13413
G1 X106.727 Y185.166 E77.13433
G1 X107.416 Y185.185 E77.14483
G1 X108.105 Y185.152 E77.15534
G1 X108.787 Y185.067 E77.16581
G1 X109.463 Y184.933 E77.17631
G1 X110.126 Y184.748 E77.1868
G1 X110.773 Y184.515 E77.19728
G1 X111.403 Y184.232 E77.2078
G1 X112.009 Y183.904 E77.2183
G1 X112.587 Y183.531 E77.22878
G1 X113.137 Y183.117 E77.23927
G1 X113.655 Y182.662 E77.24978
G1 X114.136 Y182.172 E77.26024
G1 X114.582 Y181.643 E77.27078
G1 X114.984 Y181.084 E77.28127
G1 X115.345 Y180.498 E77.29176
G1 X115.659 Y179.885 E77.30225
G1 X115.929 Y179.251 E77.31275
G1 X116.149 Y178.598 E77.32325
G1 X116.151 Y178.587 E77.32342
G1 X116.32 Y177.933 E77.33371
G1 X116.442 Y177.254 E77.34422
G1 X116.512 Y176.568 E77.35473
G1 X116.53 Y175.88 E77.36522
G1 X116.497 Y175.192 E77.37571
G1 X116.413 Y174.509 E77.3862
G1 X116.278 Y173.832 E77.39671
G1 X116.093 Y173.17 E77.40719
G1 X115.86 Y172.523 E77.41767
G1 X115.577 Y171.893 E77.42819
G1 X115.249 Y171.287 E77.43869
G1 X114.876 Y170.709 E77.44917
G1 X114.463 Y170.159 E77.45965
G1 X114.007 Y169.64 E77.47017
G1 X113.515 Y169.159 E77.48066
G1 X112.989 Y168.714 E77.49116
G1 X112.43 Y168.312 E77.50165
G1 X111.844 Y167.951 E77.51213
G1 X111.23 Y167.637 E77.52264
G1 X110.597 Y167.367 E77.53313
G1 X109.943 Y167.147 E77.54364
G1 X109.932 Y167.145 E77.54381
G1 X109.278 Y166.976 E77.5541
G1 X108.599 Y166.854 E77.56461
G1 X107.913 Y166.784 E77.57512
G1 X107.225 Y166.766 E77.58561
G1 X106.537 Y166.799 E77.5961
G1 X105.855 Y166.883 E77.60657
G1 X105.178 Y167.018 E77.61709
G1 X104.515 Y167.203 E77.62758
G1 X103.868 Y167.436 E77.63806
G1 X103.239 Y167.719 E77.64856
G1 X102.632 Y168.047 E77.65908
G1 X102.055 Y168.421 E77.66955
G1 X101.505 Y168.833 E77.68002
G1 X100.985 Y169.289 E77.69056
M204 S625
M205 X6 Y6
G0 F4500 X101.233 Y169.55
M204 S500
M205 X5 Y5
G1 F900 X100.772 Y170.024 E77.70064
G1 X100.345 Y170.529 E77.71071
G1 X99.957 Y171.066 E77.72081
G1 X99.611 Y171.629 E77.73088
G1 X99.308 Y172.218 E77.74097
G1 X99.049 Y172.827 E77.75105
G1 X98.838 Y173.455 E77.76115
G1 X98.674 Y174.095 E77.77121
G1 X98.557 Y174.746 E77.78129
G1 X98.489 Y175.405 E77.79138
G1 X98.471 Y176.067 E77.80147
G1 X98.503 Y176.729 E77.81157
G1 X98.585 Y177.384 E77.82163
G1 X98.713 Y178.033 E77.83171
G1 X98.891 Y178.671 E77.8418
G1 X99.115 Y179.293 E77.85188
G1 X99.387 Y179.897 E77.86197
G1 X99.702 Y180.48 E77.87206
G1 X100.061 Y181.035 E77.88214
G1 X100.458 Y181.564 E77.89221
G1 X100.896 Y182.063 E77.90233
G1 X101.368 Y182.524 E77.91238
G1 X101.874 Y182.952 E77.92248
G1 X102.412 Y183.339 E77.93258
G1 X102.975 Y183.685 E77.94265
G1 X103.563 Y183.988 E77.95273
G1 X104.173 Y184.247 E77.96282
G1 X104.8 Y184.458 E77.9729
G1 X105.44 Y184.622 E77.98297
G1 X106.091 Y184.739 E77.99305
G1 X106.75 Y184.807 E78.00314
G1 X107.412 Y184.825 E78.01323
G1 X108.074 Y184.793 E78.02333
G1 X108.73 Y184.711 E78.0334
G1 X109.38 Y184.583 E78.0435
G1 X110.016 Y184.405 E78.05356
G1 X110.638 Y184.181 E78.06363
G1 X111.243 Y183.909 E78.07374
G1 X111.825 Y183.594 E78.08382
G1 X112.381 Y183.235 E78.09391
G1 X112.91 Y182.838 E78.10398
G1 X113.407 Y182.4 E78.11408
G1 X113.87 Y181.929 E78.12414
G1 X114.298 Y181.422 E78.13425
G1 X114.684 Y180.884 E78.14434
G1 X115.031 Y180.321 E78.15442
G1 X115.333 Y179.732 E78.1645
G1 X115.592 Y179.123 E78.17458
G1 X115.804 Y178.496 E78.18467
G1 X115.968 Y177.856 E78.19474
G1 X116.085 Y177.204 E78.20483
G1 X116.152 Y176.545 E78.21492
G1 X116.17 Y175.884 E78.225
G1 X116.138 Y175.223 E78.23508
G1 X116.057 Y174.566 E78.24517
G1 X115.928 Y173.916 E78.25526
G1 X115.75 Y173.28 E78.26533
G1 X115.526 Y172.658 E78.2754
G1 X115.254 Y172.053 E78.2855
G1 X114.939 Y171.471 E78.29559
G1 X114.58 Y170.915 E78.30567
G1 X114.183 Y170.386 E78.31575
G1 X113.746 Y169.888 E78.32584
G1 X113.273 Y169.426 E78.33592
G1 X112.767 Y168.998 E78.34602
G1 X112.23 Y168.612 E78.35609
G1 X111.667 Y168.265 E78.36617
G1 X111.077 Y167.963 E78.37627
G1 X110.469 Y167.704 E78.38634
G1 X109.841 Y167.492 E78.39644
G1 X109.201 Y167.328 E78.4065
G1 X108.549 Y167.211 E78.4166
G1 X107.89 Y167.144 E78.42669
G1 X107.229 Y167.126 E78.43676
G1 X106.568 Y167.158 E78.44685
G1 X105.912 Y167.239 E78.45692
G1 X105.262 Y167.368 E78.46702
G1 X104.625 Y167.546 E78.47709
G1 X104.003 Y167.77 E78.48717
G1 X103.399 Y168.042 E78.49726
G1 X102.816 Y168.357 E78.50736
G1 X102.261 Y168.716 E78.51743
G1 X101.732 Y169.113 E78.5275
G1 X101.233 Y169.55 E78.53761
M204 S625
M205 X6 Y6
G0 F4500 X101.502 Y169.833
M204 S500
M205 X5 Y5
;TYPE:WALL-OUTER
G1 F900 X101.061 Y170.286 E78.54885
G1 X100.652 Y170.769 E78.5601
G1 X100.282 Y171.282 E78.57134
G1 X99.951 Y171.821 E78.58259
G1 X99.661 Y172.384 E78.59384
G1 X99.414 Y172.966 E78.60508
G1 X99.212 Y173.566 E78.61634
G1 X99.055 Y174.178 E78.62757
G1 X98.943 Y174.801 E78.63882
G1 X98.878 Y175.43 E78.65006
G1 X98.861 Y176.063 E78.66132
G1 X98.892 Y176.695 E78.67256
G1 X98.97 Y177.322 E78.6838
G1 X99.093 Y177.943 E78.69505
G1 X99.263 Y178.552 E78.70629
G1 X99.477 Y179.147 E78.71753
G1 X99.737 Y179.724 E78.72878
G1 X100.038 Y180.281 E78.74003
G1 X100.381 Y180.812 E78.75127
G1 X100.761 Y181.318 E78.76252
G1 X101.179 Y181.794 E78.77378
G1 X101.631 Y182.235 E78.785
G1 X102.114 Y182.644 E78.79626
G1 X102.628 Y183.014 E78.80751
G1 X103.167 Y183.345 E78.81876
G1 X103.729 Y183.635 E78.83
G1 X104.312 Y183.882 E78.84125
G1 X104.911 Y184.084 E78.85249
G1 X105.523 Y184.241 E78.86372
G1 X106.146 Y184.353 E78.87497
G1 X106.775 Y184.418 E78.88621
G1 X107.408 Y184.435 E78.89747
G1 X108.04 Y184.404 E78.90872
G1 X108.668 Y184.326 E78.91997
G1 X109.289 Y184.203 E78.93122
G1 X109.897 Y184.033 E78.94244
G1 X110.492 Y183.819 E78.95368
G1 X111.07 Y183.559 E78.96495
G1 X111.626 Y183.258 E78.97619
G1 X112.158 Y182.915 E78.98744
G1 X112.664 Y182.535 E78.99869
G1 X113.139 Y182.117 E79.00994
G1 X113.581 Y181.666 E79.02116
G1 X113.99 Y181.182 E79.03243
G1 X114.359 Y180.668 E79.04367
G1 X114.691 Y180.129 E79.05493
G1 X114.98 Y179.567 E79.06616
G1 X115.227 Y178.984 E79.07741
G1 X115.43 Y178.385 E79.08866
G1 X115.587 Y177.773 E79.09989
G1 X115.699 Y177.15 E79.11114
G1 X115.763 Y176.52 E79.1224
G1 X115.78 Y175.888 E79.13364
G1 X115.749 Y175.256 E79.14488
G1 X115.672 Y174.628 E79.15613
G1 X115.548 Y174.007 E79.16739
G1 X115.378 Y173.399 E79.17861
G1 X115.164 Y172.804 E79.18985
G1 X114.904 Y172.226 E79.20112
G1 X114.603 Y171.67 E79.21235
G1 X114.26 Y171.138 E79.22361
G1 X113.88 Y170.632 E79.23486
G1 X113.463 Y170.157 E79.24609
G1 X113.01 Y169.715 E79.25734
G1 X112.527 Y169.306 E79.26859
G1 X112.014 Y168.937 E79.27982
G1 X111.475 Y168.605 E79.29108
G1 X110.912 Y168.316 E79.30233
G1 X110.33 Y168.069 E79.31357
G1 X109.73 Y167.866 E79.32483
G1 X109.118 Y167.709 E79.33606
G1 X108.495 Y167.597 E79.34731
G1 X107.865 Y167.533 E79.35857
G1 X107.233 Y167.516 E79.3698
G1 X106.601 Y167.547 E79.38105
G1 X105.974 Y167.624 E79.39228
G1 X105.353 Y167.748 E79.40354
G1 X104.744 Y167.918 E79.41478
G1 X104.149 Y168.132 E79.42602
G1 X103.572 Y168.392 E79.43727
G1 X103.015 Y168.693 E79.44852
G1 X102.484 Y169.036 E79.45976
G1 X101.978 Y169.416 E79.47101
G1 X101.502 Y169.833 E79.48226
M204 S625
M205 X6 Y6
G0 F4500 X101.363 Y169.976
G0 X101.033 Y169.653
G0 X101.014 Y169.633
G0 X102.239 Y168.684
G0 X103.382 Y168.007
G0 X104.613 Y167.508
G0 X105.906 Y167.2
G0 X107.229 Y167.087
G0 X107.604 Y167.11
G0 X125.984 Y169.055
M204 S500
M205 X5 Y5
;TYPE:WALL-INNER
G1 F900 X125.504 Y169.548 E79.49274
G1 X125.06 Y170.073 E79.50322
G1 X124.656 Y170.632 E79.51373
G1 X124.296 Y171.218 E79.5242
G1 X123.981 Y171.831 E79.53471
G1 X123.711 Y172.465 E79.5452
G1 X123.492 Y173.119 E79.55571
G1 X123.49 Y173.13 E79.55588
G1 X123.321 Y173.784 E79.56618
G1 X123.199 Y174.462 E79.57667
G1 X123.131 Y175.135 E79.58698
G1 X123.129 Y175.148 E79.58718
G1 X123.11 Y175.837 E79.59768
G1 X123.143 Y176.526 E79.60819
G1 X123.228 Y177.207 E79.61865
G1 X123.361 Y177.882 E79.62913
G1 X123.547 Y178.547 E79.63965
G1 X123.78 Y179.194 E79.65013
G1 X124.063 Y179.823 E79.66064
G1 X124.391 Y180.43 E79.67115
G1 X124.765 Y181.007 E79.68163
G1 X125.177 Y181.557 E79.6921
G1 X125.634 Y182.077 E79.70265
G1 X126.125 Y182.557 E79.71311
G1 X126.651 Y183.002 E79.72361
G1 X127.211 Y183.405 E79.73412
G1 X127.797 Y183.765 E79.7446
G1 X128.409 Y184.08 E79.75508
G1 X129.044 Y184.35 E79.7656
G1 X129.697 Y184.569 E79.77609
G1 X129.708 Y184.571 E79.77626
G1 X130.036 Y184.656 E79.78142
G1 X130.362 Y184.74 E79.78655
G1 X130.663 Y184.794 E79.79121
G1 X131.04 Y184.862 E79.79705
G1 X131.327 Y184.891 E79.80145
G1 X131.531 Y184.912 E79.80457
G1 X131.326 Y184.907 E79.80465
G1 X131.043 Y184.92 E79.80506
G1 X130.637 Y184.939 E79.80699
G1 X130.391 Y184.969 E79.80878
G1 X130.057 Y185.011 E79.813
G1 X129.953 Y185.024 E79.8146
G1 X129.279 Y185.159 E79.82507
G1 X128.615 Y185.344 E79.83557
G1 X127.967 Y185.578 E79.84607
G1 X127.34 Y185.861 E79.85655
G1 X126.735 Y186.189 E79.86704
G1 X126.155 Y186.561 E79.87753
G1 X125.605 Y186.976 E79.88803
G1 X125.087 Y187.432 E79.89855
G1 X124.605 Y187.924 E79.90904
G1 X124.162 Y188.451 E79.91953
G1 X123.758 Y189.008 E79.93002
G1 X123.399 Y189.598 E79.94054
G1 X123.085 Y190.208 E79.95099
G1 X122.815 Y190.842 E79.96149
G1 X122.595 Y191.495 E79.97199
G1 X122.424 Y192.163 E79.9825
G1 X122.303 Y192.841 E79.99299
G1 X122.232 Y193.526 E80.00348
G1 X122.215 Y194.214 E80.01397
G1 X122.247 Y194.902 E80.02446
G1 X122.332 Y195.586 E80.03496
G1 X122.467 Y196.261 E80.04545
G1 X122.652 Y196.924 E80.05594
G1 X122.886 Y197.573 E80.06645
G1 X123.169 Y198.2 E80.07693
G1 X123.497 Y198.805 E80.08742
G1 X123.869 Y199.385 E80.09792
G1 X124.284 Y199.935 E80.10842
G1 X124.74 Y200.453 E80.11893
G1 X125.232 Y200.935 E80.12943
G1 X125.759 Y201.378 E80.13992
G1 X126.316 Y201.781 E80.15039
G1 X126.905 Y202.141 E80.16091
G1 X127.517 Y202.456 E80.1714
G1 X128.15 Y202.724 E80.18187
G1 X128.802 Y202.945 E80.19236
G1 X129.471 Y203.116 E80.20288
G1 X130.149 Y203.238 E80.21338
G1 X130.834 Y203.307 E80.22387
G1 X131.522 Y203.325 E80.23435
G1 X132.21 Y203.293 E80.24485
G1 X132.896 Y203.208 E80.25538
G1 X133.569 Y203.071 E80.26584
G1 X134.23 Y202.887 E80.2763
G1 X134.88 Y202.654 E80.28682
G1 X135.508 Y202.371 E80.29731
G1 X136.113 Y202.043 E80.3078
G1 X136.693 Y201.671 E80.3183
G1 X137.244 Y201.255 E80.32882
G1 X137.762 Y200.799 E80.33933
G1 X138.243 Y200.307 E80.34982
G1 X138.686 Y199.781 E80.36029
G1 X139.09 Y199.223 E80.37079
G1 X139.449 Y198.634 E80.3813
G1 X139.764 Y198.023 E80.39177
G1 X140.032 Y197.39 E80.40225
G1 X140.253 Y196.738 E80.41274
G1 X140.424 Y196.068 E80.42327
G1 X140.546 Y195.391 E80.43375
G1 X140.615 Y194.705 E80.44426
G1 X140.633 Y194.018 E80.45473
G1 X140.601 Y193.329 E80.46524
G1 X140.516 Y192.645 E80.47574
G1 X140.381 Y191.971 E80.48621
G1 X140.195 Y191.307 E80.49672
G1 X139.962 Y190.66 E80.5072
G1 X139.679 Y190.032 E80.51769
G1 X139.351 Y189.427 E80.52818
G1 X138.979 Y188.847 E80.53868
G1 X138.563 Y188.296 E80.5492
G1 X138.107 Y187.778 E80.55971
G1 X137.615 Y187.297 E80.5702
G1 X137.089 Y186.854 E80.58067
G1 X136.531 Y186.45 E80.59117
G1 X135.942 Y186.091 E80.60168
G1 X135.332 Y185.777 E80.61213
G1 X134.698 Y185.507 E80.62263
G1 X134.045 Y185.287 E80.63313
G1 X133.707 Y185.2 E80.63845
G1 X133.376 Y185.116 E80.64365
G1 X133.079 Y185.063 E80.64825
G1 X132.699 Y184.995 E80.65413
G1 X132.414 Y184.966 E80.6585
G1 X132.223 Y184.946 E80.66142
G1 X132.415 Y184.951 E80.66149
G1 X132.696 Y184.938 E80.66189
G1 X133.104 Y184.918 E80.66381
G1 X133.347 Y184.888 E80.66557
G1 X133.686 Y184.846 E80.66985
G1 X133.785 Y184.833 E80.67137
G1 X134.461 Y184.7 E80.68187
G1 X135.125 Y184.514 E80.69238
G1 X135.772 Y184.281 E80.70286
G1 X136.402 Y183.998 E80.71338
G1 X137.008 Y183.67 E80.72388
G1 X137.586 Y183.297 E80.73436
G1 X138.136 Y182.883 E80.74485
G1 X138.654 Y182.428 E80.75535
G1 X139.135 Y181.938 E80.76581
G1 X139.581 Y181.409 E80.77636
G1 X139.983 Y180.85 E80.78685
G1 X140.344 Y180.264 E80.79733
G1 X140.658 Y179.651 E80.80783
G1 X140.928 Y179.017 E80.81833
G1 X141.148 Y178.364 E80.82883
G1 X141.15 Y178.353 E80.829
G1 X141.319 Y177.699 E80.83929
G1 X141.441 Y177.02 E80.8498
G1 X141.511 Y176.334 E80.86031
G1 X141.529 Y175.646 E80.87079
G1 X141.496 Y174.958 E80.88129
G1 X141.412 Y174.276 E80.89176
G1 X141.277 Y173.598 E80.90229
G1 X141.092 Y172.936 E80.91276
G1 X140.859 Y172.289 E80.92324
G1 X140.576 Y171.659 E80.93377
G1 X140.248 Y171.053 E80.94426
G1 X139.875 Y170.475 E80.95475
G1 X139.462 Y169.925 E80.96523
G1 X139.006 Y169.406 E80.97575
G1 X138.514 Y168.925 E80.98624
G1 X137.988 Y168.48 E80.99673
G1 X137.429 Y168.078 E81.00722
G1 X136.843 Y167.717 E81.01771
G1 X136.229 Y167.403 E81.02822
G1 X135.596 Y167.133 E81.0387
G1 X134.942 Y166.914 E81.04921
G1 X134.277 Y166.742 E81.05968
G1 X133.598 Y166.62 E81.07019
G1 X132.912 Y166.55 E81.0807
G1 X132.224 Y166.532 E81.09118
G1 X131.536 Y166.565 E81.10168
G1 X130.854 Y166.649 E81.11215
G1 X130.177 Y166.784 E81.12267
G1 X129.514 Y166.969 E81.13315
G1 X128.867 Y167.202 E81.14363
G1 X128.238 Y167.485 E81.15414
G1 X127.631 Y167.813 E81.16465
G1 X127.054 Y168.187 E81.17513
G1 X126.504 Y168.599 E81.1856
G1 X125.984 Y169.055 E81.19614
M204 S625
M205 X6 Y6
G0 F4500 X126.232 Y169.316
M204 S500
M205 X5 Y5
G1 F900 X125.771 Y169.79 E81.20621
G1 X125.344 Y170.295 E81.21629
G1 X124.956 Y170.832 E81.22638
G1 X124.61 Y171.395 E81.23645
G1 X124.307 Y171.984 E81.24654
G1 X124.048 Y172.593 E81.25663
G1 X123.837 Y173.221 E81.26672
G1 X123.673 Y173.861 E81.27679
G1 X123.556 Y174.512 E81.28687
G1 X123.488 Y175.171 E81.29696
G1 X123.47 Y175.833 E81.30705
G1 X123.502 Y176.495 E81.31715
G1 X123.584 Y177.15 E81.32721
G1 X123.712 Y177.799 E81.33729
G1 X123.89 Y178.437 E81.34738
G1 X124.114 Y179.059 E81.35745
G1 X124.386 Y179.663 E81.36754
G1 X124.701 Y180.246 E81.37764
G1 X125.06 Y180.801 E81.38771
G1 X125.457 Y181.33 E81.39779
G1 X125.895 Y181.829 E81.40791
G1 X126.367 Y182.29 E81.41796
G1 X126.873 Y182.718 E81.42806
G1 X127.411 Y183.105 E81.43815
G1 X127.974 Y183.451 E81.44822
G1 X128.562 Y183.754 E81.4583
G1 X129.172 Y184.013 E81.4684
G1 X129.799 Y184.224 E81.47848
G1 X130.439 Y184.388 E81.48854
G1 X131.09 Y184.505 E81.49862
G1 X131.749 Y184.573 E81.50872
G1 X132.411 Y184.591 E81.51881
G1 X133.073 Y184.559 E81.52891
G1 X133.728 Y184.477 E81.53896
G1 X134.378 Y184.349 E81.54906
G1 X135.015 Y184.171 E81.55913
G1 X135.637 Y183.947 E81.56921
G1 X136.242 Y183.675 E81.57931
G1 X136.824 Y183.36 E81.5894
G1 X137.38 Y183.001 E81.59948
G1 X137.909 Y182.604 E81.60956
G1 X138.406 Y182.166 E81.61965
G1 X138.869 Y181.695 E81.62972
G1 X139.297 Y181.188 E81.63983
G1 X139.683 Y180.65 E81.64991
G1 X140.03 Y180.087 E81.65999
G1 X140.332 Y179.498 E81.67008
G1 X140.591 Y178.889 E81.68016
G1 X140.803 Y178.262 E81.69024
G1 X140.967 Y177.622 E81.70031
G1 X141.084 Y176.97 E81.7104
G1 X141.151 Y176.311 E81.7205
G1 X141.169 Y175.65 E81.73057
G1 X141.137 Y174.989 E81.74065
G1 X141.056 Y174.333 E81.75073
G1 X140.927 Y173.682 E81.76084
G1 X140.749 Y173.046 E81.7709
G1 X140.525 Y172.424 E81.78097
G1 X140.253 Y171.819 E81.79108
G1 X139.938 Y171.237 E81.80116
G1 X139.579 Y170.681 E81.81125
G1 X139.182 Y170.152 E81.82132
G1 X138.745 Y169.654 E81.83142
G1 X138.272 Y169.192 E81.84149
G1 X137.766 Y168.764 E81.85159
G1 X137.229 Y168.378 E81.86167
G1 X136.666 Y168.031 E81.87174
G1 X136.076 Y167.729 E81.88184
G1 X135.468 Y167.47 E81.89191
G1 X134.84 Y167.259 E81.90201
G1 X134.2 Y167.094 E81.91208
G1 X133.548 Y166.977 E81.92217
G1 X132.889 Y166.91 E81.93226
G1 X132.228 Y166.892 E81.94234
G1 X131.567 Y166.924 E81.95242
G1 X130.911 Y167.005 E81.96249
G1 X130.261 Y167.134 E81.97259
G1 X129.624 Y167.312 E81.98267
G1 X129.002 Y167.536 E81.99274
G1 X128.398 Y167.808 E82.00283
G1 X127.815 Y168.123 E82.01293
G1 X127.26 Y168.482 E82.023
G1 X126.731 Y168.879 E82.03308
G1 X126.232 Y169.316 E82.04318
M204 S625
M205 X6 Y6
G0 F4500 X126.501 Y169.599
M204 S500
M205 X5 Y5
;TYPE:WALL-OUTER
G1 F900 X126.06 Y170.052 E82.05442
G1 X125.651 Y170.535 E82.06567
G1 X125.281 Y171.048 E82.07692
G1 X124.95 Y171.587 E82.08816
G1 X124.66 Y172.15 E82.09942
G1 X124.413 Y172.732 E82.11066
G1 X124.211 Y173.332 E82.12191
G1 X124.054 Y173.944 E82.13314
G1 X123.942 Y174.567 E82.14439
G1 X123.877 Y175.196 E82.15563
G1 X123.86 Y175.829 E82.16689
G1 X123.891 Y176.461 E82.17814
G1 X123.969 Y177.088 E82.18937
G1 X124.092 Y177.709 E82.20062
G1 X124.262 Y178.318 E82.21186
G1 X124.476 Y178.913 E82.2231
G1 X124.736 Y179.49 E82.23435
G1 X125.037 Y180.047 E82.24561
G1 X125.38 Y180.578 E82.25684
G1 X125.76 Y181.084 E82.26809
G1 X126.178 Y181.56 E82.27935
G1 X126.63 Y182.001 E82.29058
G1 X127.113 Y182.41 E82.30183
G1 X127.627 Y182.78 E82.31309
G1 X128.166 Y183.111 E82.32433
G1 X128.728 Y183.401 E82.33557
G1 X129.311 Y183.648 E82.34683
G1 X129.91 Y183.85 E82.35806
G1 X130.522 Y184.007 E82.3693
G1 X131.145 Y184.119 E82.38055
G1 X131.774 Y184.184 E82.39179
G1 X132.407 Y184.201 E82.40304
G1 X133.039 Y184.17 E82.41429
G1 X133.666 Y184.092 E82.42552
G1 X134.288 Y183.969 E82.43679
G1 X134.896 Y183.799 E82.44802
G1 X135.491 Y183.585 E82.45926
G1 X136.069 Y183.325 E82.47052
G1 X136.625 Y183.024 E82.48176
G1 X137.157 Y182.681 E82.49301
G1 X137.663 Y182.301 E82.50426
G1 X138.138 Y181.883 E82.51551
G1 X138.58 Y181.432 E82.52673
G1 X138.989 Y180.948 E82.538
G1 X139.358 Y180.434 E82.54925
G1 X139.69 Y179.895 E82.5605
G1 X139.979 Y179.333 E82.57173
G1 X140.226 Y178.75 E82.58299
G1 X140.429 Y178.151 E82.59423
G1 X140.586 Y177.539 E82.60546
G1 X140.698 Y176.916 E82.61671
G1 X140.762 Y176.286 E82.62797
G1 X140.779 Y175.654 E82.63921
G1 X140.748 Y175.022 E82.65046
G1 X140.671 Y174.395 E82.66169
G1 X140.547 Y173.773 E82.67296
G1 X140.377 Y173.165 E82.68418
G1 X140.163 Y172.57 E82.69542
G1 X139.903 Y171.992 E82.70669
G1 X139.602 Y171.436 E82.71793
G1 X139.259 Y170.904 E82.72918
G1 X138.879 Y170.398 E82.74043
G1 X138.462 Y169.923 E82.75166
G1 X138.009 Y169.481 E82.76291
G1 X137.526 Y169.072 E82.77417
G1 X137.013 Y168.703 E82.7854
G1 X136.474 Y168.371 E82.79665
G1 X135.911 Y168.082 E82.8079
G1 X135.329 Y167.835 E82.81914
G1 X134.729 Y167.633 E82.83039
G1 X134.117 Y167.475 E82.84163
G1 X133.494 Y167.363 E82.85288
G1 X132.864 Y167.299 E82.86414
G1 X132.232 Y167.282 E82.87538
G1 X131.6 Y167.313 E82.88662
G1 X130.973 Y167.39 E82.89785
G1 X130.352 Y167.514 E82.90911
G1 X129.743 Y167.684 E82.92035
G1 X129.148 Y167.898 E82.93159
G1 X128.571 Y168.158 E82.94284
G1 X128.014 Y168.459 E82.95409
G1 X127.483 Y168.802 E82.96533
G1 X126.977 Y169.182 E82.97658
G1 X126.501 Y169.599 E82.98783
M204 S625
M205 X6 Y6
G0 F4500 X126.362 Y169.742
G0 X126.032 Y169.419
G0 X126.013 Y169.399
G0 X124.923 Y170.81
G0 X124.271 Y171.968
G0 X123.799 Y173.21
G0 X123.517 Y174.507
G0 X123.448 Y175.58
G0 X123.975 Y189.153
G0 X124.058 Y189.208
M204 S500
M205 X5 Y5
;TYPE:WALL-INNER
G1 F900 X123.713 Y189.774 E82.99793
G1 X123.411 Y190.361 E83.00799
G1 X123.152 Y190.97 E83.01807
G1 X122.94 Y191.597 E83.02815
G1 X122.776 Y192.239 E83.03825
G1 X122.66 Y192.891 E83.04834
G1 X122.592 Y193.549 E83.05842
G1 X122.575 Y194.21 E83.06849
G1 X122.606 Y194.871 E83.07858
G1 X122.688 Y195.529 E83.08868
G1 X122.817 Y196.177 E83.09875
G1 X122.995 Y196.814 E83.10882
G1 X123.22 Y197.438 E83.11893
G1 X123.492 Y198.04 E83.129
G1 X123.807 Y198.622 E83.13908
G1 X124.165 Y199.179 E83.14917
G1 X124.563 Y199.707 E83.15924
G1 X125.001 Y200.205 E83.16935
G1 X125.474 Y200.668 E83.17943
G1 X125.981 Y201.094 E83.18952
G1 X126.516 Y201.481 E83.19958
G1 X127.082 Y201.827 E83.20969
G1 X127.67 Y202.13 E83.21977
G1 X128.278 Y202.387 E83.22983
G1 X128.905 Y202.6 E83.23992
G1 X129.547 Y202.764 E83.25001
G1 X130.199 Y202.881 E83.2601
G1 X130.857 Y202.947 E83.27018
G1 X131.518 Y202.965 E83.28026
G1 X132.179 Y202.934 E83.29034
G1 X132.838 Y202.852 E83.30046
G1 X133.485 Y202.721 E83.31051
G1 X134.121 Y202.544 E83.32057
G1 X134.745 Y202.32 E83.33068
G1 X135.348 Y202.048 E83.34075
G1 X135.93 Y201.733 E83.35084
G1 X136.487 Y201.375 E83.36093
G1 X137.016 Y200.976 E83.37102
G1 X137.514 Y200.538 E83.38113
G1 X137.976 Y200.065 E83.3912
G1 X138.402 Y199.559 E83.40128
G1 X138.79 Y199.023 E83.41136
G1 X139.135 Y198.458 E83.42145
G1 X139.438 Y197.87 E83.43153
G1 X139.695 Y197.262 E83.44158
G1 X139.908 Y196.635 E83.45167
G1 X140.072 Y195.992 E83.46178
G1 X140.189 Y195.341 E83.47186
G1 X140.255 Y194.682 E83.48195
G1 X140.273 Y194.022 E83.49201
G1 X140.242 Y193.36 E83.50211
G1 X140.16 Y192.703 E83.5122
G1 X140.031 Y192.055 E83.52227
G1 X139.852 Y191.417 E83.53236
G1 X139.628 Y190.795 E83.54244
G1 X139.356 Y190.192 E83.55251
G1 X139.041 Y189.61 E83.5626
G1 X138.683 Y189.053 E83.57269
G1 X138.284 Y188.524 E83.58278
G1 X137.846 Y188.026 E83.59289
G1 X137.373 Y187.564 E83.60296
G1 X136.867 Y187.138 E83.61304
G1 X136.331 Y186.75 E83.62312
G1 X135.766 Y186.405 E83.63321
G1 X135.179 Y186.103 E83.64327
G1 X134.57 Y185.844 E83.65335
G1 X133.943 Y185.632 E83.66343
G1 X133.3 Y185.468 E83.67354
G1 X132.649 Y185.352 E83.68362
G1 X131.99 Y185.284 E83.69371
G1 X131.33 Y185.267 E83.70377
G1 X130.668 Y185.298 E83.71387
G1 X130.011 Y185.38 E83.72396
G1 X129.363 Y185.509 E83.73403
G1 X128.725 Y185.687 E83.74412
G1 X128.102 Y185.912 E83.75421
G1 X127.5 Y186.184 E83.76428
G1 X126.918 Y186.499 E83.77436
G1 X126.361 Y186.857 E83.78445
G1 X125.833 Y187.255 E83.79452
G1 X125.335 Y187.693 E83.80463
G1 X124.872 Y188.166 E83.81471
G1 X124.446 Y188.673 E83.8248
G1 X124.058 Y189.208 E83.83487
M204 S625
M205 X6 Y6
G0 F4500 X124.383 Y189.424
M204 S500
M205 X5 Y5
;TYPE:WALL-OUTER
G1 F900 X124.053 Y189.965 E83.84614
G1 X123.764 Y190.527 E83.85737
G1 X123.517 Y191.109 E83.86861
G1 X123.314 Y191.708 E83.87985
G1 X123.157 Y192.322 E83.89112
G1 X123.046 Y192.945 E83.90237
G1 X122.981 Y193.574 E83.91361
G1 X122.965 Y194.206 E83.92484
G1 X122.995 Y194.838 E83.93609
G1 X123.073 Y195.467 E83.94736
G1 X123.197 Y196.086 E83.95858
G1 X123.367 Y196.695 E83.96982
G1 X123.582 Y197.291 E83.98108
G1 X123.842 Y197.867 E83.99232
G1 X124.143 Y198.424 E84.00357
G1 X124.485 Y198.956 E84.01481
G1 X124.866 Y199.461 E84.02606
G1 X125.284 Y199.937 E84.03732
G1 X125.736 Y200.379 E84.04856
G1 X126.221 Y200.786 E84.05981
G1 X126.732 Y201.156 E84.07103
G1 X127.273 Y201.487 E84.0823
G1 X127.835 Y201.776 E84.09353
G1 X128.417 Y202.022 E84.10477
G1 X129.016 Y202.226 E84.11601
G1 X129.63 Y202.383 E84.12728
G1 X130.253 Y202.494 E84.13853
G1 X130.882 Y202.558 E84.14977
G1 X131.514 Y202.575 E84.16101
G1 X132.146 Y202.545 E84.17225
G1 X132.775 Y202.467 E84.18352
G1 X133.394 Y202.342 E84.19474
G1 X134.003 Y202.172 E84.20598
G1 X134.599 Y201.958 E84.21724
G1 X135.175 Y201.698 E84.22847
G1 X135.732 Y201.397 E84.23973
G1 X136.264 Y201.055 E84.25097
G1 X136.769 Y200.674 E84.26222
G1 X137.245 Y200.255 E84.27349
G1 X137.687 Y199.803 E84.28473
G1 X138.094 Y199.319 E84.29597
G1 X138.465 Y198.807 E84.30721
G1 X138.795 Y198.267 E84.31846
G1 X139.084 Y197.705 E84.32969
G1 X139.33 Y197.123 E84.34092
G1 X139.534 Y196.524 E84.35217
G1 X139.691 Y195.909 E84.36345
G1 X139.802 Y195.287 E84.37469
G1 X139.866 Y194.657 E84.38594
G1 X139.883 Y194.026 E84.39716
G1 X139.853 Y193.393 E84.40843
G1 X139.775 Y192.765 E84.41968
G1 X139.651 Y192.146 E84.4309
G1 X139.48 Y191.536 E84.44216
G1 X139.266 Y190.941 E84.4534
G1 X139.006 Y190.365 E84.46463
G1 X138.705 Y189.808 E84.47589
G1 X138.363 Y189.276 E84.48713
G1 X137.982 Y188.771 E84.49838
G1 X137.563 Y188.295 E84.50965
G1 X137.111 Y187.853 E84.52089
G1 X136.627 Y187.446 E84.53213
G1 X136.115 Y187.075 E84.54337
G1 X135.575 Y186.745 E84.55462
G1 X135.013 Y186.456 E84.56585
G1 X134.431 Y186.209 E84.57709
G1 X133.832 Y186.006 E84.58833
G1 X133.217 Y185.849 E84.59961
G1 X132.595 Y185.738 E84.61084
G1 X131.965 Y185.673 E84.6221
G1 X131.334 Y185.657 E84.63332
G1 X130.701 Y185.687 E84.64459
G1 X130.073 Y185.765 E84.65584
G1 X129.454 Y185.889 E84.66706
G1 X128.844 Y186.059 E84.67832
G1 X128.249 Y186.274 E84.68956
G1 X127.673 Y186.534 E84.7008
G1 X127.116 Y186.835 E84.71205
G1 X126.584 Y187.177 E84.72329
G1 X126.079 Y187.558 E84.73454
G1 X125.603 Y187.976 E84.7458
G1 X125.161 Y188.428 E84.75704
G1 X124.754 Y188.913 E84.76829
G1 X124.383 Y189.424 E84.77952
M204 S625
M205 X6 Y6
G0 F4500 X124.279 Y189.594
G0 X123.886 Y189.354
G0 X123.862 Y189.338
G0 X124.843 Y188.14
G0 X125.808 Y187.224
G0 X126.898 Y186.465
G0 X128.087 Y185.875
G0 X129.354 Y185.471
G0 X130.665 Y185.259
G0 X131.992 Y185.245
G0 X133.308 Y185.429
G0 X134.584 Y185.807
G0 X135.264 Y186.126
G0 X155.684 Y197.265
M204 S500
M205 X5 Y5
;TYPE:WALL-INNER
G1 F900 X155.967 Y197.893 E84.79001
G1 X156.296 Y198.499 E84.80052
G1 X156.669 Y199.078 E84.81101
G1 X157.083 Y199.628 E84.8215
G1 X157.539 Y200.146 E84.83202
G1 X158.031 Y200.628 E84.84251
G1 X158.557 Y201.071 E84.85299
G1 X159.116 Y201.475 E84.8635
G1 X159.705 Y201.834 E84.87401
G1 X160.316 Y202.148 E84.88447
G1 X160.948 Y202.417 E84.89494
G1 X161.601 Y202.638 E84.90544
G1 X162.27 Y202.809 E84.91596
G1 X162.947 Y202.931 E84.92645
G1 X163.633 Y203 E84.93695
G1 X164.321 Y203.018 E84.94744
G1 X165.009 Y202.986 E84.95793
G1 X165.692 Y202.901 E84.96842
G1 X166.368 Y202.766 E84.97892
G1 X167.031 Y202.58 E84.98941
G1 X167.678 Y202.347 E84.99989
G1 X168.306 Y202.064 E85.01039
G1 X168.911 Y201.736 E85.02087
G1 X169.491 Y201.364 E85.03137
G1 X170.042 Y200.948 E85.04189
G1 X170.56 Y200.492 E85.0524
G1 X171.041 Y200 E85.06289
G1 X171.484 Y199.474 E85.07337
G1 X171.888 Y198.917 E85.08385
G1 X172.248 Y198.328 E85.09437
G1 X172.563 Y197.716 E85.10486
G1 X172.831 Y197.083 E85.11533
G1 X173.051 Y196.431 E85.12581
G1 X173.223 Y195.763 E85.13632
G1 X173.345 Y195.084 E85.14683
G1 X173.414 Y194.398 E85.15734
G1 X173.431 Y193.711 E85.16781
G1 X173.399 Y193.023 E85.1783
G1 X173.315 Y192.338 E85.18882
G1 X173.178 Y191.664 E85.1993
G1 X172.994 Y191.001 E85.20978
G1 X172.761 Y190.353 E85.22028
G1 X172.478 Y189.725 E85.23077
G1 X172.149 Y189.119 E85.24128
G1 X171.776 Y188.54 E85.25177
G1 X171.362 Y187.99 E85.26226
G1 X170.906 Y187.472 E85.27277
G1 X170.414 Y186.99 E85.28327
G1 X169.888 Y186.547 E85.29375
G1 X169.329 Y186.143 E85.30426
G1 X168.74 Y185.784 E85.31477
G1 X168.13 Y185.47 E85.32522
G1 X167.497 Y185.2 E85.3357
G1 X166.843 Y184.98 E85.34622
G1 X166.175 Y184.809 E85.35672
G1 X165.498 Y184.687 E85.36721
G1 X164.812 Y184.618 E85.37771
G1 X164.124 Y184.6 E85.3882
G1 X163.436 Y184.632 E85.39869
G1 X162.752 Y184.717 E85.40919
G1 X162.078 Y184.852 E85.41967
G1 X161.414 Y185.037 E85.43017
G1 X160.766 Y185.271 E85.44067
G1 X160.139 Y185.554 E85.45115
G1 X159.534 Y185.882 E85.46163
G1 X158.954 Y186.254 E85.47213
G1 X158.404 Y186.669 E85.48263
G1 X157.886 Y187.125 E85.49314
G1 X157.404 Y187.617 E85.50364
G1 X156.961 Y188.144 E85.51413
G1 X156.557 Y188.7 E85.5246
G1 X156.197 Y189.291 E85.53514
G1 X155.882 Y189.902 E85.54562
G1 X155.614 Y190.535 E85.55609
G1 X155.394 Y191.188 E85.56659
G1 X155.223 Y191.855 E85.57708
G1 X155.101 Y192.534 E85.58759
G1 X155.031 Y193.219 E85.59809
G1 X155.014 Y193.907 E85.60857
G1 X155.046 Y194.594 E85.61905
G1 X155.13 Y195.28 E85.62958
G1 X155.267 Y195.954 E85.64006
G1 X155.451 Y196.615 E85.65051
G1 X155.684 Y197.265 E85.66103
M204 S625
M205 X6 Y6
G0 F4500 X156.018 Y197.13
M204 S500
M205 X5 Y5
G1 F900 X156.29 Y197.733 E85.67111
G1 X156.606 Y198.316 E85.68122
G1 X156.964 Y198.872 E85.69129
G1 X157.362 Y199.4 E85.70137
G1 X157.8 Y199.898 E85.71147
G1 X158.273 Y200.361 E85.72156
G1 X158.779 Y200.787 E85.73164
G1 X159.316 Y201.175 E85.74173
G1 X159.881 Y201.52 E85.75182
G1 X160.469 Y201.822 E85.76189
G1 X161.076 Y202.08 E85.77194
G1 X161.704 Y202.293 E85.78204
G1 X162.346 Y202.457 E85.79214
G1 X162.997 Y202.574 E85.80222
G1 X163.656 Y202.64 E85.81231
G1 X164.317 Y202.658 E85.82238
G1 X164.978 Y202.627 E85.83246
G1 X165.635 Y202.545 E85.84255
G1 X166.284 Y202.416 E85.85263
G1 X166.921 Y202.237 E85.86272
G1 X167.543 Y202.013 E85.87279
G1 X168.146 Y201.741 E85.88287
G1 X168.728 Y201.426 E85.89295
G1 X169.285 Y201.068 E85.90304
G1 X169.814 Y200.669 E85.91314
G1 X170.312 Y200.231 E85.92324
G1 X170.774 Y199.758 E85.93331
G1 X171.2 Y199.252 E85.94339
G1 X171.588 Y198.717 E85.95346
G1 X171.934 Y198.151 E85.96357
G1 X172.237 Y197.563 E85.97365
G1 X172.494 Y196.955 E85.98371
G1 X172.706 Y196.328 E85.99379
G1 X172.871 Y195.686 E86.00389
G1 X172.988 Y195.034 E86.01398
G1 X173.054 Y194.375 E86.02407
G1 X173.071 Y193.715 E86.03413
G1 X173.04 Y193.053 E86.04423
G1 X172.959 Y192.396 E86.05432
G1 X172.828 Y191.748 E86.06439
G1 X172.651 Y191.11 E86.07448
G1 X172.427 Y190.488 E86.08455
G1 X172.155 Y189.885 E86.09463
G1 X171.839 Y189.302 E86.10474
G1 X171.481 Y188.746 E86.11481
G1 X171.083 Y188.218 E86.12489
G1 X170.645 Y187.72 E86.13499
G1 X170.172 Y187.257 E86.14508
G1 X169.666 Y186.831 E86.15515
G1 X169.129 Y186.443 E86.16525
G1 X168.564 Y186.098 E86.17533
G1 X167.977 Y185.796 E86.18539
G1 X167.369 Y185.537 E86.19546
G1 X166.741 Y185.325 E86.20556
G1 X166.099 Y185.161 E86.21566
G1 X165.448 Y185.044 E86.22573
G1 X164.789 Y184.978 E86.23583
G1 X164.128 Y184.96 E86.2459
G1 X163.467 Y184.991 E86.25598
G1 X162.81 Y185.073 E86.26607
G1 X162.162 Y185.202 E86.27614
G1 X161.524 Y185.38 E86.28623
G1 X160.901 Y185.605 E86.29632
G1 X160.299 Y185.877 E86.30639
G1 X159.717 Y186.192 E86.31647
G1 X159.16 Y186.55 E86.32656
G1 X158.632 Y186.948 E86.33663
G1 X158.134 Y187.386 E86.34674
G1 X157.671 Y187.859 E86.35682
G1 X157.245 Y188.366 E86.36691
G1 X156.857 Y188.9 E86.37697
G1 X156.511 Y189.467 E86.38709
G1 X156.208 Y190.055 E86.39717
G1 X155.951 Y190.663 E86.40723
G1 X155.739 Y191.29 E86.41731
G1 X155.575 Y191.931 E86.42739
G1 X155.458 Y192.584 E86.4375
G1 X155.391 Y193.242 E86.44758
G1 X155.374 Y193.903 E86.45765
G1 X155.405 Y194.564 E86.46774
G1 X155.486 Y195.222 E86.47784
G1 X155.617 Y195.87 E86.48791
G1 X155.794 Y196.506 E86.49797
G1 X156.018 Y197.13 E86.50807
M204 S625
M205 X6 Y6
G0 F4500 X156.38 Y196.984
M204 S500
M205 X5 Y5
;TYPE:WALL-OUTER
G1 F900 X156.64 Y197.56 E86.51931
G1 X156.942 Y198.117 E86.53057
G1 X157.284 Y198.649 E86.54181
G1 X157.665 Y199.154 E86.55306
G1 X158.083 Y199.63 E86.56432
G1 X158.535 Y200.072 E86.57555
G1 X159.019 Y200.479 E86.5868
G1 X159.532 Y200.85 E86.59805
G1 X160.072 Y201.18 E86.6093
G1 X160.634 Y201.469 E86.62053
G1 X161.215 Y201.715 E86.63175
G1 X161.815 Y201.919 E86.64301
G1 X162.429 Y202.076 E86.65428
G1 X163.051 Y202.187 E86.66551
G1 X163.681 Y202.251 E86.67677
G1 X164.313 Y202.268 E86.688
G1 X164.945 Y202.238 E86.69925
G1 X165.573 Y202.16 E86.7105
G1 X166.193 Y202.036 E86.72174
G1 X166.802 Y201.865 E86.73298
G1 X167.397 Y201.651 E86.74422
G1 X167.973 Y201.391 E86.75546
G1 X168.53 Y201.09 E86.76671
G1 X169.062 Y200.748 E86.77796
G1 X169.567 Y200.367 E86.7892
G1 X170.043 Y199.948 E86.80047
G1 X170.485 Y199.496 E86.81171
G1 X170.892 Y199.012 E86.82295
G1 X171.263 Y198.5 E86.83419
G1 X171.594 Y197.96 E86.84545
G1 X171.883 Y197.398 E86.85668
G1 X172.129 Y196.816 E86.86792
G1 X172.332 Y196.217 E86.87916
G1 X172.49 Y195.603 E86.89043
G1 X172.601 Y194.98 E86.90168
G1 X172.665 Y194.35 E86.91293
G1 X172.681 Y193.719 E86.92415
G1 X172.651 Y193.086 E86.93542
G1 X172.574 Y192.458 E86.94667
G1 X172.449 Y191.839 E86.95789
G1 X172.279 Y191.229 E86.96915
G1 X172.065 Y190.634 E86.98039
G1 X171.805 Y190.058 E86.99162
G1 X171.503 Y189.501 E87.00288
G1 X171.161 Y188.969 E87.01413
G1 X170.78 Y188.464 E87.02537
G1 X170.362 Y187.988 E87.03663
G1 X169.91 Y187.546 E87.04787
G1 X169.426 Y187.139 E87.05911
G1 X168.913 Y186.768 E87.07037
G1 X168.373 Y186.438 E87.08162
G1 X167.811 Y186.149 E87.09285
G1 X167.23 Y185.902 E87.10407
G1 X166.63 Y185.699 E87.11533
G1 X166.016 Y185.542 E87.1266
G1 X165.394 Y185.431 E87.13783
G1 X164.764 Y185.367 E87.14908
G1 X164.132 Y185.35 E87.16032
G1 X163.5 Y185.38 E87.17157
G1 X162.872 Y185.458 E87.18282
G1 X162.253 Y185.582 E87.19404
G1 X161.643 Y185.752 E87.2053
G1 X161.048 Y185.967 E87.21654
G1 X160.472 Y186.227 E87.22778
G1 X159.915 Y186.528 E87.23903
G1 X159.383 Y186.87 E87.25027
G1 X158.878 Y187.251 E87.26152
G1 X158.402 Y187.669 E87.27278
G1 X157.96 Y188.121 E87.28402
G1 X157.553 Y188.606 E87.29527
G1 X157.182 Y189.117 E87.3065
G1 X156.851 Y189.658 E87.31777
G1 X156.562 Y190.22 E87.329
G1 X156.316 Y190.802 E87.34024
G1 X156.113 Y191.401 E87.35148
G1 X155.956 Y192.014 E87.36273
G1 X155.844 Y192.638 E87.374
G1 X155.78 Y193.267 E87.38524
G1 X155.764 Y193.899 E87.39647
G1 X155.794 Y194.531 E87.40772
G1 X155.871 Y195.16 E87.41899
G1 X155.996 Y195.779 E87.43021
G1 X156.166 Y196.388 E87.44145
G1 X156.38 Y196.984 E87.45271
M204 S625
M205 X6 Y6
G0 F4500 X156.462 Y197.166
G0 X156.04 Y197.355
G0 X156.015 Y197.366
G0 X155.579 Y195.879
G0 X155.366 Y194.567
G0 X155.352 Y193.24
G0 X155.536 Y191.923
G0 X155.914 Y190.649
G0 X156.477 Y189.448
G0 X160.026 Y183.975
G0 X161.258 Y183.476
G0 X162.401 Y182.799
G0 X163.432 Y181.961
G0 X164.327 Y180.978
G0 X165.063 Y179.872
G0 X165.627 Y178.67
G0 X166.005 Y177.396
G0 X166.189 Y176.079
G0 X166.175 Y174.752
G0 X165.964 Y173.439
G0 X165.561 Y172.176
G0 X164.971 Y170.983
G0 X162.987 Y168.246
M204 S500
M205 X5 Y5
;TYPE:WALL-INNER
G1 F900 X162.428 Y167.844 E87.4632
G1 X161.842 Y167.483 E87.47369
G1 X161.228 Y167.169 E87.48419
G1 X160.595 Y166.899 E87.49468
G1 X159.941 Y166.68 E87.50519
G1 X159.276 Y166.508 E87.51565
G1 X158.597 Y166.386 E87.52616
G1 X157.911 Y166.316 E87.53667
G1 X157.223 Y166.298 E87.54716
G1 X156.535 Y166.331 E87.55765
G1 X155.853 Y166.415 E87.56812
G1 X155.176 Y166.55 E87.57864
G1 X154.513 Y166.735 E87.58913
G1 X153.866 Y166.968 E87.5996
G1 X153.237 Y167.251 E87.61011
G1 X152.63 Y167.579 E87.62063
G1 X152.053 Y167.953 E87.6311
G1 X151.503 Y168.365 E87.64157
G1 X150.983 Y168.822 E87.65212
G1 X150.503 Y169.313 E87.66258
G1 X150.059 Y169.839 E87.67307
G1 X149.655 Y170.398 E87.68358
G1 X149.295 Y170.984 E87.69406
G1 X148.98 Y171.597 E87.70456
G1 X148.71 Y172.231 E87.71506
G1 X148.491 Y172.885 E87.72557
G1 X148.489 Y172.896 E87.72574
G1 X148.32 Y173.55 E87.73603
G1 X148.198 Y174.228 E87.74653
G1 X148.13 Y174.901 E87.75683
G1 X148.128 Y174.914 E87.75703
G1 X148.109 Y175.603 E87.76754
G1 X148.142 Y176.292 E87.77805
G1 X148.227 Y176.973 E87.7885
G1 X148.36 Y177.648 E87.79899
G1 X148.546 Y178.313 E87.80951
G1 X148.779 Y178.96 E87.81998
G1 X149.062 Y179.589 E87.83049
G1 X149.39 Y180.196 E87.84101
G1 X149.764 Y180.773 E87.85148
G1 X150.176 Y181.323 E87.86195
G1 X150.633 Y181.843 E87.8725
G1 X151.124 Y182.323 E87.88296
G1 X151.65 Y182.768 E87.89346
G1 X152.21 Y183.171 E87.90397
G1 X152.796 Y183.531 E87.91445
G1 X153.408 Y183.846 E87.92494
G1 X154.042 Y184.116 E87.93544
G1 X154.696 Y184.335 E87.94595
G1 X154.707 Y184.337 E87.94612
G1 X155.361 Y184.506 E87.95641
G1 X156.039 Y184.628 E87.96691
G1 X156.712 Y184.696 E87.97721
G1 X156.725 Y184.698 E87.97741
G1 X157.414 Y184.717 E87.98791
G1 X158.103 Y184.684 E87.99842
G1 X158.784 Y184.599 E88.00888
G1 X159.46 Y184.466 E88.01938
G1 X160.124 Y184.28 E88.02989
G1 X160.771 Y184.047 E88.04036
G1 X161.401 Y183.764 E88.05089
G1 X162.007 Y183.436 E88.06139
G1 X162.585 Y183.063 E88.07187
G1 X163.135 Y182.649 E88.08236
G1 X163.653 Y182.194 E88.09286
G1 X164.134 Y181.704 E88.10332
G1 X164.58 Y181.175 E88.11386
G1 X164.982 Y180.616 E88.12436
G1 X165.343 Y180.03 E88.13484
G1 X165.657 Y179.418 E88.14532
G1 X165.927 Y178.784 E88.15582
G1 X166.146 Y178.13 E88.16633
G1 X166.318 Y177.465 E88.1768
G1 X166.44 Y176.786 E88.18731
G1 X166.51 Y176.1 E88.19781
G1 X166.528 Y175.412 E88.2083
G1 X166.495 Y174.724 E88.2188
G1 X166.411 Y174.042 E88.22927
G1 X166.276 Y173.364 E88.2398
G1 X166.091 Y172.702 E88.25027
G1 X165.858 Y172.055 E88.26075
G1 X165.575 Y171.426 E88.27126
G1 X165.247 Y170.82 E88.28176
G1 X164.873 Y170.241 E88.29226
G1 X164.46 Y169.692 E88.30273
G1 X164.005 Y169.173 E88.31324
G1 X163.515 Y168.693 E88.3237
G1 X162.987 Y168.246 E88.33424
M204 S625
M205 X6 Y6
G0 F4500 X162.765 Y168.53
M204 S500
M205 X5 Y5
G1 F900 X162.228 Y168.144 E88.34431
G1 X161.665 Y167.797 E88.35439
G1 X161.075 Y167.495 E88.36449
G1 X160.467 Y167.236 E88.37456
G1 X159.839 Y167.025 E88.38465
G1 X159.199 Y166.86 E88.39472
G1 X158.547 Y166.743 E88.40481
G1 X157.888 Y166.676 E88.41491
G1 X157.227 Y166.658 E88.42498
G1 X156.566 Y166.69 E88.43507
G1 X155.91 Y166.771 E88.44514
G1 X155.26 Y166.9 E88.45523
G1 X154.623 Y167.078 E88.46531
G1 X154.001 Y167.302 E88.47538
G1 X153.397 Y167.574 E88.48548
G1 X152.814 Y167.889 E88.49557
G1 X152.259 Y168.248 E88.50564
G1 X151.73 Y168.645 E88.51572
G1 X151.231 Y169.083 E88.52584
G1 X150.77 Y169.555 E88.53589
G1 X150.343 Y170.061 E88.54598
G1 X149.955 Y170.598 E88.55607
G1 X149.609 Y171.161 E88.56614
G1 X149.306 Y171.75 E88.57623
G1 X149.047 Y172.359 E88.58632
G1 X148.836 Y172.987 E88.59641
G1 X148.672 Y173.627 E88.60648
G1 X148.555 Y174.278 E88.61656
G1 X148.487 Y174.937 E88.62665
G1 X148.469 Y175.599 E88.63674
G1 X148.501 Y176.261 E88.64684
G1 X148.583 Y176.916 E88.6569
G1 X148.711 Y177.565 E88.66698
G1 X148.889 Y178.203 E88.67707
G1 X149.113 Y178.825 E88.68714
G1 X149.385 Y179.429 E88.69723
G1 X149.7 Y180.012 E88.70733
G1 X150.059 Y180.567 E88.7174
G1 X150.456 Y181.096 E88.72748
G1 X150.894 Y181.595 E88.7376
G1 X151.366 Y182.056 E88.74765
G1 X151.872 Y182.484 E88.75775
G1 X152.41 Y182.871 E88.76784
G1 X152.973 Y183.217 E88.77791
G1 X153.561 Y183.52 E88.78799
G1 X154.17 Y183.779 E88.79807
G1 X154.798 Y183.99 E88.80817
G1 X155.438 Y184.154 E88.81824
G1 X156.089 Y184.271 E88.82831
G1 X156.748 Y184.339 E88.83841
G1 X157.41 Y184.357 E88.8485
G1 X158.072 Y184.325 E88.8586
G1 X158.727 Y184.243 E88.86865
G1 X159.377 Y184.115 E88.87875
G1 X160.014 Y183.937 E88.88883
G1 X160.636 Y183.713 E88.8989
G1 X161.241 Y183.441 E88.90901
G1 X161.823 Y183.126 E88.91909
G1 X162.379 Y182.767 E88.92917
G1 X162.908 Y182.37 E88.93925
G1 X163.405 Y181.932 E88.94934
G1 X163.868 Y181.461 E88.95941
G1 X164.296 Y180.954 E88.96952
G1 X164.682 Y180.416 E88.97961
G1 X165.029 Y179.853 E88.98968
G1 X165.331 Y179.265 E88.99975
G1 X165.59 Y178.656 E89.00984
G1 X165.801 Y178.028 E89.01993
G1 X165.966 Y177.388 E89.03
G1 X166.083 Y176.736 E89.04009
G1 X166.15 Y176.077 E89.05019
G1 X166.168 Y175.416 E89.06026
G1 X166.136 Y174.755 E89.07035
G1 X166.055 Y174.099 E89.08042
G1 X165.926 Y173.448 E89.09053
G1 X165.748 Y172.812 E89.10059
G1 X165.524 Y172.19 E89.11066
G1 X165.252 Y171.586 E89.12076
G1 X164.937 Y171.003 E89.13085
G1 X164.578 Y170.447 E89.14094
G1 X164.181 Y169.919 E89.151
G1 X163.743 Y169.421 E89.16111
G1 X163.272 Y168.959 E89.17116
G1 X162.765 Y168.53 E89.18128
M204 S625
M205 X6 Y6
G0 F4500 X162.525 Y168.838
M204 S500
M205 X5 Y5
;TYPE:WALL-OUTER
G1 F900 X162.012 Y168.469 E89.19251
G1 X161.473 Y168.137 E89.20377
G1 X160.91 Y167.848 E89.21502
G1 X160.328 Y167.601 E89.22625
G1 X159.728 Y167.399 E89.23751
G1 X159.116 Y167.241 E89.24874
G1 X158.493 Y167.129 E89.26
G1 X157.863 Y167.065 E89.27125
G1 X157.231 Y167.048 E89.28249
G1 X156.599 Y167.079 E89.29374
G1 X155.972 Y167.156 E89.30497
G1 X155.351 Y167.28 E89.31622
G1 X154.742 Y167.45 E89.32746
G1 X154.147 Y167.664 E89.3387
G1 X153.57 Y167.924 E89.34995
G1 X153.013 Y168.225 E89.36121
G1 X152.482 Y168.568 E89.37245
G1 X151.976 Y168.948 E89.38369
G1 X151.5 Y169.366 E89.39495
G1 X151.059 Y169.818 E89.40618
G1 X150.65 Y170.301 E89.41743
G1 X150.28 Y170.814 E89.42867
G1 X149.949 Y171.353 E89.43992
G1 X149.659 Y171.916 E89.45118
G1 X149.412 Y172.498 E89.46241
G1 X149.21 Y173.098 E89.47367
G1 X149.053 Y173.71 E89.4849
G1 X148.941 Y174.333 E89.49615
G1 X148.876 Y174.962 E89.50739
G1 X148.859 Y175.595 E89.51865
G1 X148.89 Y176.227 E89.5299
G1 X148.968 Y176.854 E89.54113
G1 X149.091 Y177.475 E89.55238
G1 X149.261 Y178.084 E89.56362
G1 X149.475 Y178.679 E89.57486
G1 X149.735 Y179.256 E89.58611
G1 X150.036 Y179.813 E89.59736
G1 X150.379 Y180.344 E89.6086
G1 X150.759 Y180.85 E89.61985
G1 X151.177 Y181.326 E89.63111
G1 X151.629 Y181.767 E89.64234
G1 X152.112 Y182.176 E89.65359
G1 X152.626 Y182.546 E89.66484
G1 X153.165 Y182.877 E89.67609
G1 X153.727 Y183.167 E89.68733
G1 X154.309 Y183.414 E89.69857
G1 X154.909 Y183.616 E89.70982
G1 X155.521 Y183.773 E89.72105
G1 X156.144 Y183.885 E89.73231
G1 X156.773 Y183.95 E89.74355
G1 X157.406 Y183.967 E89.7548
G1 X158.038 Y183.936 E89.76605
G1 X158.665 Y183.858 E89.77728
G1 X159.287 Y183.735 E89.78855
G1 X159.895 Y183.565 E89.79977
G1 X160.49 Y183.351 E89.81101
G1 X161.068 Y183.091 E89.82228
G1 X161.624 Y182.79 E89.83352
G1 X162.156 Y182.447 E89.84477
G1 X162.662 Y182.067 E89.85602
G1 X163.137 Y181.649 E89.86727
G1 X163.579 Y181.198 E89.87849
G1 X163.988 Y180.714 E89.88976
G1 X164.357 Y180.2 E89.901
G1 X164.689 Y179.661 E89.91226
G1 X164.978 Y179.099 E89.92349
G1 X165.225 Y178.517 E89.93473
G1 X165.427 Y177.917 E89.94598
G1 X165.585 Y177.305 E89.95722
G1 X165.697 Y176.682 E89.96847
G1 X165.761 Y176.052 E89.97973
G1 X165.778 Y175.42 E89.99097
G1 X165.747 Y174.788 E90.00221
G1 X165.67 Y174.161 E90.01344
G1 X165.546 Y173.539 E90.02472
G1 X165.376 Y172.931 E90.03594
G1 X165.162 Y172.336 E90.04718
G1 X164.902 Y171.759 E90.05843
G1 X164.601 Y171.202 E90.06968
G1 X164.258 Y170.67 E90.08094
G1 X163.878 Y170.165 E90.09217
G1 X163.46 Y169.689 E90.10343
G1 X163.009 Y169.248 E90.11464
G1 X162.525 Y168.838 E90.12592
M204 S625
M205 X6 Y6
G0 F4500 X162.363 Y168.722
G0 X162.634 Y168.347
G0 X162.65 Y168.325
G0 X183.531 Y155.904
M204 S500
M205 X5 Y5
;TYPE:WALL-INNER
G1 F900 X183.996 Y155.707 E90.13361
G1 X184.434 Y155.46 E90.14128
G1 X184.838 Y155.163 E90.14892
G1 X185.21 Y154.818 E90.15665
G1 X185.535 Y154.434 E90.16431
G1 X185.812 Y154.015 E90.17196
G1 X186.037 Y153.562 E90.17967
G1 X186.209 Y153.086 E90.18738
G1 X186.321 Y152.595 E90.19506
G1 X186.372 Y152.114 E90.20243
G1 X186.375 Y152.095 E90.20272
G1 X186.371 Y151.591 E90.2104
G1 X186.306 Y151.096 E90.21801
G1 X186.182 Y150.603 E90.22575
G1 X186.003 Y150.138 E90.23334
G1 X185.771 Y149.694 E90.24098
G1 X185.482 Y149.276 E90.24872
G1 X185.151 Y148.9 E90.25635
G1 X184.776 Y148.564 E90.26402
G1 X184.364 Y148.275 E90.27169
G1 X183.922 Y148.037 E90.27934
G1 X183.451 Y147.849 E90.28707
G1 X182.964 Y147.722 E90.29473
G1 X182.468 Y147.653 E90.30236
G1 X181.963 Y147.644 E90.31006
G1 X181.465 Y147.692 E90.31768
G1 X180.965 Y147.802 E90.32548
G1 X180.491 Y147.969 E90.33314
G1 X180.039 Y148.19 E90.34081
G1 X179.617 Y148.463 E90.34847
G1 X179.23 Y148.782 E90.35611
G1 X178.885 Y149.15 E90.36379
G1 X178.584 Y149.549 E90.37141
G1 X178.333 Y149.984 E90.37906
G1 X178.132 Y150.451 E90.38681
G1 X178.127 Y150.471 E90.38712
G1 X177.99 Y150.933 E90.39446
G1 X177.913 Y151.409 E90.40181
G1 X177.909 Y151.428 E90.40211
G1 X177.882 Y151.927 E90.40972
G1 X177.916 Y152.43 E90.4174
G1 X178.011 Y152.93 E90.42516
G1 X178.161 Y153.406 E90.43276
G1 X178.368 Y153.867 E90.44046
G1 X178.632 Y154.301 E90.4482
G1 X178.939 Y154.694 E90.4558
G1 X179.298 Y155.057 E90.46358
G1 X179.692 Y155.368 E90.47123
G1 X180.12 Y155.633 E90.4789
G1 X180.576 Y155.844 E90.48655
G1 X181.052 Y156.001 E90.49419
G1 X181.546 Y156.097 E90.50186
G1 X182.048 Y156.139 E90.50953
G1 X182.55 Y156.118 E90.51719
G1 X183.047 Y156.038 E90.52486
G1 X183.531 Y155.904 E90.53251
M204 S625
M205 X6 Y6
G0 F4500 X183.412 Y155.563
M204 S500
M205 X5 Y5
G1 F900 X183.837 Y155.383 E90.53954
G1 X184.238 Y155.157 E90.54655
G1 X184.608 Y154.885 E90.55355
G1 X184.949 Y154.569 E90.56063
G1 X185.246 Y154.218 E90.56764
G1 X185.499 Y153.835 E90.57463
G1 X185.705 Y153.42 E90.58169
G1 X185.863 Y152.984 E90.58876
G1 X185.965 Y152.535 E90.59577
G1 X186.015 Y152.077 E90.60279
G1 X186.011 Y151.616 E90.60982
G1 X185.952 Y151.164 E90.61676
G1 X185.838 Y150.712 E90.62387
G1 X185.674 Y150.286 E90.63082
G1 X185.462 Y149.88 E90.6378
G1 X185.198 Y149.498 E90.64488
G1 X184.895 Y149.154 E90.65186
G1 X184.552 Y148.846 E90.65888
G1 X184.175 Y148.582 E90.6659
G1 X183.77 Y148.364 E90.6729
G1 X183.338 Y148.192 E90.67999
G1 X182.894 Y148.076 E90.68698
G1 X182.44 Y148.013 E90.69397
G1 X181.977 Y148.004 E90.70102
G1 X181.521 Y148.048 E90.708
G1 X181.064 Y148.149 E90.71513
G1 X180.63 Y148.302 E90.72214
G1 X180.216 Y148.504 E90.72916
G1 X179.83 Y148.754 E90.73617
G1 X179.477 Y149.045 E90.74314
G1 X179.161 Y149.382 E90.75018
G1 X178.885 Y149.748 E90.75716
G1 X178.655 Y150.146 E90.76417
G1 X178.471 Y150.573 E90.77125
G1 X178.342 Y151.013 E90.77824
G1 X178.267 Y151.467 E90.78525
G1 X178.243 Y151.924 E90.79222
G1 X178.274 Y152.384 E90.79925
G1 X178.361 Y152.842 E90.80635
G1 X178.498 Y153.278 E90.81331
G1 X178.687 Y153.699 E90.82034
G1 X178.929 Y154.096 E90.82743
G1 X179.21 Y154.456 E90.83439
G1 X179.538 Y154.788 E90.8415
G1 X179.899 Y155.073 E90.84851
G1 X180.291 Y155.315 E90.85552
G1 X180.709 Y155.509 E90.86255
G1 X181.143 Y155.652 E90.86951
G1 X181.595 Y155.74 E90.87652
G1 X182.055 Y155.778 E90.88356
G1 X182.514 Y155.759 E90.89056
G1 X182.97 Y155.686 E90.89759
G1 X183.412 Y155.563 E90.90458
M204 S625
M205 X6 Y6
G0 F4500 X183.283 Y155.194
M204 S500
M205 X5 Y5
;TYPE:WALL-OUTER
G1 F900 X183.665 Y155.032 E90.91196
G1 X184.026 Y154.829 E90.91932
G1 X184.359 Y154.584 E90.92667
G1 X184.667 Y154.299 E90.93413
G1 X184.933 Y153.984 E90.94146
G1 X185.16 Y153.64 E90.94879
G1 X185.346 Y153.266 E90.95621
G1 X185.488 Y152.874 E90.96362
G1 X185.58 Y152.47 E90.97099
G1 X185.625 Y152.058 E90.97835
G1 X185.621 Y151.643 E90.98573
G1 X185.568 Y151.237 E90.99301
G1 X185.466 Y150.83 E91.00047
G1 X185.318 Y150.447 E91.00777
G1 X185.127 Y150.082 E91.01509
G1 X184.89 Y149.738 E91.02252
G1 X184.618 Y149.429 E91.02983
G1 X184.309 Y149.152 E91.03721
G1 X183.97 Y148.915 E91.04456
G1 X183.605 Y148.718 E91.05194
G1 X183.216 Y148.563 E91.05938
G1 X182.818 Y148.459 E91.06669
G1 X182.409 Y148.402 E91.07403
G1 X181.992 Y148.394 E91.08145
G1 X181.582 Y148.434 E91.08877
G1 X181.171 Y148.525 E91.09625
G1 X180.781 Y148.662 E91.1036
G1 X180.408 Y148.844 E91.11098
G1 X180.061 Y149.069 E91.11833
G1 X179.744 Y149.33 E91.12563
G1 X179.46 Y149.633 E91.13301
G1 X179.211 Y149.964 E91.14037
G1 X179.004 Y150.321 E91.14771
G1 X178.839 Y150.705 E91.15514
G1 X178.723 Y151.1 E91.16246
G1 X178.655 Y151.509 E91.16983
G1 X178.634 Y151.921 E91.17716
G1 X178.662 Y152.334 E91.18452
G1 X178.74 Y152.747 E91.19199
G1 X178.863 Y153.139 E91.19929
G1 X179.033 Y153.517 E91.20666
G1 X179.25 Y153.874 E91.21409
G1 X179.503 Y154.198 E91.22139
G1 X179.798 Y154.497 E91.22886
G1 X180.123 Y154.753 E91.23621
G1 X180.476 Y154.971 E91.24359
G1 X180.853 Y155.146 E91.25098
G1 X181.242 Y155.274 E91.25826
G1 X181.648 Y155.353 E91.26561
G1 X182.063 Y155.387 E91.27301
G1 X182.475 Y155.37 E91.28034
G1 X182.887 Y155.304 E91.28776
G1 X183.283 Y155.194 E91.29506
M204 S625
M205 X6 Y6
G0 F4500 X183.467 Y155.116
G0 X183.647 Y155.542
G0 X183.657 Y155.568
G0 X184.633 Y154.915
G0 X185.278 Y154.241
G0 X185.741 Y153.435
G0 X186.004 Y152.541
G0 X186.029 Y152.016
G0 X182.783 Y75.907
M204 S500
M205 X5 Y5
;TYPE:WALL-INNER
G1 F900 X183.247 Y75.71 E91.30274
G1 X183.683 Y75.465 E91.31036
G1 X184.09 Y75.167 E91.31805
G1 X184.463 Y74.821 E91.3258
G1 X184.787 Y74.436 E91.33347
G1 X185.061 Y74.018 E91.34108
G1 X185.29 Y73.565 E91.34882
G1 X185.457 Y73.094 E91.35643
G1 X185.571 Y72.603 E91.36411
G1 X185.625 Y72.104 E91.37176
G1 X185.622 Y71.604 E91.37938
G1 X185.557 Y71.096 E91.38718
G1 X185.433 Y70.61 E91.39482
G1 X185.255 Y70.144 E91.40242
G1 X185.02 Y69.697 E91.41012
G1 X184.736 Y69.282 E91.41778
G1 X184.398 Y68.9 E91.42555
G1 X184.025 Y68.564 E91.4332
G1 X183.611 Y68.274 E91.4409
G1 X183.167 Y68.036 E91.44858
G1 X182.705 Y67.855 E91.45614
G1 X182.218 Y67.725 E91.46382
G1 X181.72 Y67.656 E91.47148
G1 X181.214 Y67.647 E91.47919
G1 X180.715 Y67.696 E91.48683
G1 X180.219 Y67.806 E91.49457
G1 X179.743 Y67.971 E91.50225
G1 X179.288 Y68.194 E91.50997
G1 X178.869 Y68.467 E91.51759
G1 X178.482 Y68.785 E91.52522
G1 X178.137 Y69.151 E91.53288
G1 X177.835 Y69.552 E91.54053
G1 X177.585 Y69.987 E91.54818
G1 X177.383 Y70.455 E91.55594
G1 X177.378 Y70.475 E91.55626
G1 X177.242 Y70.937 E91.56359
G1 X177.164 Y71.412 E91.57093
G1 X177.16 Y71.431 E91.57123
G1 X177.134 Y71.931 E91.57885
G1 X177.167 Y72.431 E91.58649
G1 X177.262 Y72.936 E91.59432
G1 X177.414 Y73.411 E91.60192
G1 X177.62 Y73.87 E91.60958
G1 X177.883 Y74.304 E91.61731
G1 X178.189 Y74.697 E91.6249
G1 X178.55 Y75.06 E91.6327
G1 X178.944 Y75.372 E91.64036
G1 X179.371 Y75.636 E91.64801
G1 X179.828 Y75.847 E91.65568
G1 X180.304 Y76.004 E91.66332
G1 X180.798 Y76.1 E91.67098
G1 X181.298 Y76.142 E91.67863
G1 X181.801 Y76.122 E91.6863
G1 X182.299 Y76.041 E91.69399
G1 X182.783 Y75.907 E91.70164
M204 S625
M205 X6 Y6
G0 F4500 X182.664 Y75.566
M204 S500
M205 X5 Y5
G1 F900 X183.088 Y75.386 E91.70866
G1 X183.488 Y75.162 E91.71564
G1 X183.86 Y74.889 E91.72267
G1 X184.202 Y74.572 E91.72978
G1 X184.498 Y74.221 E91.73677
G1 X184.749 Y73.838 E91.74375
G1 X184.958 Y73.423 E91.75083
G1 X185.111 Y72.993 E91.75778
G1 X185.215 Y72.543 E91.76482
G1 X185.265 Y72.086 E91.77183
G1 X185.262 Y71.628 E91.77881
G1 X185.203 Y71.164 E91.78593
G1 X185.089 Y70.719 E91.79293
G1 X184.926 Y70.292 E91.7999
G1 X184.711 Y69.883 E91.80694
G1 X184.452 Y69.504 E91.81393
G1 X184.142 Y69.154 E91.82105
G1 X183.8 Y68.846 E91.82807
G1 X183.422 Y68.581 E91.8351
G1 X183.016 Y68.363 E91.84212
G1 X182.593 Y68.198 E91.84904
G1 X182.147 Y68.079 E91.85607
G1 X181.692 Y68.016 E91.86307
G1 X181.228 Y68.007 E91.87014
G1 X180.772 Y68.052 E91.87712
G1 X180.317 Y68.153 E91.88423
G1 X179.882 Y68.304 E91.89124
G1 X179.466 Y68.508 E91.8983
G1 X179.082 Y68.758 E91.90528
G1 X178.728 Y69.049 E91.91226
G1 X178.413 Y69.383 E91.91926
G1 X178.136 Y69.751 E91.92628
G1 X177.907 Y70.149 E91.93327
G1 X177.722 Y70.577 E91.94038
G1 X177.594 Y71.017 E91.94736
G1 X177.518 Y71.47 E91.95436
G1 X177.495 Y71.928 E91.96135
G1 X177.525 Y72.386 E91.96834
G1 X177.612 Y72.847 E91.97549
G1 X177.751 Y73.282 E91.98245
G1 X177.939 Y73.702 E91.98946
G1 X178.18 Y74.099 E91.99653
G1 X178.46 Y74.459 E92.00348
G1 X178.79 Y74.791 E92.01061
G1 X179.151 Y75.077 E92.01763
G1 X179.542 Y75.318 E92.02463
G1 X179.96 Y75.512 E92.03165
G1 X180.395 Y75.655 E92.03863
G1 X180.847 Y75.743 E92.04564
G1 X181.306 Y75.781 E92.05266
G1 X181.765 Y75.763 E92.05966
G1 X182.222 Y75.689 E92.06671
G1 X182.664 Y75.566 E92.0737
M204 S625
M205 X6 Y6
G0 F4500 X182.535 Y75.197
M204 S500
M205 X5 Y5
;TYPE:WALL-OUTER
G1 F900 X182.916 Y75.035 E92.08106
G1 X183.277 Y74.833 E92.08842
G1 X183.611 Y74.588 E92.09578
G1 X183.919 Y74.302 E92.10325
G1 X184.185 Y73.987 E92.11058
G1 X184.411 Y73.643 E92.1179
G1 X184.599 Y73.27 E92.12532
G1 X184.736 Y72.883 E92.13262
G1 X184.83 Y72.478 E92.14001
G1 X184.875 Y72.066 E92.14738
G1 X184.872 Y71.654 E92.1547
G1 X184.819 Y71.237 E92.16217
G1 X184.717 Y70.837 E92.16951
G1 X184.57 Y70.453 E92.17682
G1 X184.376 Y70.084 E92.18423
G1 X184.144 Y69.744 E92.19155
G1 X183.865 Y69.429 E92.19903
G1 X183.557 Y69.152 E92.20639
G1 X183.217 Y68.914 E92.21377
G1 X182.852 Y68.718 E92.22113
G1 X182.471 Y68.569 E92.22841
G1 X182.07 Y68.462 E92.23578
G1 X181.661 Y68.405 E92.24312
G1 X181.244 Y68.397 E92.25054
G1 X180.834 Y68.438 E92.25786
G1 X180.424 Y68.529 E92.26533
G1 X180.032 Y68.665 E92.2727
G1 X179.659 Y68.848 E92.28009
G1 X179.313 Y69.073 E92.28743
G1 X178.995 Y69.334 E92.29474
G1 X178.712 Y69.635 E92.30208
G1 X178.462 Y69.967 E92.30947
G1 X178.256 Y70.324 E92.3168
G1 X178.09 Y70.709 E92.32425
G1 X177.975 Y71.104 E92.33156
G1 X177.906 Y71.512 E92.33892
G1 X177.886 Y71.925 E92.34627
G1 X177.913 Y72.337 E92.35361
G1 X177.991 Y72.751 E92.3611
G1 X178.116 Y73.143 E92.36841
G1 X178.285 Y73.52 E92.37576
G1 X178.502 Y73.877 E92.38318
G1 X178.754 Y74.201 E92.39048
G1 X179.05 Y74.5 E92.39796
G1 X179.375 Y74.757 E92.40532
G1 X179.727 Y74.974 E92.41267
G1 X180.104 Y75.149 E92.42006
G1 X180.493 Y75.277 E92.42734
G1 X180.9 Y75.356 E92.43471
G1 X181.314 Y75.39 E92.44209
G1 X181.726 Y75.374 E92.44942
G1 X182.138 Y75.307 E92.45684
G1 X182.535 Y75.197 E92.46417
M204 S625
M205 X6 Y6
G0 F4500 X182.719 Y75.119
G0 X182.898 Y75.545
G0 X182.908 Y75.571
G0 X183.885 Y74.919
G0 X184.53 Y74.244
G0 X184.905 Y73.592
G0 X208.071 Y12.616
M204 S500
M205 X5 Y5
;TYPE:WALL-INNER
G1 F900 X208.331 Y12.662 E92.46819
G1 X208.554 Y12.73 E92.47174
G1 X208.781 Y12.831 E92.47553
G1 X208.991 Y12.956 E92.47925
G1 X209.191 Y13.108 E92.48308
G1 X209.364 Y13.28 E92.4868
G1 X209.511 Y13.465 E92.4904
G1 X209.647 Y13.683 E92.49431
G1 X209.746 Y13.899 E92.49793
G1 X209.824 Y14.141 E92.50181
G1 X209.866 Y14.357 E92.50516
G1 X209.892 Y15.047 E92.51568
G1 X211.654 Y203.366 E95.38514
G1 X211.641 Y203.872 E95.39285
G1 X211.601 Y204.101 E95.39639
G1 X211.525 Y204.349 E95.40034
G1 X211.44 Y204.547 E95.40363
G1 X211.295 Y204.79 E95.40794
G1 X211.161 Y204.965 E95.4113
G1 X210.979 Y205.15 E95.41525
G1 X210.79 Y205.302 E95.41895
G1 X210.581 Y205.432 E95.4227
G1 X210.36 Y205.532 E95.42639
G1 X210.122 Y205.61 E95.43021
G1 X209.899 Y205.652 E95.43366
G1 X209.312 Y205.677 E95.44262
G1 X23.814 Y207.413 E98.26909
G1 X20.376 Y207.426 E98.32147
G1 X20.152 Y207.387 E98.32494
G1 X19.922 Y207.317 E98.3286
G1 X19.698 Y207.219 E98.33233
G1 X19.48 Y207.091 E98.33618
G1 X19.288 Y206.942 E98.33988
G1 X19.112 Y206.769 E98.34364
G1 X18.96 Y206.58 E98.34734
G1 X18.827 Y206.365 E98.35119
G1 X18.723 Y206.14 E98.35497
G1 X18.65 Y205.913 E98.3586
G1 X18.602 Y205.66 E98.36252
G1 X18.584 Y205.401 E98.36648
G1 X16.816 Y16.457 E101.24546
G1 X16.83 Y16.178 E101.24972
G1 X16.874 Y15.935 E101.25348
G1 X16.944 Y15.705 E101.25714
G1 X17.044 Y15.478 E101.26092
G1 X17.177 Y15.256 E101.26486
G1 X17.323 Y15.067 E101.2685
G1 X17.486 Y14.9 E101.27206
G1 X17.682 Y14.745 E101.27587
G1 X17.89 Y14.616 E101.2796
G1 X18.119 Y14.51 E101.28344
G1 X18.346 Y14.437 E101.28707
G1 X18.601 Y14.388 E101.29103
G1 X18.854 Y14.371 E101.29489
G1 X207.814 Y12.602 E104.17412
G1 X208.071 Y12.616 E104.17804
M204 S625
M205 X6 Y6
G0 F4500 X208.119 Y12.259
M204 S500
M205 X5 Y5
G1 F900 X208.409 Y12.31 E104.18253
G1 X208.682 Y12.393 E104.18687
G1 X208.945 Y12.51 E104.19126
G1 X209.193 Y12.658 E104.19566
G1 X209.409 Y12.823 E104.1998
G1 X209.429 Y12.838 E104.20018
G1 X209.632 Y13.039 E104.20453
G1 X209.807 Y13.258 E104.20881
G1 X209.963 Y13.509 E104.21331
G1 X210.084 Y13.772 E104.21772
G1 X210.172 Y14.047 E104.22212
G1 X210.176 Y14.071 E104.22249
G1 X210.218 Y14.288 E104.22586
G1 X210.225 Y14.319 E104.22634
G1 X210.252 Y15.044 E104.2374
G1 X212.014 Y203.375 E107.10704
G1 X212 Y203.91 E107.11519
G1 X211.952 Y204.184 E107.11943
G1 X211.866 Y204.468 E107.12395
G1 X211.758 Y204.717 E107.12809
G1 X211.599 Y204.985 E107.13283
G1 X211.43 Y205.205 E107.13706
G1 X211.22 Y205.418 E107.14162
G1 X210.997 Y205.597 E107.14597
G1 X210.754 Y205.748 E107.15033
G1 X210.485 Y205.871 E107.15484
G1 X210.213 Y205.959 E107.1592
G1 X209.94 Y206.011 E107.16343
G1 X209.327 Y206.037 E107.17278
G1 X23.817 Y207.773 E109.99944
G1 X20.343 Y207.786 E110.05237
G1 X20.074 Y207.739 E110.05653
G1 X19.794 Y207.654 E110.06099
G1 X19.535 Y207.541 E110.06529
G1 X19.277 Y207.389 E110.06986
G1 X19.051 Y207.214 E110.07421
G1 X18.844 Y207.01 E110.07864
G1 X18.665 Y206.787 E110.083
G1 X18.509 Y206.536 E110.0875
G1 X18.387 Y206.271 E110.09194
G1 X18.308 Y206.022 E110.09592
G1 X18.3 Y206 E110.09628
G1 X18.245 Y205.712 E110.10075
G1 X18.244 Y205.686 E110.10114
G1 X18.224 Y205.413 E110.10531
G1 X16.456 Y16.439 E112.98475
G1 X16.471 Y16.141 E112.9893
G1 X16.524 Y15.85 E112.99381
G1 X16.605 Y15.58 E112.9981
G1 X16.725 Y15.31 E113.0026
G1 X16.878 Y15.054 E113.00715
G1 X17.05 Y14.831 E113.01144
G1 X17.246 Y14.631 E113.0157
G1 X17.471 Y14.452 E113.02009
G1 X17.723 Y14.296 E113.0246
G1 X17.988 Y14.174 E113.02905
G1 X18.258 Y14.087 E113.03337
G1 X18.549 Y14.031 E113.03788
G1 X18.576 Y14.03 E113.03829
G1 X18.829 Y14.013 E113.04216
G1 X18.844 Y14.011 E113.04239
G1 X207.815 Y12.242 E115.92178
G1 X208.119 Y12.259 E115.92642
M204 S625
M205 X6 Y6
G0 F4500 X208.167 Y11.871
M204 S500
M205 X5 Y5
;TYPE:WALL-OUTER
G1 F900 X208.498 Y11.93 E115.9324
G1 X208.819 Y12.027 E115.93836
G1 X209.127 Y12.164 E115.94435
G1 X209.413 Y12.335 E115.95027
G1 X209.686 Y12.544 E115.95639
G1 X209.919 Y12.774 E115.96221
G1 X210.128 Y13.035 E115.96815
G1 X210.305 Y13.321 E115.97413
G1 X210.448 Y13.632 E115.98021
G1 X210.551 Y13.951 E115.98617
G1 X210.614 Y14.276 E115.99206
G1 X210.642 Y15.04 E116.00565
G1 X212.404 Y203.385 E119.35381
G1 X212.389 Y203.945 E119.36377
G1 X212.332 Y204.275 E119.36972
G1 X212.233 Y204.602 E119.37579
G1 X212.102 Y204.902 E119.38161
G1 X211.928 Y205.196 E119.38768
G1 X211.72 Y205.467 E119.39376
G1 X211.485 Y205.705 E119.3997
G1 X211.222 Y205.916 E119.4057
G1 X210.94 Y206.091 E119.4116
G1 X210.627 Y206.235 E119.41772
G1 X210.306 Y206.338 E119.42371
G1 X209.984 Y206.4 E119.42954
G1 X209.343 Y206.427 E119.44095
G1 X23.821 Y208.163 E122.73893
G1 X20.311 Y208.176 E122.80132
G1 X19.984 Y208.119 E122.80722
G1 X19.66 Y208.021 E122.81324
G1 X19.354 Y207.887 E122.81918
G1 X19.058 Y207.712 E122.82529
G1 X18.797 Y207.511 E122.83114
G1 X18.553 Y207.271 E122.83723
G1 X18.344 Y207.01 E122.84317
G1 X18.167 Y206.724 E122.84915
G1 X18.024 Y206.414 E122.85522
G1 X17.921 Y206.094 E122.86119
G1 X17.858 Y205.762 E122.8672
G1 X17.834 Y205.429 E122.87314
G1 X16.066 Y16.443 E126.23269
G1 X16.084 Y16.092 E126.23894
G1 X16.143 Y15.762 E126.2449
G1 X16.241 Y15.439 E126.2509
G1 X16.377 Y15.132 E126.25687
G1 X16.551 Y14.84 E126.26291
G1 X16.753 Y14.577 E126.26881
G1 X16.987 Y14.339 E126.27474
G1 X17.248 Y14.131 E126.28067
G1 X17.535 Y13.954 E126.28667
G1 X17.845 Y13.811 E126.29273
G1 X18.165 Y13.708 E126.29871
G1 X18.497 Y13.644 E126.30472
G1 X18.83 Y13.621 E126.31065
G1 X207.817 Y11.852 E129.67023
G1 X208.167 Y11.871 E129.67646
M204 S625
M205 X6 Y6
G0 F4500 X208.364 Y11.906
G0 X208.283 Y12.361
G0 X208.244 Y13.033
M204 S500
M205 X5 Y5
;TYPE:SKIN
G1 F900 X208.421 Y13.086 E129.67974
G1 X208.604 Y13.168 E129.68331
G1 X208.78 Y13.273 E129.68695
G1 X208.937 Y13.392 E129.69045
G1 X209.083 Y13.537 E129.69411
G1 X209.198 Y13.681 E129.69739
G1 X209.311 Y13.864 E129.70121
G1 X209.395 Y14.046 E129.70477
G1 X209.454 Y14.229 E129.70819
G1 X209.488 Y14.4 E129.71129
G1 X209.512 Y15.051 E129.72287
G1 X211.274 Y203.356 E133.07032
G1 X211.261 Y203.838 E133.07889
G1 X211.231 Y204.012 E133.08203
G1 X211.169 Y204.216 E133.08582
G1 X211.101 Y204.372 E133.08885
G1 X210.98 Y204.576 E133.09306
G1 X210.871 Y204.718 E133.09625
G1 X210.724 Y204.868 E133.09998
G1 X210.574 Y204.988 E133.10339
G1 X210.396 Y205.1 E133.10713
G1 X210.225 Y205.177 E133.11047
G1 X210.033 Y205.24 E133.11406
G1 X209.855 Y205.273 E133.11728
G1 X209.295 Y205.297 E133.12724
G1 X23.81 Y207.033 E136.42456
G1 X20.405 Y207.046 E136.48509
G1 X20.238 Y207.017 E136.4881
G1 X20.061 Y206.963 E136.49139
G1 X19.871 Y206.879 E136.49508
G1 X19.692 Y206.774 E136.49877
G1 X19.537 Y206.654 E136.50226
G1 X19.394 Y206.514 E136.50582
G1 X19.271 Y206.361 E136.5093
G1 X19.16 Y206.181 E136.51306
G1 X19.076 Y206 E136.51661
G1 X19.02 Y205.824 E136.51989
G1 X18.981 Y205.619 E136.5236
G1 X18.964 Y205.375 E136.52795
G1 X17.196 Y16.476 E139.88596
G1 X17.209 Y16.217 E139.89057
G1 X17.244 Y16.022 E139.89409
G1 X17.299 Y15.842 E139.89744
G1 X17.384 Y15.648 E139.9012
G1 X17.492 Y15.469 E139.90492
G1 X17.603 Y15.324 E139.90817
G1 X17.743 Y15.182 E139.91171
G1 X17.902 Y15.056 E139.91532
G1 X18.074 Y14.949 E139.91892
G1 X18.259 Y14.863 E139.92255
G1 X18.435 Y14.807 E139.92583
G1 X18.643 Y14.767 E139.92959
G1 X18.879 Y14.751 E139.9338
G1 X207.797 Y12.982 E143.29215
G1 X208.034 Y12.995 E143.29637
G1 X208.244 Y13.033 E143.30016
M204 S625
M205 X6 Y6
G0 F4500 X183.327 Y67.69
M204 S500
M205 X5 Y5
G1 F900 X182.823 Y67.494 E143.30977
G1 X182.294 Y67.352 E143.31951
G1 X181.749 Y67.276 E143.32929
G1 X181.199 Y67.267 E143.33907
G1 X180.655 Y67.32 E143.34879
G1 X180.115 Y67.44 E143.35862
G1 X179.597 Y67.62 E143.36837
G1 X179.1 Y67.863 E143.3782
G1 X178.644 Y68.16 E143.38787
G1 X178.222 Y68.507 E143.39759
G1 X177.846 Y68.906 E143.40733
G1 X177.517 Y69.343 E143.41705
G1 X177.245 Y69.816 E143.42675
G1 X177.025 Y70.326 E143.43663
G1 X176.871 Y70.853 E143.44639
G1 X176.782 Y71.39 E143.45606
G1 X176.754 Y71.933 E143.46573
G1 X176.789 Y72.479 E143.47545
G1 X176.893 Y73.029 E143.4854
G1 X177.059 Y73.547 E143.49507
G1 X177.283 Y74.047 E143.50481
G1 X177.57 Y74.52 E143.51465
G1 X177.904 Y74.948 E143.5243
G1 X178.296 Y75.343 E143.53419
G1 X178.725 Y75.684 E143.54393
G1 X179.191 Y75.972 E143.55367
G1 X179.688 Y76.201 E143.5634
G1 X180.207 Y76.373 E143.57312
G1 X180.746 Y76.477 E143.58287
G1 X181.29 Y76.522 E143.59258
G1 X181.839 Y76.5 E143.60234
G1 X182.381 Y76.413 E143.6121
G1 X182.908 Y76.266 E143.62183
G1 X183.415 Y76.052 E143.63161
G1 X183.89 Y75.785 E143.6413
G1 X184.333 Y75.46 E143.65106
G1 X184.739 Y75.083 E143.66091
G1 X185.093 Y74.664 E143.67066
G1 X185.39 Y74.208 E143.68033
G1 X185.64 Y73.715 E143.69016
G1 X185.822 Y73.201 E143.69985
G1 X185.947 Y72.666 E143.70962
G1 X186.005 Y72.123 E143.71933
G1 X186.002 Y71.579 E143.729
G1 X185.931 Y71.024 E143.73894
G1 X185.796 Y70.494 E143.74867
G1 X185.602 Y69.987 E143.75832
G1 X185.346 Y69.501 E143.76808
G1 X185.036 Y69.048 E143.77784
G1 X184.668 Y68.632 E143.78771
G1 X184.262 Y68.266 E143.79743
G1 X183.81 Y67.949 E143.80724
G1 X183.327 Y67.69 E143.81698
M204 S625
M205 X6 Y6
G0 F4500 X184.962 Y70.276
G0 X185.242 Y71.157
G0 X185.291 Y71.91
G0 X183.038 Y147.349
M204 S500
M205 X5 Y5
G1 F900 X182.498 Y147.273 E143.82668
G1 X181.948 Y147.264 E143.83645
G1 X181.406 Y147.316 E143.84613
G1 X180.861 Y147.436 E143.85605
G1 X180.344 Y147.618 E143.8658
G1 X179.851 Y147.859 E143.87555
G1 X179.393 Y148.156 E143.88525
G1 X178.97 Y148.504 E143.89499
G1 X178.594 Y148.905 E143.90476
G1 X178.267 Y149.338 E143.91441
G1 X177.993 Y149.813 E143.92416
G1 X177.774 Y150.322 E143.93401
G1 X177.619 Y150.849 E143.94377
G1 X177.531 Y151.387 E143.95346
G1 X177.502 Y151.929 E143.96311
G1 X177.538 Y152.478 E143.97289
G1 X177.642 Y153.023 E143.98275
G1 X177.805 Y153.541 E143.99241
G1 X178.031 Y154.044 E144.00221
G1 X178.319 Y154.518 E144.01207
G1 X178.654 Y154.945 E144.02171
G1 X179.044 Y155.34 E144.03158
G1 X179.474 Y155.68 E144.04133
G1 X179.94 Y155.968 E144.05106
G1 X180.436 Y156.198 E144.06078
G1 X180.955 Y156.37 E144.0705
G1 X181.494 Y156.474 E144.08026
G1 X182.04 Y156.519 E144.09
G1 X182.588 Y156.496 E144.09975
G1 X183.128 Y156.41 E144.10947
G1 X183.656 Y156.263 E144.11921
G1 X184.164 Y156.049 E144.12901
G1 X184.641 Y155.779 E144.13875
G1 X185.081 Y155.456 E144.14846
G1 X185.485 Y155.081 E144.15825
G1 X185.839 Y154.662 E144.168
G1 X186.142 Y154.205 E144.17775
G1 X186.387 Y153.712 E144.18754
G1 X186.574 Y153.193 E144.19734
G1 X186.697 Y152.658 E144.2071
G1 X186.755 Y152.114 E144.21683
G1 X186.751 Y151.565 E144.22659
G1 X186.68 Y151.024 E144.23629
G1 X186.545 Y150.488 E144.24611
G1 X186.35 Y149.981 E144.25577
G1 X186.097 Y149.497 E144.26547
G1 X185.782 Y149.042 E144.27531
G1 X185.421 Y148.632 E144.28502
G1 X185.013 Y148.266 E144.29477
G1 X184.564 Y147.951 E144.30452
G1 X184.083 Y147.692 E144.31423
G1 X183.57 Y147.488 E144.32404
G1 X183.038 Y147.349 E144.33381
M204 S625
M205 X6 Y6
G0 F4500 X180.197 Y148.47
G0 X179.775 Y148.778
G0 X160.049 Y166.315
M204 S500
M205 X5 Y5
G1 F900 X159.358 Y166.136 E144.3465
G1 X158.65 Y166.01 E144.35929
G1 X157.936 Y165.936 E144.37205
G1 X157.219 Y165.918 E144.3848
G1 X156.503 Y165.953 E144.39754
G1 X155.792 Y166.039 E144.41027
G1 X155.088 Y166.18 E144.42303
G1 X154.397 Y166.372 E144.43578
G1 X153.723 Y166.615 E144.44852
G1 X153.068 Y166.911 E144.46129
G1 X152.436 Y167.252 E144.47406
G1 X151.836 Y167.641 E144.48677
G1 X151.263 Y168.07 E144.49949
G1 X150.721 Y168.546 E144.51232
G1 X150.222 Y169.057 E144.52501
G1 X149.759 Y169.605 E144.53777
G1 X149.338 Y170.187 E144.55053
G1 X148.964 Y170.798 E144.56327
G1 X148.636 Y171.436 E144.57602
G1 X148.355 Y172.096 E144.58877
G1 X148.126 Y172.777 E144.60154
G1 X147.948 Y173.469 E144.61424
G1 X147.822 Y174.175 E144.62699
G1 X147.748 Y174.889 E144.63975
G1 X147.729 Y175.607 E144.65252
G1 X147.764 Y176.324 E144.66528
G1 X147.851 Y177.034 E144.678
G1 X147.99 Y177.736 E144.69072
G1 X148.183 Y178.429 E144.7035
G1 X148.426 Y179.103 E144.71624
G1 X148.722 Y179.758 E144.72902
G1 X149.063 Y180.39 E144.74178
G1 X149.452 Y180.99 E144.75449
G1 X149.881 Y181.563 E144.76722
G1 X150.357 Y182.105 E144.78004
G1 X150.868 Y182.604 E144.79274
G1 X151.416 Y183.068 E144.8055
G1 X151.999 Y183.488 E144.81827
G1 X152.61 Y183.862 E144.83101
G1 X153.246 Y184.19 E144.84373
G1 X153.907 Y184.471 E144.8565
G1 X154.588 Y184.7 E144.86927
G1 X155.28 Y184.878 E144.88197
G1 X155.986 Y185.004 E144.89472
G1 X156.7 Y185.078 E144.90748
G1 X157.418 Y185.097 E144.92024
G1 X158.135 Y185.062 E144.93301
G1 X158.845 Y184.975 E144.94572
G1 X159.548 Y184.836 E144.95846
G1 X160.24 Y184.643 E144.97123
G1 X160.913 Y184.4 E144.98395
G1 X161.57 Y184.104 E144.99676
G1 X162.201 Y183.763 E145.00951
G1 X162.802 Y183.375 E145.02222
G1 X163.375 Y182.944 E145.03497
G1 X163.915 Y182.47 E145.04774
G1 X164.415 Y181.96 E145.06044
G1 X164.88 Y181.409 E145.07325
G1 X165.299 Y180.827 E145.086
G1 X165.674 Y180.216 E145.09875
G1 X166.001 Y179.579 E145.11147
G1 X166.282 Y178.919 E145.12422
G1 X166.511 Y178.238 E145.137
G1 X166.69 Y177.547 E145.14968
G1 X166.816 Y176.839 E145.16247
G1 X166.89 Y176.125 E145.17523
G1 X166.908 Y175.408 E145.18798
G1 X166.873 Y174.692 E145.20072
G1 X166.787 Y173.981 E145.21345
G1 X166.646 Y173.276 E145.22623
G1 X166.454 Y172.586 E145.23896
G1 X166.211 Y171.912 E145.2517
G1 X165.915 Y171.257 E145.26448
G1 X165.574 Y170.626 E145.27723
G1 X165.185 Y170.024 E145.28997
G1 X164.755 Y169.452 E145.30269
G1 X164.281 Y168.911 E145.31547
G1 X163.771 Y168.412 E145.32816
G1 X163.221 Y167.946 E145.34097
G1 X162.639 Y167.527 E145.35372
G1 X162.028 Y167.152 E145.36646
G1 X161.389 Y166.825 E145.37922
G1 X160.73 Y166.544 E145.39196
G1 X160.049 Y166.315 E145.40473
M204 S625
M205 X6 Y6
G0 F4500 X163.298 Y168.93
G0 X164.212 Y169.894
G0 X164.971 Y170.983
G0 X165.561 Y172.176
G0 X165.964 Y173.439
G0 X166.175 Y174.752
G0 X166.255 Y184.437
M204 S500
M205 X5 Y5
G1 F900 X165.551 Y184.311 E145.41744
G1 X164.836 Y184.238 E145.43022
G1 X164.12 Y184.22 E145.44295
G1 X163.404 Y184.254 E145.45569
G1 X162.691 Y184.341 E145.46846
G1 X161.989 Y184.482 E145.48119
G1 X161.298 Y184.674 E145.49394
G1 X160.623 Y184.919 E145.5067
G1 X159.97 Y185.214 E145.51944
G1 X159.34 Y185.555 E145.53217
G1 X158.737 Y185.942 E145.54491
G1 X158.164 Y186.374 E145.55766
G1 X157.624 Y186.849 E145.57045
G1 X157.123 Y187.361 E145.58318
G1 X156.661 Y187.91 E145.59594
G1 X156.24 Y188.489 E145.60866
G1 X155.865 Y189.105 E145.62148
G1 X155.538 Y189.741 E145.63419
G1 X155.259 Y190.4 E145.64691
G1 X155.029 Y191.08 E145.65967
G1 X154.851 Y191.775 E145.67243
G1 X154.725 Y192.481 E145.68518
G1 X154.651 Y193.195 E145.69794
G1 X154.634 Y193.911 E145.71067
G1 X154.668 Y194.626 E145.72339
G1 X154.754 Y195.341 E145.73619
G1 X154.897 Y196.043 E145.74893
G1 X155.088 Y196.731 E145.76162
G1 X155.331 Y197.407 E145.77439
G1 X155.627 Y198.062 E145.78717
G1 X155.969 Y198.693 E145.79992
G1 X156.357 Y199.295 E145.81266
G1 X156.788 Y199.868 E145.8254
G1 X157.263 Y200.408 E145.83819
G1 X157.775 Y200.909 E145.85092
G1 X158.323 Y201.371 E145.86366
G1 X158.905 Y201.792 E145.87643
G1 X159.519 Y202.166 E145.88921
G1 X160.155 Y202.492 E145.90191
G1 X160.813 Y202.772 E145.91462
G1 X161.493 Y203.003 E145.92739
G1 X162.19 Y203.181 E145.94018
G1 X162.894 Y203.307 E145.95289
G1 X163.609 Y203.38 E145.96567
G1 X164.325 Y203.398 E145.9784
G1 X165.041 Y203.364 E145.99114
G1 X165.753 Y203.277 E146.00389
G1 X166.457 Y203.136 E146.01665
G1 X167.147 Y202.943 E146.02939
G1 X167.821 Y202.699 E146.04213
G1 X168.475 Y202.404 E146.05489
G1 X169.105 Y202.063 E146.06762
G1 X169.708 Y201.676 E146.08036
G1 X170.282 Y201.243 E146.09314
G1 X170.822 Y200.768 E146.10592
G1 X171.322 Y200.255 E146.11866
G1 X171.784 Y199.708 E146.13138
G1 X172.205 Y199.128 E146.14412
G1 X172.58 Y198.514 E146.15691
G1 X172.907 Y197.877 E146.16964
G1 X173.186 Y197.218 E146.18236
G1 X173.416 Y196.539 E146.1951
G1 X173.595 Y195.844 E146.20786
G1 X173.721 Y195.137 E146.22063
G1 X173.794 Y194.422 E146.2334
G1 X173.811 Y193.707 E146.24612
G1 X173.777 Y192.991 E146.25886
G1 X173.691 Y192.277 E146.27164
G1 X173.548 Y191.575 E146.28438
G1 X173.357 Y190.885 E146.2971
G1 X173.114 Y190.21 E146.30986
G1 X172.818 Y189.556 E146.32262
G1 X172.476 Y188.925 E146.33538
G1 X172.088 Y188.323 E146.34811
G1 X171.657 Y187.75 E146.36085
G1 X171.182 Y187.21 E146.37364
G1 X170.67 Y186.709 E146.38637
G1 X170.122 Y186.247 E146.39911
G1 X169.54 Y185.826 E146.41188
G1 X168.926 Y185.452 E146.42466
G1 X168.292 Y185.126 E146.43733
G1 X167.632 Y184.845 E146.45008
G1 X166.951 Y184.615 E146.46286
G1 X166.255 Y184.437 E146.47563
M204 S625
M205 X6 Y6
G0 F4500 X197.635 Y183.931
M204 S500
M205 X5 Y5
G1 F900 X196.919 Y183.913 E146.48836
G1 X196.203 Y183.947 E146.50111
G1 X195.489 Y184.034 E146.51389
G1 X194.787 Y184.176 E146.52662
G1 X194.098 Y184.368 E146.53934
G1 X193.423 Y184.611 E146.55209
G1 X192.768 Y184.907 E146.56487
G1 X192.138 Y185.248 E146.5776
G1 X191.535 Y185.635 E146.59034
G1 X190.962 Y186.067 E146.60309
G1 X190.422 Y186.542 E146.61588
G1 X189.921 Y187.054 E146.62861
G1 X189.459 Y187.603 E146.64137
G1 X189.038 Y188.184 E146.65412
G1 X188.664 Y188.798 E146.6669
G1 X188.337 Y189.434 E146.67961
G1 X188.058 Y190.093 E146.69233
G1 X187.827 Y190.772 E146.70508
G1 X187.649 Y191.469 E146.71787
G1 X187.523 Y192.174 E146.7306
G1 X187.45 Y192.888 E146.74336
G1 X187.432 Y193.604 E146.75609
G1 X187.466 Y194.32 E146.76883
G1 X187.553 Y195.035 E146.78164
G1 X187.696 Y195.736 E146.79435
G1 X187.887 Y196.424 E146.80705
G1 X188.13 Y197.1 E146.81982
G1 X188.426 Y197.755 E146.83259
G1 X188.767 Y198.385 E146.84533
G1 X189.154 Y198.988 E146.85806
G1 X189.587 Y199.562 E146.87084
G1 X190.062 Y200.102 E146.88363
G1 X190.575 Y200.602 E146.89636
G1 X191.122 Y201.064 E146.90909
G1 X191.703 Y201.485 E146.92184
G1 X192.317 Y201.859 E146.93462
G1 X192.951 Y202.185 E146.9473
G1 X193.612 Y202.466 E146.96006
G1 X194.292 Y202.696 E146.97282
G1 X194.989 Y202.874 E146.98561
G1 X195.693 Y203 E146.99832
G1 X196.408 Y203.073 E147.0111
G1 X197.123 Y203.091 E147.02381
G1 X197.84 Y203.057 E147.03657
G1 X198.553 Y202.97 E147.04934
G1 X199.255 Y202.829 E147.06207
G1 X199.946 Y202.636 E147.07482
G1 X200.62 Y202.392 E147.08757
G1 X201.274 Y202.097 E147.10032
G1 X201.904 Y201.756 E147.11305
G1 X202.507 Y201.369 E147.12579
G1 X203.08 Y200.937 E147.13855
G1 X203.62 Y200.462 E147.15133
G1 X204.121 Y199.95 E147.16406
G1 X204.583 Y199.401 E147.17682
G1 X205.004 Y198.82 E147.18957
G1 X205.378 Y198.206 E147.20235
G1 X205.704 Y197.572 E147.21503
G1 X205.985 Y196.911 E147.22779
G1 X206.215 Y196.231 E147.24055
G1 X206.393 Y195.534 E147.25334
G1 X206.518 Y194.83 E147.26605
G1 X206.593 Y194.116 E147.27881
G1 X206.61 Y193.4 E147.29154
G1 X206.576 Y192.683 E147.3043
G1 X206.489 Y191.97 E147.31707
G1 X206.348 Y191.268 E147.3298
G1 X206.156 Y190.578 E147.34253
G1 X205.911 Y189.902 E147.35531
G1 X205.616 Y189.249 E147.36805
G1 X205.275 Y188.619 E147.38078
G1 X204.888 Y188.016 E147.39352
G1 X204.456 Y187.443 E147.40628
G1 X203.981 Y186.903 E147.41906
G1 X203.469 Y186.402 E147.43179
G1 X202.92 Y185.94 E147.44455
G1 X202.34 Y185.519 E147.45729
G1 X201.725 Y185.145 E147.47008
G1 X201.091 Y184.819 E147.48276
G1 X200.43 Y184.538 E147.49552
G1 X199.75 Y184.308 E147.50828
G1 X199.054 Y184.13 E147.52105
G1 X198.349 Y184.004 E147.53379
G1 X197.635 Y183.931 E147.54654
M204 S625
M205 X6 Y6
G0 F4500 X160.481 Y167.199
G0 X159.207 Y166.821
G0 X157.89 Y166.637
G0 X136.39 Y167.059
M204 S500
M205 X5 Y5
G1 F900 X135.731 Y166.778 E147.55928
G1 X135.05 Y166.549 E147.57205
G1 X134.359 Y166.37 E147.58474
G1 X133.651 Y166.244 E147.59752
G1 X132.937 Y166.17 E147.61028
G1 X132.22 Y166.152 E147.62303
G1 X131.504 Y166.187 E147.63577
G1 X130.793 Y166.273 E147.6485
G1 X130.089 Y166.414 E147.66127
G1 X129.398 Y166.606 E147.67402
G1 X128.724 Y166.849 E147.68675
G1 X128.069 Y167.145 E147.69953
G1 X127.437 Y167.486 E147.71229
G1 X126.836 Y167.875 E147.72502
G1 X126.265 Y168.304 E147.73772
G1 X125.722 Y168.779 E147.75054
G1 X125.223 Y169.293 E147.76327
G1 X124.76 Y169.839 E147.776
G1 X124.339 Y170.421 E147.78877
G1 X123.965 Y171.032 E147.8015
G1 X123.637 Y171.67 E147.81425
G1 X123.356 Y172.33 E147.82701
G1 X123.127 Y173.011 E147.83978
G1 X122.949 Y173.703 E147.85248
G1 X122.823 Y174.409 E147.86523
G1 X122.749 Y175.123 E147.87799
G1 X122.73 Y175.841 E147.89075
G1 X122.765 Y176.558 E147.90352
G1 X122.852 Y177.268 E147.91623
G1 X122.991 Y177.97 E147.92895
G1 X123.184 Y178.663 E147.94174
G1 X123.427 Y179.337 E147.95448
G1 X123.723 Y179.992 E147.96725
G1 X124.064 Y180.624 E147.98002
G1 X124.453 Y181.224 E147.99273
G1 X124.882 Y181.797 E148.00545
G1 X125.358 Y182.339 E148.01828
G1 X125.869 Y182.838 E148.03097
G1 X126.417 Y183.302 E148.04374
G1 X127 Y183.722 E148.05651
G1 X127.611 Y184.096 E148.06924
G1 X128.247 Y184.424 E148.08196
G1 X128.909 Y184.705 E148.09475
G1 X129.173 Y184.794 E148.0997
G1 X128.499 Y184.981 E148.11213
G1 X127.824 Y185.226 E148.1249
G1 X127.171 Y185.521 E148.13763
G1 X126.541 Y185.862 E148.15037
G1 X125.938 Y186.249 E148.16311
G1 X125.365 Y186.681 E148.17586
G1 X124.825 Y187.156 E148.18865
G1 X124.324 Y187.668 E148.20138
G1 X123.862 Y188.217 E148.21413
G1 X123.441 Y188.797 E148.22687
G1 X123.067 Y189.412 E148.23967
G1 X122.741 Y190.046 E148.25234
G1 X122.46 Y190.707 E148.26511
G1 X122.23 Y191.387 E148.27787
G1 X122.052 Y192.083 E148.29064
G1 X121.927 Y192.788 E148.30337
G1 X121.852 Y193.501 E148.31611
G1 X121.835 Y194.218 E148.32886
G1 X121.869 Y194.934 E148.3416
G1 X121.956 Y195.647 E148.35437
G1 X122.097 Y196.35 E148.36712
G1 X122.289 Y197.04 E148.37985
G1 X122.534 Y197.716 E148.39263
G1 X122.829 Y198.369 E148.40537
G1 X123.17 Y198.999 E148.4181
G1 X123.557 Y199.602 E148.43084
G1 X123.989 Y200.175 E148.44359
G1 X124.464 Y200.715 E148.45638
G1 X124.976 Y201.216 E148.46911
G1 X125.525 Y201.678 E148.48187
G1 X126.105 Y202.098 E148.49459
G1 X126.719 Y202.473 E148.50738
G1 X127.356 Y202.8 E148.52011
G1 X128.015 Y203.079 E148.53283
G1 X128.694 Y203.31 E148.54558
G1 X129.391 Y203.488 E148.55837
G1 X130.096 Y203.614 E148.5711
G1 X130.81 Y203.687 E148.58386
G1 X131.526 Y203.705 E148.59659
G1 X132.242 Y203.671 E148.60933
G1 X132.957 Y203.584 E148.62214
G1 X133.658 Y203.441 E148.63485
G1 X134.346 Y203.25 E148.64755
G1 X135.022 Y203.007 E148.66032
G1 X135.677 Y202.711 E148.67309
G1 X136.307 Y202.37 E148.68583
G1 X136.91 Y201.983 E148.69856
G1 X137.484 Y201.55 E148.71134
G1 X138.024 Y201.075 E148.72413
G1 X138.524 Y200.562 E148.73686
G1 X138.986 Y200.015 E148.74959
G1 X139.407 Y199.434 E148.76234
G1 X139.781 Y198.82 E148.77512
G1 X140.108 Y198.184 E148.78784
G1 X140.387 Y197.525 E148.80056
G1 X140.618 Y196.846 E148.81331
G1 X140.796 Y196.148 E148.82611
G1 X140.922 Y195.444 E148.83882
G1 X140.995 Y194.729 E148.8516
G1 X141.013 Y194.014 E148.86431
G1 X140.979 Y193.297 E148.87707
G1 X140.892 Y192.584 E148.88984
G1 X140.751 Y191.882 E148.90257
G1 X140.558 Y191.191 E148.91532
G1 X140.314 Y190.517 E148.92806
G1 X140.019 Y189.863 E148.94082
G1 X139.678 Y189.233 E148.95355
G1 X139.291 Y188.63 E148.96629
G1 X138.858 Y188.056 E148.97907
G1 X138.383 Y187.516 E148.99185
G1 X137.87 Y187.016 E149.00459
G1 X137.323 Y186.554 E149.01732
G1 X136.742 Y186.133 E149.03007
G1 X136.128 Y185.759 E149.04285
G1 X135.494 Y185.433 E149.05552
G1 X134.833 Y185.152 E149.06829
G1 X134.572 Y185.064 E149.07319
G1 X135.241 Y184.877 E149.08553
G1 X135.914 Y184.634 E149.09825
G1 X136.571 Y184.338 E149.11106
G1 X137.202 Y183.997 E149.12381
G1 X137.803 Y183.609 E149.13653
G1 X138.376 Y183.178 E149.14927
G1 X138.916 Y182.704 E149.16205
G1 X139.416 Y182.194 E149.17474
G1 X139.881 Y181.643 E149.18756
G1 X140.3 Y181.061 E149.20031
G1 X140.675 Y180.45 E149.21305
G1 X141.002 Y179.812 E149.22579
G1 X141.283 Y179.152 E149.23855
G1 X141.513 Y178.472 E149.25131
G1 X141.691 Y177.78 E149.26401
G1 X141.817 Y177.073 E149.27677
G1 X141.891 Y176.359 E149.28953
G1 X141.909 Y175.642 E149.30228
G1 X141.874 Y174.926 E149.31502
G1 X141.788 Y174.215 E149.32776
G1 X141.647 Y173.51 E149.34054
G1 X141.455 Y172.82 E149.35327
G1 X141.212 Y172.147 E149.36599
G1 X140.916 Y171.49 E149.3788
G1 X140.575 Y170.859 E149.39155
G1 X140.187 Y170.258 E149.40426
G1 X139.757 Y169.685 E149.417
G1 X139.282 Y169.144 E149.42979
G1 X138.77 Y168.644 E149.44252
G1 X138.222 Y168.18 E149.45528
G1 X137.64 Y167.761 E149.46803
G1 X137.029 Y167.386 E149.48077
G1 X136.39 Y167.059 E149.49353
M204 S625
M205 X6 Y6
G0 F4500 X132.228 Y166.853
G0 X112.641 Y167.995
M204 S500
M205 X5 Y5
G1 F900 X112.03 Y167.62 E149.50627
G1 X111.391 Y167.293 E149.51903
G1 X110.732 Y167.012 E149.53177
G1 X110.051 Y166.782 E149.54455
G1 X109.359 Y166.604 E149.55725
G1 X108.652 Y166.478 E149.57001
G1 X107.938 Y166.404 E149.58277
G1 X107.221 Y166.386 E149.59552
G1 X106.505 Y166.421 E149.60827
G1 X105.794 Y166.507 E149.621
G1 X105.09 Y166.648 E149.63376
G1 X104.399 Y166.84 E149.64651
G1 X103.725 Y167.083 E149.65924
G1 X103.07 Y167.379 E149.67202
G1 X102.438 Y167.72 E149.68479
G1 X101.837 Y168.109 E149.69751
G1 X101.266 Y168.538 E149.71021
G1 X100.723 Y169.013 E149.72303
G1 X100.224 Y169.527 E149.73577
G1 X99.761 Y170.073 E149.74849
G1 X99.34 Y170.655 E149.76126
G1 X98.966 Y171.266 E149.77399
G1 X98.638 Y171.904 E149.78675
G1 X98.357 Y172.564 E149.7995
G1 X98.128 Y173.245 E149.81227
G1 X97.95 Y173.937 E149.82497
G1 X97.824 Y174.643 E149.83772
G1 X97.75 Y175.357 E149.85048
G1 X97.731 Y176.075 E149.86325
G1 X97.766 Y176.792 E149.87601
G1 X97.853 Y177.502 E149.88872
G1 X97.992 Y178.204 E149.90144
G1 X98.185 Y178.897 E149.91423
G1 X98.428 Y179.571 E149.92697
G1 X98.724 Y180.226 E149.93974
G1 X99.065 Y180.858 E149.95251
G1 X99.454 Y181.458 E149.96522
G1 X99.883 Y182.031 E149.97794
G1 X100.359 Y182.573 E149.99077
G1 X100.87 Y183.072 E150.00346
G1 X101.418 Y183.536 E150.01623
G1 X102.001 Y183.956 E150.029
G1 X102.612 Y184.33 E150.04173
G1 X103.248 Y184.658 E150.05445
G1 X103.91 Y184.939 E150.06724
G1 X104.59 Y185.168 E150.07999
G1 X105.282 Y185.346 E150.09269
G1 X105.988 Y185.472 E150.10544
G1 X106.702 Y185.546 E150.1182
G1 X107.42 Y185.565 E150.13097
G1 X108.137 Y185.53 E150.14373
G1 X108.848 Y185.443 E150.15646
G1 X109.551 Y185.303 E150.16921
G1 X110.242 Y185.111 E150.18195
G1 X110.915 Y184.868 E150.19467
G1 X111.572 Y184.572 E150.20748
G1 X112.203 Y184.231 E150.22023
G1 X112.804 Y183.843 E150.23295
G1 X113.377 Y183.412 E150.24569
G1 X113.917 Y182.938 E150.25847
G1 X114.417 Y182.428 E150.27116
G1 X114.882 Y181.877 E150.28398
G1 X115.301 Y181.295 E150.29673
G1 X115.676 Y180.684 E150.30947
G1 X116.003 Y180.046 E150.32221
G1 X116.284 Y179.386 E150.33497
G1 X116.514 Y178.706 E150.34773
G1 X116.692 Y178.014 E150.36043
G1 X116.818 Y177.307 E150.37319
G1 X116.892 Y176.593 E150.38595
G1 X116.91 Y175.876 E150.3987
G1 X116.875 Y175.16 E150.41144
G1 X116.789 Y174.448 E150.42419
G1 X116.648 Y173.743 E150.43697
G1 X116.456 Y173.054 E150.44969
G1 X116.213 Y172.381 E150.46241
G1 X115.917 Y171.724 E150.47522
G1 X115.576 Y171.093 E150.48797
G1 X115.188 Y170.492 E150.50068
G1 X114.758 Y169.919 E150.51342
G1 X114.283 Y169.378 E150.52621
G1 X113.771 Y168.878 E150.53894
G1 X113.223 Y168.414 E150.5517
G1 X112.641 Y167.995 E150.56445
M204 S625
M205 X6 Y6
G0 F4500 X114.973 Y171.451
G0 X115.563 Y172.644
G0 X115.966 Y173.907
G0 X116.177 Y175.22
G0 X116.191 Y176.547
G0 X116.007 Y177.864
G0 X115.629 Y179.137
G0 X115.065 Y180.34
G0 X114.329 Y181.446
G0 X113.434 Y182.429
G0 X112.403 Y183.267
G0 X111.26 Y183.944
G0 X110.028 Y184.443
G0 X103.329 Y186.066
M204 S500
M205 X5 Y5
G1 F900 X102.695 Y185.74 E150.57712
G1 X102.034 Y185.459 E150.58989
G1 X101.354 Y185.229 E150.60265
G1 X100.658 Y185.051 E150.61542
G1 X99.953 Y184.926 E150.62815
G1 X99.24 Y184.851 E150.64089
G1 X98.523 Y184.834 E150.65364
G1 X97.807 Y184.868 E150.66638
G1 X97.094 Y184.955 E150.67915
G1 X96.391 Y185.096 E150.69189
G1 X95.701 Y185.288 E150.70463
G1 X95.025 Y185.533 E150.71741
G1 X94.372 Y185.828 E150.73014
G1 X93.743 Y186.169 E150.74286
G1 X93.139 Y186.556 E150.75561
G1 X92.566 Y186.988 E150.76837
G1 X92.026 Y187.463 E150.78116
G1 X91.525 Y187.975 E150.79389
G1 X91.063 Y188.524 E150.80664
G1 X90.643 Y189.104 E150.81937
G1 X90.268 Y189.718 E150.83216
G1 X89.941 Y190.355 E150.84489
G1 X89.662 Y191.014 E150.85761
G1 X89.431 Y191.693 E150.87036
G1 X89.253 Y192.39 E150.88315
G1 X89.127 Y193.095 E150.89588
G1 X89.054 Y193.809 E150.90864
G1 X89.036 Y194.525 E150.92137
G1 X89.07 Y195.241 E150.93411
G1 X89.157 Y195.956 E150.94691
G1 X89.3 Y196.657 E150.95963
G1 X89.491 Y197.345 E150.97232
G1 X89.734 Y198.021 E150.98509
G1 X90.03 Y198.676 E150.99787
G1 X90.371 Y199.306 E151.0106
G1 X90.759 Y199.909 E151.02335
G1 X91.19 Y200.481 E151.03608
G1 X91.666 Y201.023 E151.0489
G1 X92.179 Y201.523 E151.06164
G1 X92.726 Y201.985 E151.07437
G1 X93.307 Y202.405 E151.08711
G1 X93.92 Y202.779 E151.09987
G1 X94.557 Y203.107 E151.11261
G1 X95.216 Y203.386 E151.12533
G1 X95.895 Y203.617 E151.13808
G1 X96.593 Y203.795 E151.15089
G1 X97.297 Y203.921 E151.1636
G1 X98.012 Y203.994 E151.17637
G1 X98.727 Y204.012 E151.18909
G1 X99.444 Y203.978 E151.20185
G1 X100.158 Y203.891 E151.21463
G1 X100.859 Y203.748 E151.22735
G1 X101.549 Y203.557 E151.24008
G1 X102.224 Y203.314 E151.25283
G1 X102.878 Y203.018 E151.26559
G1 X103.509 Y202.677 E151.27834
G1 X104.112 Y202.288 E151.2911
G1 X104.683 Y201.857 E151.30381
G1 X105.224 Y201.383 E151.3166
G1 X105.725 Y200.869 E151.32936
G1 X106.187 Y200.322 E151.34209
G1 X106.608 Y199.741 E151.35484
G1 X106.982 Y199.127 E151.36762
G1 X107.308 Y198.493 E151.38029
G1 X107.589 Y197.832 E151.39306
G1 X107.819 Y197.152 E151.40582
G1 X107.997 Y196.455 E151.41861
G1 X108.122 Y195.751 E151.43132
G1 X108.197 Y195.037 E151.44408
G1 X108.214 Y194.321 E151.45681
G1 X108.18 Y193.604 E151.46957
G1 X108.093 Y192.891 E151.48234
G1 X107.952 Y192.189 E151.49507
G1 X107.76 Y191.498 E151.50782
G1 X107.515 Y190.823 E151.52058
G1 X107.22 Y190.17 E151.53332
G1 X106.879 Y189.54 E151.54605
G1 X106.492 Y188.937 E151.55879
G1 X106.06 Y188.364 E151.57155
G1 X105.585 Y187.824 E151.58433
G1 X105.073 Y187.323 E151.59706
G1 X104.524 Y186.861 E151.60982
G1 X103.944 Y186.44 E151.62256
G1 X103.329 Y186.066 E151.63535
M204 S625
M205 X6 Y6
G0 F4500 X99.194 Y185.552
G0 X98.443 Y185.559
G0 X71.726 Y187.168
M204 S500
M205 X5 Y5
G1 F900 X71.145 Y186.747 E151.64811
G1 X70.531 Y186.373 E151.66089
G1 X69.896 Y186.047 E151.67357
G1 X69.236 Y185.766 E151.68633
G1 X68.555 Y185.536 E151.6991
G1 X67.859 Y185.358 E151.71187
G1 X67.155 Y185.233 E151.72458
G1 X66.441 Y185.158 E151.73735
G1 X65.724 Y185.141 E151.75009
G1 X65.008 Y185.175 E151.76284
G1 X64.295 Y185.262 E151.7756
G1 X63.593 Y185.403 E151.78833
G1 X62.902 Y185.595 E151.80108
G1 X62.227 Y185.84 E151.81385
G1 X61.574 Y186.135 E151.82658
G1 X60.944 Y186.476 E151.83932
G1 X60.341 Y186.863 E151.85205
G1 X59.768 Y187.295 E151.86481
G1 X59.228 Y187.77 E151.87759
G1 X58.727 Y188.282 E151.89033
G1 X58.265 Y188.83 E151.90307
G1 X57.844 Y189.412 E151.91584
G1 X57.471 Y190.025 E151.92859
G1 X57.143 Y190.66 E151.9413
G1 X56.863 Y191.321 E151.95406
G1 X56.633 Y192.001 E151.96682
G1 X56.455 Y192.697 E151.97959
G1 X56.33 Y193.401 E151.9923
G1 X56.255 Y194.115 E152.00506
G1 X56.238 Y194.832 E152.01781
G1 X56.272 Y195.548 E152.03055
G1 X56.359 Y196.261 E152.04332
G1 X56.5 Y196.964 E152.05607
G1 X56.692 Y197.654 E152.0688
G1 X56.935 Y198.328 E152.08153
G1 X57.231 Y198.983 E152.09431
G1 X57.573 Y199.613 E152.10705
G1 X57.96 Y200.216 E152.11979
G1 X58.393 Y200.791 E152.13258
G1 X58.867 Y201.328 E152.14532
G1 X59.379 Y201.83 E152.15806
G1 X59.928 Y202.292 E152.17082
G1 X60.509 Y202.712 E152.18356
G1 X61.123 Y203.087 E152.19635
G1 X61.759 Y203.413 E152.20905
G1 X62.417 Y203.693 E152.22177
G1 X63.097 Y203.924 E152.23453
G1 X63.794 Y204.102 E152.24732
G1 X64.498 Y204.228 E152.26003
G1 X65.213 Y204.301 E152.27281
G1 X65.929 Y204.319 E152.28554
G1 X66.645 Y204.285 E152.29828
G1 X67.359 Y204.198 E152.31107
G1 X68.061 Y204.055 E152.3238
G1 X68.75 Y203.864 E152.33651
G1 X69.424 Y203.621 E152.34925
G1 X70.08 Y203.325 E152.36204
G1 X70.71 Y202.984 E152.37478
G1 X71.314 Y202.595 E152.38755
G1 X71.885 Y202.164 E152.40026
G1 X72.425 Y201.69 E152.41304
G1 X72.926 Y201.177 E152.42578
G1 X73.389 Y200.629 E152.43853
G1 X73.809 Y200.048 E152.45128
G1 X74.183 Y199.435 E152.46404
G1 X74.511 Y198.798 E152.47678
G1 X74.79 Y198.139 E152.4895
G1 X75.02 Y197.46 E152.50224
G1 X75.199 Y196.765 E152.515
G1 X75.325 Y196.058 E152.52777
G1 X75.399 Y195.343 E152.54054
G1 X75.415 Y194.627 E152.55328
G1 X75.381 Y193.911 E152.56602
G1 X75.295 Y193.198 E152.57878
G1 X75.152 Y192.496 E152.59152
G1 X74.961 Y191.806 E152.60425
G1 X74.718 Y191.131 E152.617
G1 X74.422 Y190.477 E152.62976
G1 X74.08 Y189.846 E152.64252
G1 X73.692 Y189.244 E152.65525
G1 X73.261 Y188.671 E152.66799
G1 X72.786 Y188.131 E152.68078
G1 X72.274 Y187.63 E152.69351
G1 X71.726 Y187.168 E152.70625
M204 S625
M205 X6 Y6
G0 F4500 X67.711 Y186.043
G0 X66.395 Y185.859
G0 X65.644 Y185.866
G0 X39.476 Y187.937
M204 S500
M205 X5 Y5
G1 F900 X38.927 Y187.475 E152.71901
G1 X38.346 Y187.054 E152.73176
G1 X37.733 Y186.681 E152.74452
G1 X37.098 Y186.353 E152.75722
G1 X36.437 Y186.073 E152.76998
G1 X35.757 Y185.843 E152.78274
G1 X35.06 Y185.665 E152.79553
G1 X34.356 Y185.54 E152.80824
G1 X33.642 Y185.465 E152.821
G1 X32.926 Y185.448 E152.83373
G1 X32.209 Y185.482 E152.84649
G1 X31.496 Y185.569 E152.85926
G1 X30.794 Y185.71 E152.87199
G1 X30.103 Y185.902 E152.88474
G1 X29.429 Y186.146 E152.89748
G1 X28.775 Y186.441 E152.91023
G1 X28.144 Y186.783 E152.92299
G1 X27.542 Y187.171 E152.93572
G1 X26.969 Y187.602 E152.94847
G1 X26.429 Y188.077 E152.96125
G1 X25.928 Y188.589 E152.97399
G1 X25.466 Y189.137 E152.98673
G1 X25.045 Y189.719 E152.9995
G1 X24.671 Y190.333 E153.01228
G1 X24.345 Y190.967 E153.02495
G1 X24.064 Y191.628 E153.03772
G1 X23.834 Y192.308 E153.05048
G1 X23.656 Y193.004 E153.06325
G1 X23.53 Y193.708 E153.07596
G1 X23.457 Y194.423 E153.08874
G1 X23.439 Y195.139 E153.10147
G1 X23.473 Y195.855 E153.11421
G1 X23.56 Y196.569 E153.12699
G1 X23.702 Y197.271 E153.13973
G1 X23.894 Y197.961 E153.15246
G1 X24.137 Y198.635 E153.16519
G1 X24.433 Y199.29 E153.17797
G1 X24.774 Y199.919 E153.19069
G1 X25.161 Y200.523 E153.20344
G1 X25.594 Y201.098 E153.21624
G1 X26.068 Y201.635 E153.22897
G1 X26.58 Y202.137 E153.24171
G1 X27.129 Y202.599 E153.25447
G1 X27.709 Y203.019 E153.2672
G1 X28.323 Y203.394 E153.27999
G1 X28.96 Y203.721 E153.29272
G1 X29.619 Y204 E153.30544
G1 X30.298 Y204.231 E153.31819
G1 X30.995 Y204.409 E153.33097
G1 X31.7 Y204.535 E153.3437
G1 X32.414 Y204.608 E153.35646
G1 X33.13 Y204.625 E153.36919
G1 X33.845 Y204.591 E153.38192
G1 X34.56 Y204.505 E153.39472
G1 X35.262 Y204.362 E153.40745
G1 X35.95 Y204.171 E153.42015
G1 X36.626 Y203.928 E153.43292
G1 X37.281 Y203.632 E153.44569
G1 X37.912 Y203.29 E153.45845
G1 X38.514 Y202.902 E153.47118
G1 X39.086 Y202.471 E153.48391
G1 X39.627 Y201.997 E153.4967
G1 X40.128 Y201.483 E153.50946
G1 X40.59 Y200.936 E153.52219
G1 X41.011 Y200.355 E153.53494
G1 X41.385 Y199.741 E153.54772
G1 X41.712 Y199.104 E153.56045
G1 X41.991 Y198.446 E153.57315
G1 X42.222 Y197.766 E153.58592
G1 X42.4 Y197.069 E153.59871
G1 X42.526 Y196.365 E153.61142
G1 X42.599 Y195.65 E153.6242
G1 X42.617 Y194.934 E153.63693
G1 X42.583 Y194.218 E153.64967
G1 X42.496 Y193.505 E153.66244
G1 X42.355 Y192.803 E153.67516
G1 X42.162 Y192.112 E153.68792
G1 X41.918 Y191.438 E153.70066
G1 X41.623 Y190.784 E153.71341
G1 X41.282 Y190.154 E153.72615
G1 X40.895 Y189.551 E153.73888
G1 X40.463 Y188.978 E153.75164
G1 X39.988 Y188.438 E153.76442
G1 X39.476 Y187.937 E153.77716
M204 S625
M205 X6 Y6
G0 F4500 X66.694 Y106.079
G0 X66.976 Y104.78
G0 X67.063 Y103.456
G0 X66.999 Y102.707
G0 X66.429 Y98.665
M204 S500
M205 X5 Y5
G1 F900 X66.04 Y98.064 E153.78988
G1 X65.611 Y97.491 E153.80261
G1 X65.135 Y96.949 E153.81543
G1 X64.623 Y96.45 E153.82814
G1 X64.075 Y95.986 E153.8409
G1 X63.493 Y95.566 E153.85366
G1 X62.881 Y95.192 E153.86641
G1 X62.246 Y94.865 E153.87911
G1 X61.584 Y94.583 E153.8919
G1 X60.904 Y94.354 E153.90465
G1 X60.211 Y94.176 E153.91737
G1 X59.504 Y94.05 E153.93014
G1 X58.791 Y93.977 E153.94288
G1 X58.074 Y93.957 E153.95563
G1 X57.356 Y93.992 E153.96841
G1 X56.646 Y94.079 E153.98112
G1 X55.941 Y94.219 E153.9939
G1 X55.252 Y94.412 E154.00662
G1 X54.577 Y94.655 E154.01937
G1 X53.923 Y94.951 E154.03213
G1 X53.291 Y95.291 E154.04489
G1 X52.69 Y95.68 E154.05761
G1 X52.117 Y96.109 E154.07034
G1 X51.575 Y96.585 E154.08316
G1 X51.076 Y97.097 E154.09587
G1 X50.612 Y97.645 E154.10863
G1 X50.192 Y98.227 E154.12139
G1 X49.818 Y98.839 E154.13414
G1 X49.491 Y99.474 E154.14684
G1 X49.209 Y100.136 E154.15963
G1 X48.98 Y100.816 E154.17238
G1 X48.802 Y101.509 E154.1851
G1 X48.676 Y102.216 E154.19787
G1 X48.603 Y102.929 E154.21061
G1 X48.583 Y103.646 E154.22336
G1 X48.618 Y104.364 E154.23614
G1 X48.705 Y105.074 E154.24885
G1 X48.845 Y105.779 E154.26163
G1 X49.038 Y106.468 E154.27435
G1 X49.281 Y107.143 E154.2871
G1 X49.577 Y107.797 E154.29986
G1 X49.917 Y108.429 E154.31262
G1 X50.306 Y109.03 E154.32534
G1 X50.735 Y109.603 E154.33807
G1 X51.211 Y110.145 E154.35089
G1 X51.723 Y110.644 E154.3636
G1 X52.271 Y111.108 E154.37636
G1 X52.853 Y111.528 E154.38912
G1 X53.465 Y111.902 E154.40187
G1 X54.1 Y112.229 E154.41457
G1 X54.762 Y112.511 E154.42736
G1 X55.442 Y112.74 E154.44011
G1 X56.134 Y112.918 E154.45282
G1 X56.842 Y113.044 E154.4656
G1 X57.554 Y113.117 E154.47832
G1 X58.272 Y113.137 E154.49109
G1 X58.989 Y113.102 E154.50385
G1 X59.7 Y113.015 E154.51658
G1 X60.405 Y112.875 E154.52936
G1 X61.094 Y112.682 E154.54208
G1 X61.769 Y112.439 E154.55483
G1 X62.423 Y112.143 E154.56759
G1 X63.055 Y111.803 E154.58035
G1 X63.656 Y111.414 E154.59308
G1 X64.229 Y110.985 E154.6058
G1 X64.771 Y110.509 E154.61862
G1 X65.27 Y109.997 E154.63133
G1 X65.734 Y109.449 E154.64409
G1 X66.154 Y108.867 E154.65685
G1 X66.528 Y108.255 E154.6696
G1 X66.855 Y107.62 E154.6823
G1 X67.137 Y106.958 E154.69509
G1 X67.366 Y106.278 E154.70784
G1 X67.544 Y105.586 E154.72055
G1 X67.67 Y104.878 E154.73333
G1 X67.743 Y104.166 E154.74605
G1 X67.763 Y103.448 E154.75882
G1 X67.728 Y102.731 E154.77158
G1 X67.641 Y102.02 E154.78431
G1 X67.501 Y101.315 E154.79709
G1 X67.308 Y100.626 E154.80981
G1 X67.065 Y99.951 E154.82256
G1 X66.769 Y99.297 E154.83532
G1 X66.429 Y98.665 E154.84808
M204 S625
M205 X6 Y6
G0 F4500 X46.832 Y75.14
M204 S500
M205 X5 Y5
G1 F900 X46.536 Y74.484 E154.86087
G1 X46.196 Y73.853 E154.87361
G1 X45.807 Y73.252 E154.88634
G1 X45.378 Y72.679 E154.89906
G1 X44.901 Y72.137 E154.9119
G1 X44.39 Y71.638 E154.92459
G1 X43.842 Y71.174 E154.93736
G1 X43.26 Y70.755 E154.95011
G1 X42.649 Y70.38 E154.96285
G1 X42.011 Y70.053 E154.97559
G1 X41.351 Y69.772 E154.98835
G1 X40.671 Y69.542 E155.00111
G1 X39.978 Y69.364 E155.01382
G1 X39.271 Y69.238 E155.02659
G1 X38.557 Y69.164 E155.03935
G1 X37.841 Y69.146 E155.05208
G1 X37.124 Y69.18 E155.06484
G1 X36.412 Y69.267 E155.07759
G1 X35.709 Y69.408 E155.09034
G1 X35.018 Y69.6 E155.10309
G1 X34.344 Y69.843 E155.11582
G1 X33.69 Y70.138 E155.12858
G1 X33.057 Y70.479 E155.14136
G1 X32.456 Y70.869 E155.15409
G1 X31.885 Y71.298 E155.16679
G1 X31.342 Y71.773 E155.17961
G1 X30.843 Y72.287 E155.19235
G1 X30.38 Y72.833 E155.20507
G1 X29.959 Y73.415 E155.21784
G1 X29.585 Y74.027 E155.23059
G1 X29.258 Y74.662 E155.24329
G1 X28.976 Y75.324 E155.25608
G1 X28.747 Y76.004 E155.26883
G1 X28.569 Y76.697 E155.28155
G1 X28.443 Y77.403 E155.2943
G1 X28.369 Y78.117 E155.30706
G1 X28.35 Y78.834 E155.31981
G1 X28.385 Y79.552 E155.33259
G1 X28.472 Y80.262 E155.3453
G1 X28.611 Y80.964 E155.35802
G1 X28.804 Y81.657 E155.37081
G1 X29.049 Y82.332 E155.38358
G1 X29.344 Y82.986 E155.39633
G1 X29.684 Y83.617 E155.40907
G1 X30.073 Y84.218 E155.4218
G1 X30.502 Y84.791 E155.43452
G1 X30.978 Y85.333 E155.44734
G1 X31.491 Y85.832 E155.46006
G1 X32.038 Y86.295 E155.4728
G1 X32.619 Y86.716 E155.48556
G1 X33.232 Y87.09 E155.49832
G1 X33.867 Y87.417 E155.51102
G1 X34.529 Y87.699 E155.52381
G1 X35.209 Y87.928 E155.53656
G1 X35.901 Y88.106 E155.54927
G1 X36.608 Y88.232 E155.56203
G1 X37.321 Y88.306 E155.57477
G1 X38.039 Y88.325 E155.58754
G1 X38.756 Y88.29 E155.6003
G1 X39.467 Y88.203 E155.61303
G1 X40.17 Y88.063 E155.62578
G1 X40.861 Y87.871 E155.63853
G1 X41.536 Y87.626 E155.65129
G1 X42.191 Y87.331 E155.66406
G1 X42.821 Y86.991 E155.67679
G1 X43.423 Y86.603 E155.68952
G1 X43.996 Y86.173 E155.70225
G1 X44.538 Y85.697 E155.71507
G1 X45.037 Y85.185 E155.72778
G1 X45.501 Y84.637 E155.74055
G1 X45.92 Y84.056 E155.75328
G1 X46.295 Y83.444 E155.76604
G1 X46.622 Y82.806 E155.77878
G1 X46.903 Y82.146 E155.79153
G1 X47.133 Y81.466 E155.80429
G1 X47.311 Y80.774 E155.817
G1 X47.437 Y80.066 E155.82978
G1 X47.511 Y79.353 E155.84252
G1 X47.529 Y78.636 E155.85527
G1 X47.495 Y77.92 E155.86801
G1 X47.408 Y77.207 E155.88078
G1 X47.267 Y76.503 E155.89354
G1 X47.075 Y75.814 E155.90626
G1 X46.832 Y75.14 E155.91899
M204 S625
M205 X6 Y6
G0 F4500 X63.82 Y60.003
G0 X64.712 Y59.019
G0 X65.449 Y57.913
G0 X66.014 Y56.711
G0 X66.353 Y55.566
G0 X67.033 Y51.317
M204 S500
M205 X5 Y5
G1 F900 X66.84 Y50.628 E155.93171
G1 X66.597 Y49.953 E155.94447
G1 X66.301 Y49.299 E155.95723
G1 X65.961 Y48.667 E155.96998
G1 X65.572 Y48.066 E155.98271
G1 X65.143 Y47.493 E155.99543
G1 X64.667 Y46.951 E156.00826
G1 X64.155 Y46.452 E156.02096
G1 X63.607 Y45.988 E156.03373
G1 X63.025 Y45.568 E156.04649
G1 X62.413 Y45.193 E156.05925
G1 X61.776 Y44.867 E156.07197
G1 X61.116 Y44.586 E156.08472
G1 X60.436 Y44.356 E156.09748
G1 X59.743 Y44.178 E156.1102
G1 X59.036 Y44.052 E156.12296
G1 X58.324 Y43.979 E156.13568
G1 X57.606 Y43.959 E156.14845
G1 X56.889 Y43.994 E156.16121
G1 X56.178 Y44.081 E156.17395
G1 X55.473 Y44.221 E156.18672
G1 X54.784 Y44.414 E156.19944
G1 X54.109 Y44.657 E156.21219
G1 X53.455 Y44.953 E156.22496
G1 X52.823 Y45.293 E156.23771
G1 X52.222 Y45.682 E156.25044
G1 X51.649 Y46.111 E156.26316
G1 X51.107 Y46.588 E156.276
G1 X50.608 Y47.099 E156.28869
G1 X50.145 Y47.647 E156.30145
G1 X49.724 Y48.229 E156.31421
G1 X49.35 Y48.841 E156.32696
G1 X49.023 Y49.476 E156.33966
G1 X48.741 Y50.138 E156.35245
G1 X48.512 Y50.818 E156.36521
G1 X48.334 Y51.511 E156.37792
G1 X48.208 Y52.218 E156.39069
G1 X48.135 Y52.931 E156.40343
G1 X48.115 Y53.648 E156.41618
G1 X48.15 Y54.366 E156.42896
G1 X48.237 Y55.076 E156.44167
G1 X48.377 Y55.78 E156.45443
G1 X48.57 Y56.471 E156.46719
G1 X48.814 Y57.145 E156.47993
G1 X49.109 Y57.799 E156.49268
G1 X49.449 Y58.431 E156.50544
G1 X49.838 Y59.032 E156.51817
G1 X50.267 Y59.605 E156.53089
G1 X50.743 Y60.147 E156.54371
G1 X51.255 Y60.646 E156.55642
G1 X51.803 Y61.11 E156.56918
G1 X52.385 Y61.53 E156.58194
G1 X52.997 Y61.904 E156.59469
G1 X53.632 Y62.231 E156.60739
G1 X54.294 Y62.513 E156.62018
G1 X54.974 Y62.742 E156.63293
G1 X55.667 Y62.92 E156.64565
G1 X56.373 Y63.046 E156.6584
G1 X57.087 Y63.12 E156.67116
G1 X57.804 Y63.139 E156.68391
G1 X58.522 Y63.104 E156.69669
G1 X59.232 Y63.017 E156.70941
G1 X59.935 Y62.877 E156.72215
G1 X60.626 Y62.685 E156.7349
G1 X61.301 Y62.44 E156.74766
G1 X61.955 Y62.145 E156.76041
G1 X62.587 Y61.805 E156.77317
G1 X63.188 Y61.416 E156.7859
G1 X63.761 Y60.987 E156.79862
G1 X64.303 Y60.511 E156.81144
G1 X64.802 Y59.998 E156.82416
G1 X65.265 Y59.451 E156.8369
G1 X65.686 Y58.87 E156.84966
G1 X66.06 Y58.257 E156.86242
G1 X66.387 Y57.622 E156.87512
G1 X66.669 Y56.96 E156.88791
G1 X66.898 Y56.28 E156.90066
G1 X67.076 Y55.588 E156.91337
G1 X67.202 Y54.88 E156.92615
G1 X67.275 Y54.168 E156.93887
G1 X67.295 Y53.45 E156.95164
G1 X67.26 Y52.733 E156.9644
G1 X67.173 Y52.022 E156.97713
G1 X67.033 Y51.317 E156.98991
M204 S625
M205 X6 Y6
G0 F4500 X86.534 Y74.111
M204 S500
M205 X5 Y5
G1 F900 X86.194 Y73.479 E157.00267
G1 X85.805 Y72.878 E157.01539
G1 X85.376 Y72.305 E157.02812
G1 X84.9 Y71.763 E157.04094
G1 X84.387 Y71.264 E157.05366
G1 X83.84 Y70.801 E157.0664
G1 X83.259 Y70.38 E157.07915
G1 X82.646 Y70.006 E157.09192
G1 X82.011 Y69.679 E157.10462
G1 X81.349 Y69.397 E157.11741
G1 X80.669 Y69.168 E157.13016
G1 X79.977 Y68.99 E157.14286
G1 X79.269 Y68.864 E157.15565
G1 X78.557 Y68.791 E157.16837
G1 X77.839 Y68.771 E157.18114
G1 X77.122 Y68.806 E157.1939
G1 X76.411 Y68.893 E157.20663
G1 X75.706 Y69.033 E157.21941
G1 X75.017 Y69.226 E157.23213
G1 X74.342 Y69.469 E157.24488
G1 X73.688 Y69.765 E157.25764
G1 X73.056 Y70.105 E157.2704
G1 X72.455 Y70.494 E157.28312
G1 X71.882 Y70.923 E157.29585
G1 X71.34 Y71.399 E157.30867
G1 X70.841 Y71.911 E157.32138
G1 X70.377 Y72.459 E157.33414
G1 X69.957 Y73.041 E157.3469
G1 X69.582 Y73.653 E157.35966
G1 X69.256 Y74.29 E157.37238
G1 X68.975 Y74.95 E157.38513
G1 X68.745 Y75.63 E157.39789
G1 X68.567 Y76.323 E157.41061
G1 X68.441 Y77.03 E157.42338
G1 X68.368 Y77.742 E157.4361
G1 X68.348 Y78.46 E157.44887
G1 X68.383 Y79.177 E157.46163
G1 X68.47 Y79.889 E157.47438
G1 X68.611 Y80.593 E157.48714
G1 X68.803 Y81.282 E157.49985
G1 X69.046 Y81.957 E157.51261
G1 X69.342 Y82.611 E157.52537
G1 X69.682 Y83.243 E157.53812
G1 X70.071 Y83.844 E157.55085
G1 X70.5 Y84.417 E157.56357
G1 X70.977 Y84.959 E157.57641
G1 X71.488 Y85.458 E157.58911
G1 X72.036 Y85.921 E157.60186
G1 X72.618 Y86.342 E157.61463
G1 X73.23 Y86.716 E157.62738
G1 X73.865 Y87.043 E157.64007
G1 X74.527 Y87.325 E157.65286
G1 X75.207 Y87.554 E157.66562
G1 X75.9 Y87.732 E157.67834
G1 X76.607 Y87.858 E157.6911
G1 X77.32 Y87.931 E157.70384
G1 X78.037 Y87.951 E157.71659
G1 X78.755 Y87.916 E157.72937
G1 X79.465 Y87.829 E157.74209
G1 X80.169 Y87.689 E157.75485
G1 X80.86 Y87.496 E157.7676
G1 X81.534 Y87.252 E157.78034
G1 X82.188 Y86.957 E157.79309
G1 X82.82 Y86.617 E157.80585
G1 X83.421 Y86.228 E157.81858
G1 X83.994 Y85.799 E157.8313
G1 X84.536 Y85.323 E157.84412
G1 X85.035 Y84.811 E157.85683
G1 X85.499 Y84.263 E157.8696
G1 X85.919 Y83.681 E157.88236
G1 X86.293 Y83.069 E157.89511
G1 X86.62 Y82.434 E157.9078
G1 X86.902 Y81.772 E157.92059
G1 X87.131 Y81.092 E157.93335
G1 X87.309 Y80.399 E157.94607
G1 X87.435 Y79.693 E157.95881
G1 X87.509 Y78.979 E157.97157
G1 X87.528 Y78.262 E157.98432
G1 X87.493 Y77.544 E157.9971
G1 X87.406 Y76.834 E158.00982
G1 X87.266 Y76.131 E158.02256
G1 X87.074 Y75.44 E158.03531
G1 X86.829 Y74.765 E158.04807
G1 X86.534 Y74.111 E158.06083
M204 S625
M205 X6 Y6
G0 F4500 X209.347 Y14.525
M204 S500
M205 X5 Y5
G1 F900 X207.957 Y13.135 E158.09577
M204 S625
M205 X6 Y6
G0 F4500 X207.359 Y13.13
M204 S500
M205 X5 Y5
G1 F900 X209.367 Y15.139 E158.14626
M204 S625
M205 X6 Y6
G0 F4500 X209.373 Y15.739
M204 S500
M205 X5 Y5
G1 F900 X206.77 Y13.136 E158.2117
M204 S625
M205 X6 Y6
G0 F4500 X206.182 Y13.142
M204 S500
M205 X5 Y5
G1 F900 X209.379 Y16.339 E158.29207
M204 S625
M205 X6 Y6
G0 F4500 X209.384 Y16.938
M204 S500
M205 X5 Y5
G1 F900 X205.594 Y13.147 E158.38736
M204 S625
M205 X6 Y6
G0 F4500 X205.005 Y13.152
M204 S500
M205 X5 Y5
G1 F900 X209.389 Y17.537 E158.49758
M204 S625
M205 X6 Y6
G0 F4500 X209.395 Y18.137
M204 S500
M205 X5 Y5
G1 F900 X204.416 Y13.158 E158.62275
M204 S625
M205 X6 Y6
G0 F4500 X203.828 Y13.164
M204 S500
M205 X5 Y5
G1 F900 X209.401 Y18.736 E158.76283
M204 S625
M205 X6 Y6
G0 F4500 X209.406 Y19.336
M204 S500
M205 X5 Y5
G1 F900 X203.24 Y13.169 E158.91785
M204 S625
M205 X6 Y6
G0 F4500 X202.651 Y13.175
M204 S500
M205 X5 Y5
G1 F900 X209.412 Y19.936 E159.08782
M204 S625
M205 X6 Y6
G0 F4500 X209.418 Y20.535
M204 S500
M205 X5 Y5
G1 F900 X202.062 Y13.18 E159.27273
M204 S625
M205 X6 Y6
G0 F4500 X201.474 Y13.186
M204 S500
M205 X5 Y5
G1 F900 X209.423 Y21.135 E159.47256
M204 S625
M205 X6 Y6
G0 F4500 X209.429 Y21.735
M204 S500
M205 X5 Y5
G1 F900 X200.886 Y13.191 E159.68733
M204 S625
M205 X6 Y6
G0 F4500 X200.297 Y13.197
M204 S500
M205 X5 Y5
G1 F900 X209.435 Y22.334 E159.91704
M204 S625
M205 X6 Y6
G0 F4500 X209.44 Y22.934
M204 S500
M205 X5 Y5
G1 F900 X199.709 Y13.203 E160.16167
M204 S625
M205 X6 Y6
G0 F4500 X199.12 Y13.208
M204 S500
M205 X5 Y5
G1 F900 X209.446 Y23.533 E160.42124
M204 S625
M205 X6 Y6
G0 F4500 X209.452 Y24.133
M204 S500
M205 X5 Y5
G1 F900 X198.532 Y13.213 E160.69576
M204 S625
M205 X6 Y6
G0 F4500 X197.943 Y13.219
M204 S500
M205 X5 Y5
G1 F900 X209.457 Y24.733 E160.98521
M204 S625
M205 X6 Y6
G0 F4500 X209.462 Y25.332
M204 S500
M205 X5 Y5
G1 F900 X197.355 Y13.225 E161.28957
M204 S625
M205 X6 Y6
G0 F4500 X196.767 Y13.23
M204 S500
M205 X5 Y5
G1 F900 X209.468 Y25.931 E161.60886
M204 S625
M205 X6 Y6
G0 F4500 X209.474 Y26.531
M204 S500
M205 X5 Y5
G1 F900 X196.178 Y13.235 E161.94311
M204 S625
M205 X6 Y6
G0 F4500 X195.589 Y13.241
M204 S500
M205 X5 Y5
G1 F900 X209.479 Y27.13 E162.29228
M204 S625
M205 X6 Y6
G0 F4500 X209.485 Y27.73
M204 S500
M205 X5 Y5
G1 F900 X195.001 Y13.246 E162.65639
M204 S625
M205 X6 Y6
G0 F4500 X194.413 Y13.252
M204 S500
M205 X5 Y5
G1 F900 X209.49 Y28.33 E163.03542
M204 S625
M205 X6 Y6
G0 F4500 X209.496 Y28.929
M204 S500
M205 X5 Y5
G1 F900 X193.825 Y13.258 E163.42938
M204 S625
M205 X6 Y6
G0 F4500 X193.236 Y13.263
M204 S500
M205 X5 Y5
G1 F900 X209.502 Y29.529 E163.83829
M204 S625
M205 X6 Y6
G0 F4500 X209.507 Y30.129
M204 S500
M205 X5 Y5
G1 F900 X192.647 Y13.268 E164.26215
M204 S625
M205 X6 Y6
G0 F4500 X192.059 Y13.274
M204 S500
M205 X5 Y5
G1 F900 X209.513 Y30.728 E164.70092
M204 S625
M205 X6 Y6
G0 F4500 X209.519 Y31.328
M204 S500
M205 X5 Y5
G1 F900 X191.471 Y13.28 E165.15463
M204 S625
M205 X6 Y6
G0 F4500 X190.882 Y13.285
M204 S500
M205 X5 Y5
G1 F900 X209.524 Y31.927 E165.62327
M204 S625
M205 X6 Y6
G0 F4500 X209.53 Y32.527
M204 S500
M205 X5 Y5
G1 F900 X190.293 Y13.29 E166.10687
M204 S625
M205 X6 Y6
G0 F4500 X189.705 Y13.296
M204 S500
M205 X5 Y5
G1 F900 X209.536 Y33.127 E166.60541
M204 S625
M205 X6 Y6
G0 F4500 X209.541 Y33.726
M204 S500
M205 X5 Y5
G1 F900 X189.117 Y13.302 E167.11884
M204 S625
M205 X6 Y6
G0 F4500 X188.528 Y13.307
M204 S500
M205 X5 Y5
G1 F900 X209.546 Y34.325 E167.64722
M204 S625
M205 X6 Y6
G0 F4500 X209.552 Y34.925
M204 S500
M205 X5 Y5
G1 F900 X187.939 Y13.312 E168.19055
M204 S625
M205 X6 Y6
G0 F4500 X187.351 Y13.318
M204 S500
M205 X5 Y5
G1 F900 X209.558 Y35.525 E168.74881
M204 S625
M205 X6 Y6
G0 F4500 X209.563 Y36.124
M204 S500
M205 X5 Y5
G1 F900 X186.763 Y13.324 E169.32198
M204 S625
M205 X6 Y6
G0 F4500 X186.174 Y13.329
M204 S500
M205 X5 Y5
G1 F900 X209.569 Y36.724 E169.91011
M204 S625
M205 X6 Y6
G0 F4500 X209.575 Y37.323
M204 S500
M205 X5 Y5
G1 F900 X185.586 Y13.335 E170.51315
M204 S625
M205 X6 Y6
G0 F4500 X184.997 Y13.34
M204 S500
M205 X5 Y5
G1 F900 X209.58 Y37.923 E171.13115
M204 S625
M205 X6 Y6
G0 F4500 X209.586 Y38.523
M204 S500
M205 X5 Y5
G1 F900 X184.409 Y13.345 E171.76408
M204 S625
M205 X6 Y6
G0 F4500 X183.82 Y13.351
M204 S500
M205 X5 Y5
G1 F900 X209.592 Y39.122 E172.41195
M204 S625
M205 X6 Y6
G0 F4500 X209.597 Y39.722
M204 S500
M205 X5 Y5
G1 F900 X183.232 Y13.357 E173.07475
M204 S625
M205 X6 Y6
G0 F4500 X182.644 Y13.362
M204 S500
M205 X5 Y5
G1 F900 X209.603 Y40.322 E173.75248
M204 S625
M205 X6 Y6
G0 F4500 X209.609 Y40.921
M204 S500
M205 X5 Y5
G1 F900 X182.055 Y13.367 E174.44516
M204 S625
M205 X6 Y6
G0 F4500 X181.466 Y13.373
M204 S500
M205 X5 Y5
G1 F900 X209.614 Y41.521 E175.15277
M204 S625
M205 X6 Y6
G0 F4500 X209.62 Y42.12
M204 S500
M205 X5 Y5
G1 F900 X180.878 Y13.379 E175.87531
M204 S625
M205 X6 Y6
G0 F4500 X180.29 Y13.384
M204 S500
M205 X5 Y5
G1 F900 X209.626 Y42.72 E176.61279
M204 S625
M205 X6 Y6
G0 F4500 X209.63 Y43.319
M204 S500
M205 X5 Y5
G1 F900 X179.701 Y13.39 E177.36517
M204 S625
M205 X6 Y6
G0 F4500 X179.112 Y13.395
M204 S500
M205 X5 Y5
G1 F900 X209.636 Y43.919 E178.13252
M204 S625
M205 X6 Y6
G0 F4500 X209.642 Y44.518
M204 S500
M205 X5 Y5
G1 F900 X178.524 Y13.401 E178.91478
M204 S625
M205 X6 Y6
G0 F4500 X177.936 Y13.406
M204 S500
M205 X5 Y5
G1 F900 X209.647 Y45.118 E179.71198
M204 S625
M205 X6 Y6
G0 F4500 X209.653 Y45.717
M204 S500
M205 X5 Y5
G1 F900 X177.348 Y13.412 E180.52409
M204 S625
M205 X6 Y6
G0 F4500 X176.759 Y13.418
M204 S500
M205 X5 Y5
G1 F900 X209.659 Y46.317 E181.35115
M204 S625
M205 X6 Y6
G0 F4500 X209.664 Y46.917
M204 S500
M205 X5 Y5
G1 F900 X176.17 Y13.423 E182.19316
M204 S625
M205 X6 Y6
G0 F4500 X175.582 Y13.428
M204 S500
M205 X5 Y5
G1 F900 X209.67 Y47.516 E183.0501
M204 S625
M205 X6 Y6
G0 F4500 X209.676 Y48.116
M204 S500
M205 X5 Y5
G1 F900 X174.994 Y13.434 E183.92197
M204 S625
M205 X6 Y6
G0 F4500 X174.405 Y13.439
M204 S500
M205 X5 Y5
G1 F900 X209.681 Y48.716 E184.80879
M204 S625
M205 X6 Y6
G0 F4500 X209.687 Y49.315
M204 S500
M205 X5 Y5
G1 F900 X173.817 Y13.445 E185.71052
M204 S625
M205 X6 Y6
G0 F4500 X173.228 Y13.45
M204 S500
M205 X5 Y5
G1 F900 X209.693 Y49.915 E186.62722
M204 S625
M205 X6 Y6
G0 F4500 X209.698 Y50.515
M204 S500
M205 X5 Y5
G1 F900 X172.64 Y13.456 E187.55883
M204 S625
M205 X6 Y6
G0 F4500 X172.051 Y13.461
M204 S500
M205 X5 Y5
G1 F900 X209.704 Y51.114 E188.50539
M204 S625
M205 X6 Y6
G0 F4500 X209.709 Y51.713
M204 S500
M205 X5 Y5
G1 F900 X171.463 Y13.467 E189.46686
M204 S625
M205 X6 Y6
G0 F4500 X170.875 Y13.473
M204 S500
M205 X5 Y5
G1 F900 X209.715 Y52.313 E190.44326
M204 S625
M205 X6 Y6
G0 F4500 X209.72 Y52.912
M204 S500
M205 X5 Y5
G1 F900 X170.286 Y13.478 E191.43459
M204 S625
M205 X6 Y6
G0 F4500 X169.697 Y13.483
M204 S500
M205 X5 Y5
G1 F900 X209.726 Y53.512 E192.44088
M204 S625
M205 X6 Y6
G0 F4500 X209.732 Y54.112
M204 S500
M205 X5 Y5
G1 F900 X169.109 Y13.489 E193.46211
M204 S625
M205 X6 Y6
G0 F4500 X168.521 Y13.495
M204 S500
M205 X5 Y5
G1 F900 X209.737 Y54.711 E194.49824
M204 S625
M205 X6 Y6
G0 F4500 X209.743 Y55.311
M204 S500
M205 X5 Y5
G1 F900 X167.932 Y13.5 E195.54932
M204 S625
M205 X6 Y6
G0 F4500 X167.343 Y13.505
M204 S500
M205 X5 Y5
G1 F900 X209.749 Y55.91 E196.61536
M204 S625
M205 X6 Y6
G0 F4500 X209.754 Y56.51
M204 S500
M205 X5 Y5
G1 F900 X166.755 Y13.511 E197.69631
M204 S625
M205 X6 Y6
G0 F4500 X166.167 Y13.517
M204 S500
M205 X5 Y5
G1 F900 X209.76 Y57.11 E198.7922
M204 S625
M205 X6 Y6
G0 F4500 X209.766 Y57.709
M204 S500
M205 X5 Y5
G1 F900 X165.578 Y13.522 E199.90303
M204 S625
M205 X6 Y6
G0 F4500 X164.99 Y13.528
M204 S500
M205 X5 Y5
G1 F900 X209.771 Y58.309 E201.02878
M204 S625
M205 X6 Y6
G0 F4500 X209.777 Y58.909
M204 S500
M205 X5 Y5
G1 F900 X164.401 Y13.533 E202.16949
M204 S625
M205 X6 Y6
G0 F4500 X163.813 Y13.538
M204 S500
M205 X5 Y5
G1 F900 X209.783 Y59.508 E203.32513
M204 S625
M205 X6 Y6
G0 F4500 X209.788 Y60.108
M204 S500
M205 X5 Y5
G1 F900 X163.224 Y13.544 E204.4957
M204 S625
M205 X6 Y6
G0 F4500 X162.636 Y13.55
M204 S500
M205 X5 Y5
G1 F900 X209.793 Y60.707 E205.68118
M204 S625
M205 X6 Y6
G0 F4500 X209.799 Y61.306
M204 S500
M205 X5 Y5
G1 F900 X162.048 Y13.555 E206.88159
M204 S625
M205 X6 Y6
G0 F4500 X161.459 Y13.56
M204 S500
M205 X5 Y5
G1 F900 X209.804 Y61.906 E208.09695
M204 S625
M205 X6 Y6
G0 F4500 X209.81 Y62.506
M204 S500
M205 X5 Y5
G1 F900 X160.871 Y13.566 E209.32724
M204 S625
M205 X6 Y6
G0 F4500 X160.282 Y13.572
M204 S500
M205 X5 Y5
G1 F900 X209.816 Y63.105 E210.57247
M204 S625
M205 X6 Y6
G0 F4500 X209.821 Y63.705
M204 S500
M205 X5 Y5
G1 F900 X159.694 Y13.577 E211.83263
M204 S625
M205 X6 Y6
G0 F4500 X159.106 Y13.583
M204 S500
M205 X5 Y5
G1 F900 X209.827 Y64.304 E213.1077
M204 S625
M205 X6 Y6
G0 F4500 X209.833 Y64.904
M204 S500
M205 X5 Y5
G1 F900 X158.517 Y13.588 E214.39774
M204 S625
M205 X6 Y6
G0 F4500 X157.928 Y13.594
M204 S500
M205 X5 Y5
G1 F900 X209.838 Y65.504 E215.7027
M204 S625
M205 X6 Y6
G0 F4500 X209.844 Y66.103
M204 S500
M205 X5 Y5
G1 F900 X157.34 Y13.599 E217.0226
M204 S625
M205 X6 Y6
G0 F4500 X156.752 Y13.605
M204 S500
M205 X5 Y5
G1 F900 X209.85 Y66.703 E218.35743
M204 S625
M205 X6 Y6
G0 F4500 X209.855 Y67.303
M204 S500
M205 X5 Y5
G1 F900 X156.163 Y13.611 E219.7072
M204 S625
M205 X6 Y6
G0 F4500 X155.574 Y13.616
M204 S500
M205 X5 Y5
G1 F900 X209.861 Y67.902 E221.07191
M204 S625
M205 X6 Y6
G0 F4500 X209.867 Y68.502
M204 S500
M205 X5 Y5
G1 F900 X154.986 Y13.621 E222.45156
M204 S625
M205 X6 Y6
G0 F4500 X154.398 Y13.627
M204 S500
M205 X5 Y5
G1 F900 X209.872 Y69.102 E223.84614
M204 S625
M205 X6 Y6
G0 F4500 X209.877 Y69.7
M204 S500
M205 X5 Y5
G1 F900 X153.809 Y13.633 E225.25562
M204 S625
M205 X6 Y6
G0 F4500 X153.221 Y13.638
M204 S500
M205 X5 Y5
G1 F900 X209.883 Y70.3 E226.68005
M204 S625
M205 X6 Y6
G0 F4500 X209.889 Y70.9
M204 S500
M205 X5 Y5
G1 F900 X152.632 Y13.643 E228.11943
M204 S625
M205 X6 Y6
G0 F4500 X152.044 Y13.649
M204 S500
M205 X5 Y5
G1 F900 X209.894 Y71.499 E229.57373
M204 S625
M205 X6 Y6
G0 F4500 X209.9 Y72.099
M204 S500
M205 X5 Y5
G1 F900 X151.455 Y13.654 E231.04298
M204 S625
M205 X6 Y6
G0 F4500 X150.867 Y13.66
M204 S500
M205 X5 Y5
G1 F900 X209.906 Y72.699 E232.52716
M204 S625
M205 X6 Y6
G0 F4500 X209.911 Y73.298
M204 S500
M205 X5 Y5
G1 F900 X150.279 Y13.666 E234.02625
M204 S625
M205 X6 Y6
G0 F4500 X149.69 Y13.671
M204 S500
M205 X5 Y5
G1 F900 X209.917 Y73.898 E235.5403
M204 S625
M205 X6 Y6
G0 F4500 X209.923 Y74.497
M204 S500
M205 X5 Y5
G1 F900 X149.101 Y13.676 E237.06929
M204 S625
M205 X6 Y6
G0 F4500 X148.513 Y13.682
M204 S500
M205 X5 Y5
G1 F900 X209.928 Y75.097 E238.6132
M204 S625
M205 X6 Y6
G0 F4500 X209.934 Y75.697
M204 S500
M205 X5 Y5
G1 F900 X147.925 Y13.688 E240.17205
M204 S625
M205 X6 Y6
G0 F4500 X147.337 Y13.693
M204 S500
M205 X5 Y5
G1 F900 X209.94 Y76.296 E241.74583
M204 S625
M205 X6 Y6
G0 F4500 X209.945 Y76.896
M204 S500
M205 X5 Y5
G1 F900 X146.747 Y13.698 E243.33457
M204 S625
M205 X6 Y6
G0 F4500 X146.159 Y13.704
M204 S500
M205 X5 Y5
G1 F900 X209.951 Y77.496 E244.93823
M204 S625
M205 X6 Y6
G0 F4500 X209.956 Y78.094
M204 S500
M205 X5 Y5
G1 F900 X145.571 Y13.71 E246.5568
M204 S625
M205 X6 Y6
G0 F4500 X144.983 Y13.715
M204 S500
M205 X5 Y5
G1 F900 X209.961 Y78.694 E248.19029
M204 S625
M205 X6 Y6
G0 F4500 X209.967 Y79.294
M204 S500
M205 X5 Y5
G1 F900 X144.394 Y13.721 E249.83874
M204 S625
M205 X6 Y6
G0 F4500 X143.805 Y13.726
M204 S500
M205 X5 Y5
G1 F900 X209.973 Y79.893 E251.50212
M204 S625
M205 X6 Y6
G0 F4500 X209.978 Y80.493
M204 S500
M205 X5 Y5
G1 F900 X143.217 Y13.732 E253.18043
M204 S625
M205 X6 Y6
G0 F4500 X142.629 Y13.737
M204 S500
M205 X5 Y5
G1 F900 X209.984 Y81.093 E254.87368
M204 S625
M205 X6 Y6
G0 F4500 X209.99 Y81.692
M204 S500
M205 X5 Y5
G1 F900 X142.04 Y13.743 E256.58186
M204 S625
M205 X6 Y6
G0 F4500 X141.451 Y13.748
M204 S500
M205 X5 Y5
G1 F900 X209.995 Y82.292 E258.30499
M204 S625
M205 X6 Y6
G0 F4500 X210.001 Y82.892
M204 S500
M205 X5 Y5
G1 F900 X140.863 Y13.753 E260.04307
M204 S625
M205 X6 Y6
G0 F4500 X140.275 Y13.759
M204 S500
M205 X5 Y5
G1 F900 X210.007 Y83.491 E261.79606
M204 S625
M205 X6 Y6
G0 F4500 X210.012 Y84.091
M204 S500
M205 X5 Y5
G1 F900 X139.686 Y13.765 E263.56399
M204 S625
M205 X6 Y6
G0 F4500 X139.098 Y13.77
M204 S500
M205 X5 Y5
G1 F900 X210.018 Y84.69 E265.34685
M204 S625
M205 X6 Y6
G0 F4500 X210.024 Y85.29
M204 S500
M205 X5 Y5
G1 F900 X138.509 Y13.775 E267.14467
M204 S625
M205 X6 Y6
G0 F4500 X137.921 Y13.781
M204 S500
M205 X5 Y5
G1 F900 X210.029 Y85.89 E268.9574
M204 S625
M205 X6 Y6
G0 F4500 X210.035 Y86.489
M204 S500
M205 X5 Y5
G1 F900 X137.332 Y13.787 E270.78507
M204 S625
M205 X6 Y6
G0 F4500 X136.744 Y13.792
M204 S500
M205 X5 Y5
G1 F900 X210.04 Y87.088 E272.62766
M204 S625
M205 X6 Y6
G0 F4500 X210.046 Y87.688
M204 S500
M205 X5 Y5
G1 F900 X136.156 Y13.798 E274.48519
M204 S625
M205 X6 Y6
G0 F4500 X135.567 Y13.803
M204 S500
M205 X5 Y5
G1 F900 X210.051 Y88.287 E276.35764
M204 S625
M205 X6 Y6
G0 F4500 X210.057 Y88.887
M204 S500
M205 X5 Y5
G1 F900 X134.978 Y13.809 E278.24504
M204 S625
M205 X6 Y6
G0 F4500 X134.39 Y13.814
M204 S500
M205 X5 Y5
G1 F900 X210.063 Y89.487 E280.14739
M204 S625
M205 X6 Y6
G0 F4500 X210.068 Y90.086
M204 S500
M205 X5 Y5
G1 F900 X133.802 Y13.82 E282.06464
M204 S625
M205 X6 Y6
G0 F4500 X133.213 Y13.826
M204 S500
M205 X5 Y5
G1 F900 X210.074 Y90.686 E283.99684
M204 S625
M205 X6 Y6
G0 F4500 X210.08 Y91.286
M204 S500
M205 X5 Y5
G1 F900 X132.624 Y13.831 E285.944
M204 S625
M205 X6 Y6
G0 F4500 X132.036 Y13.836
M204 S500
M205 X5 Y5
G1 F900 X210.085 Y91.885 E287.90607
M204 S625
M205 X6 Y6
G0 F4500 X210.091 Y92.485
M204 S500
M205 X5 Y5
G1 F900 X131.448 Y13.842 E289.88308
M204 S625
M205 X6 Y6
G0 F4500 X130.86 Y13.847
M204 S500
M205 X5 Y5
G1 F900 X210.096 Y93.084 E291.87501
M204 S625
M205 X6 Y6
G0 F4500 X210.102 Y93.684
M204 S500
M205 X5 Y5
G1 F900 X130.271 Y13.853 E293.88188
M204 S625
M205 X6 Y6
G0 F4500 X129.682 Y13.858
M204 S500
M205 X5 Y5
G1 F900 X183.38 Y67.556 E295.2318
M204 S625
M205 X6 Y6
G0 F4500 X182.482 Y67.252
M204 S500
M205 X5 Y5
G1 F900 X129.094 Y13.864 E296.57392
M204 S625
M205 X6 Y6
G0 F4500 X128.506 Y13.869
M204 S500
M205 X5 Y5
G1 F900 X181.766 Y67.13 E297.91284
M204 S625
M205 X6 Y6
G0 F4500 X181.166 Y67.124
M204 S500
M205 X5 Y5
G1 F900 X127.917 Y13.875 E299.25146
M204 S625
M205 X6 Y6
G0 F4500 X127.329 Y13.881
M204 S500
M205 X5 Y5
G1 F900 X180.625 Y67.177 E300.59127
M204 S625
M205 X6 Y6
G0 F4500 X180.139 Y67.285
M204 S500
M205 X5 Y5
G1 F900 X126.74 Y13.886 E301.93367
M204 S625
M205 X6 Y6
G0 F4500 X126.152 Y13.891
M204 S500
M205 X5 Y5
G1 F900 X179.692 Y67.432 E303.27963
M204 S625
M205 X6 Y6
G0 F4500 X179.279 Y67.612
M204 S500
M205 X5 Y5
G1 F900 X125.563 Y13.897 E304.62998
M204 S625
M205 X6 Y6
G0 F4500 X124.975 Y13.903
M204 S500
M205 X5 Y5
G1 F900 X178.894 Y67.822 E305.98546
M204 S625
M205 X6 Y6
G0 F4500 X178.537 Y68.059
M204 S500
M205 X5 Y5
G1 F900 X124.387 Y13.908 E307.34675
M204 S625
M205 X6 Y6
G0 F4500 X123.798 Y13.913
M204 S500
M205 X5 Y5
G1 F900 X178.21 Y68.326 E308.71462
M204 S625
M205 X6 Y6
G0 F4500 X177.913 Y68.623
M204 S500
M205 X5 Y5
G1 F900 X123.209 Y13.919 E310.08983
M204 S625
M205 X6 Y6
G0 F4500 X122.621 Y13.925
M204 S500
M205 X5 Y5
G1 F900 X177.637 Y68.94 E311.47286
M204 S625
M205 X6 Y6
G0 F4500 X177.384 Y69.281
M204 S500
M205 X5 Y5
G1 F900 X122.033 Y13.93 E312.86434
M204 S625
M205 X6 Y6
G0 F4500 X121.444 Y13.936
M204 S500
M205 X5 Y5
G1 F900 X177.167 Y69.659 E314.26516
M204 S625
M205 X6 Y6
G0 F4500 X176.979 Y70.065
M204 S500
M205 X5 Y5
G1 F900 X120.855 Y13.941 E315.67606
M204 S625
M205 X6 Y6
G0 F4500 X120.267 Y13.946
M204 S500
M205 X5 Y5
G1 F900 X176.821 Y70.501 E317.09778
M204 S625
M205 X6 Y6
G0 F4500 X176.703 Y70.976
M204 S500
M205 X5 Y5
G1 F900 X119.679 Y13.952 E318.53131
M204 S625
M205 X6 Y6
G0 F4500 X119.09 Y13.958
M204 S500
M205 X5 Y5
G1 F900 X176.631 Y71.498 E319.97782
M204 S625
M205 X6 Y6
G0 F4500 X176.617 Y72.078
M204 S500
M205 X5 Y5
G1 F900 X118.502 Y13.963 E321.43878
M204 S625
M205 X6 Y6
G0 F4500 X117.913 Y13.968
M204 S500
M205 X5 Y5
G1 F900 X176.691 Y72.746 E322.9164
M204 S625
M205 X6 Y6
G0 F4500 X176.911 Y73.561
M204 S500
M205 X5 Y5
G1 F900 X117.325 Y13.974 E324.41435
M204 S625
M205 X6 Y6
G0 F4500 X116.736 Y13.98
M204 S500
M205 X5 Y5
G1 F900 X177.766 Y75.009 E325.94857
M204 S625
M205 X6 Y6
G0 F4500 X178.248 Y75.492
M204 S500
M205 X5 Y5
G1 F900 X210.231 Y107.474 E326.75258
M204 S625
M205 X6 Y6
G0 F4500 X210.236 Y108.074
M204 S500
M205 X5 Y5
G1 F900 X116.148 Y13.985 E329.11787
M204 S625
M205 X6 Y6
G0 F4500 X115.56 Y13.991
M204 S500
M205 X5 Y5
G1 F900 X210.242 Y108.673 E331.49809
M204 S625
M205 X6 Y6
G0 F4500 X210.248 Y109.273
M204 S500
M205 X5 Y5
G1 F900 X114.971 Y13.996 E333.89326
M204 S625
M205 X6 Y6
G0 F4500 X114.383 Y14.002
M204 S500
M205 X5 Y5
G1 F900 X210.253 Y109.873 E336.30335
M204 S625
M205 X6 Y6
G0 F4500 X210.259 Y110.472
M204 S500
M205 X5 Y5
G1 F900 X113.794 Y14.007 E338.72838
M204 S625
M205 X6 Y6
G0 F4500 X113.206 Y14.013
M204 S500
M205 X5 Y5
G1 F900 X210.265 Y111.072 E341.16835
M204 S625
M205 X6 Y6
G0 F4500 X210.27 Y111.671
M204 S500
M205 X5 Y5
G1 F900 X112.618 Y14.019 E343.62323
M204 S625
M205 X6 Y6
G0 F4500 X112.029 Y14.024
M204 S500
M205 X5 Y5
G1 F900 X210.276 Y112.271 E346.09306
M204 S625
M205 X6 Y6
G0 F4500 X210.282 Y112.871
M204 S500
M205 X5 Y5
G1 F900 X111.44 Y14.029 E348.57785
M204 S625
M205 X6 Y6
G0 F4500 X110.852 Y14.035
M204 S500
M205 X5 Y5
G1 F900 X210.287 Y113.47 E351.07755
M204 S625
M205 X6 Y6
G0 F4500 X210.292 Y114.069
M204 S500
M205 X5 Y5
G1 F900 X110.264 Y14.041 E353.59216
M204 S625
M205 X6 Y6
G0 F4500 X109.675 Y14.046
M204 S500
M205 X5 Y5
G1 F900 X210.298 Y114.669 E356.12172
M204 S625
M205 X6 Y6
G0 F4500 X210.304 Y115.269
M204 S500
M205 X5 Y5
G1 F900 X109.086 Y14.051 E358.66625
M204 S625
M205 X6 Y6
G0 F4500 X108.498 Y14.057
M204 S500
M205 X5 Y5
G1 F900 X210.309 Y115.868 E361.22568
M204 S625
M205 X6 Y6
G0 F4500 X210.315 Y116.468
M204 S500
M205 X5 Y5
G1 F900 X107.91 Y14.062 E363.80005
M204 S625
M205 X6 Y6
G0 F4500 X107.321 Y14.068
M204 S500
M205 X5 Y5
G1 F900 X210.321 Y117.067 E366.38936
M204 S625
M205 X6 Y6
G0 F4500 X210.326 Y117.667
M204 S500
M205 X5 Y5
G1 F900 X106.733 Y14.074 E368.99358
M204 S625
M205 X6 Y6
G0 F4500 X106.144 Y14.079
M204 S500
M205 X5 Y5
G1 F900 X210.332 Y118.267 E371.61277
M204 S625
M205 X6 Y6
G0 F4500 X210.338 Y118.866
M204 S500
M205 X5 Y5
G1 F900 X105.556 Y14.084 E374.24689
M204 S625
M205 X6 Y6
G0 F4500 X104.967 Y14.09
M204 S500
M205 X5 Y5
G1 F900 X210.343 Y119.466 E376.89594
M204 S625
M205 X6 Y6
G0 F4500 X210.349 Y120.066
M204 S500
M205 X5 Y5
G1 F900 X104.379 Y14.096 E379.55992
M204 S625
M205 X6 Y6
G0 F4500 X103.791 Y14.101
M204 S500
M205 X5 Y5
G1 F900 X210.355 Y120.665 E382.23883
M204 S625
M205 X6 Y6
G0 F4500 X210.36 Y121.265
M204 S500
M205 X5 Y5
G1 F900 X103.202 Y14.106 E384.93269
M204 S625
M205 X6 Y6
G0 F4500 X102.613 Y14.112
M204 S500
M205 X5 Y5
G1 F900 X210.366 Y121.864 E387.64149
M204 S625
M205 X6 Y6
G0 F4500 X210.371 Y122.463
M204 S500
M205 X5 Y5
G1 F900 X102.025 Y14.118 E390.36519
M204 S625
M205 X6 Y6
G0 F4500 X101.437 Y14.123
M204 S500
M205 X5 Y5
G1 F900 X210.376 Y123.063 E393.10382
M204 S625
M205 X6 Y6
G0 F4500 X210.382 Y123.663
M204 S500
M205 X5 Y5
G1 F900 X100.848 Y14.129 E395.8574
M204 S625
M205 X6 Y6
G0 F4500 X100.259 Y14.134
M204 S500
M205 X5 Y5
G1 F900 X210.388 Y124.262 E398.62592
M204 S625
M205 X6 Y6
G0 F4500 X210.393 Y124.862
M204 S500
M205 X5 Y5
G1 F900 X99.671 Y14.14 E401.40937
M204 S625
M205 X6 Y6
G0 F4500 X99.083 Y14.145
M204 S500
M205 X5 Y5
G1 F900 X210.399 Y125.461 E404.20774
M204 S625
M205 X6 Y6
G0 F4500 X210.405 Y126.061
M204 S500
M205 X5 Y5
G1 F900 X98.495 Y14.151 E407.02105
M204 S625
M205 X6 Y6
G0 F4500 X97.906 Y14.156
M204 S500
M205 X5 Y5
G1 F900 X210.41 Y126.661 E409.8493
M204 S625
M205 X6 Y6
G0 F4500 X210.416 Y127.26
M204 S500
M205 X5 Y5
G1 F900 X97.317 Y14.161 E412.6925
M204 S625
M205 X6 Y6
G0 F4500 X96.729 Y14.167
M204 S500
M205 X5 Y5
G1 F900 X210.422 Y127.86 E415.55063
M204 S625
M205 X6 Y6
G0 F4500 X210.427 Y128.46
M204 S500
M205 X5 Y5
G1 F900 X96.141 Y14.173 E418.42368
M204 S625
M205 X6 Y6
G0 F4500 X95.552 Y14.178
M204 S500
M205 X5 Y5
G1 F900 X210.433 Y129.059 E421.31168
M204 S625
M205 X6 Y6
G0 F4500 X210.439 Y129.659
M204 S500
M205 X5 Y5
G1 F900 X94.963 Y14.183 E424.21464
M204 S625
M205 X6 Y6
G0 F4500 X94.375 Y14.189
M204 S500
M205 X5 Y5
G1 F900 X210.444 Y130.258 E427.1325
M204 S625
M205 X6 Y6
G0 F4500 X210.449 Y130.857
M204 S500
M205 X5 Y5
G1 F900 X93.787 Y14.195 E430.06527
M204 S625
M205 X6 Y6
G0 F4500 X93.198 Y14.2
M204 S500
M205 X5 Y5
G1 F900 X210.455 Y131.457 E433.01299
M204 S625
M205 X6 Y6
G0 F4500 X210.461 Y132.057
M204 S500
M205 X5 Y5
G1 F900 X92.61 Y14.206 E435.97565
M204 S625
M205 X6 Y6
G0 F4500 X92.021 Y14.211
M204 S500
M205 X5 Y5
G1 F900 X210.466 Y132.656 E438.95324
M204 S625
M205 X6 Y6
G0 F4500 X210.472 Y133.256
M204 S500
M205 X5 Y5
G1 F900 X91.433 Y14.217 E441.94577
M204 S625
M205 X6 Y6
G0 F4500 X90.844 Y14.222
M204 S500
M205 X5 Y5
G1 F900 X210.478 Y133.856 E444.95325
M204 S625
M205 X6 Y6
G0 F4500 X210.483 Y134.455
M204 S500
M205 X5 Y5
G1 F900 X90.256 Y14.228 E447.97564
M204 S625
M205 X6 Y6
G0 F4500 X89.668 Y14.234
M204 S500
M205 X5 Y5
G1 F900 X210.489 Y135.055 E451.01296
M204 S625
M205 X6 Y6
G0 F4500 X210.495 Y135.654
M204 S500
M205 X5 Y5
G1 F900 X89.079 Y14.239 E454.06523
M204 S625
M205 X6 Y6
G0 F4500 X88.49 Y14.244
M204 S500
M205 X5 Y5
G1 F900 X210.5 Y136.254 E457.13244
M204 S625
M205 X6 Y6
G0 F4500 X210.506 Y136.854
M204 S500
M205 X5 Y5
G1 F900 X87.902 Y14.25 E460.21459
M204 S625
M205 X6 Y6
G0 F4500 X87.314 Y14.255
M204 S500
M205 X5 Y5
G1 F900 X210.512 Y137.453 E463.31167
M204 S625
M205 X6 Y6
G0 F4500 X210.517 Y138.053
M204 S500
M205 X5 Y5
G1 F900 X86.725 Y14.261 E466.42368
M204 S625
M205 X6 Y6
G0 F4500 X86.136 Y14.266
M204 S500
M205 X5 Y5
G1 F900 X210.523 Y138.653 E469.55064
M204 S625
M205 X6 Y6
G0 F4500 X210.529 Y139.252
M204 S500
M205 X5 Y5
G1 F900 X85.548 Y14.272 E472.69253
M204 S625
M205 X6 Y6
G0 F4500 X84.96 Y14.277
M204 S500
M205 X5 Y5
G1 F900 X210.533 Y139.851 E475.84933
M204 S625
M205 X6 Y6
G0 F4500 X210.539 Y140.451
M204 S500
M205 X5 Y5
G1 F900 X84.371 Y14.283 E479.02107
M204 S625
M205 X6 Y6
G0 F4500 X83.783 Y14.289
M204 S500
M205 X5 Y5
G1 F900 X210.545 Y141.05 E482.20773
M204 S625
M205 X6 Y6
G0 F4500 X210.55 Y141.65
M204 S500
M205 X5 Y5
G1 F900 X83.194 Y14.294 E485.40933
M204 S625
M205 X6 Y6
G0 F4500 X82.606 Y14.299
M204 S500
M205 X5 Y5
G1 F900 X210.556 Y142.25 E488.62589
M204 S625
M205 X6 Y6
G0 F4500 X210.562 Y142.849
M204 S500
M205 X5 Y5
G1 F900 X82.018 Y14.305 E491.85736
M204 S625
M205 X6 Y6
G0 F4500 X81.429 Y14.311
M204 S500
M205 X5 Y5
G1 F900 X210.567 Y143.449 E495.10376
M204 S625
M205 X6 Y6
G0 F4500 X210.573 Y144.048
M204 S500
M205 X5 Y5
G1 F900 X80.841 Y14.316 E498.3651
M204 S625
M205 X6 Y6
G0 F4500 X80.252 Y14.321
M204 S500
M205 X5 Y5
G1 F900 X210.579 Y144.648 E501.64139
M204 S625
M205 X6 Y6
G0 F4500 X210.584 Y145.248
M204 S500
M205 X5 Y5
G1 F900 X79.664 Y14.327 E504.9326
M204 S625
M205 X6 Y6
G0 F4500 X79.075 Y14.333
M204 S500
M205 X5 Y5
G1 F900 X210.59 Y145.847 E508.23875
M204 S625
M205 X6 Y6
G0 F4500 X210.596 Y146.447
M204 S500
M205 X5 Y5
G1 F900 X78.487 Y14.338 E511.55984
M204 S625
M205 X6 Y6
G0 F4500 X77.899 Y14.344
M204 S500
M205 X5 Y5
G1 F900 X210.601 Y147.047 E514.89585
M204 S625
M205 X6 Y6
G0 F4500 X210.607 Y147.646
M204 S500
M205 X5 Y5
G1 F900 X77.31 Y14.349 E518.24681
M204 S625
M205 X6 Y6
G0 F4500 X76.721 Y14.354
M204 S500
M205 X5 Y5
G1 F900 X210.613 Y148.246 E521.61273
M204 S625
M205 X6 Y6
G0 F4500 X210.618 Y148.845
M204 S500
M205 X5 Y5
G1 F900 X76.133 Y14.36 E524.99355
M204 S625
M205 X6 Y6
G0 F4500 X75.545 Y14.366
M204 S500
M205 X5 Y5
G1 F900 X210.623 Y149.444 E528.38928
M204 S625
M205 X6 Y6
G0 F4500 X210.629 Y150.044
M204 S500
M205 X5 Y5
G1 F900 X74.956 Y14.371 E531.79996
M204 S625
M205 X6 Y6
G0 F4500 X74.367 Y14.376
M204 S500
M205 X5 Y5
G1 F900 X210.635 Y150.644 E535.22561
M204 S625
M205 X6 Y6
G0 F4500 X210.64 Y151.243
M204 S500
M205 X5 Y5
G1 F900 X73.779 Y14.382 E538.66616
M204 S625
M205 X6 Y6
G0 F4500 X73.191 Y14.388
M204 S500
M205 X5 Y5
G1 F900 X210.646 Y151.843 E542.12165
M204 S625
M205 X6 Y6
G0 F4500 X210.652 Y152.443
M204 S500
M205 X5 Y5
G1 F900 X72.602 Y14.393 E545.59209
M204 S625
M205 X6 Y6
G0 F4500 X72.014 Y14.399
M204 S500
M205 X5 Y5
G1 F900 X210.657 Y153.042 E549.07744
M204 S625
M205 X6 Y6
G0 F4500 X210.663 Y153.642
M204 S500
M205 X5 Y5
G1 F900 X71.425 Y14.404 E552.57775
M204 S625
M205 X6 Y6
G0 F4500 X70.837 Y14.41
M204 S500
M205 X5 Y5
G1 F900 X210.669 Y154.241 E556.09297
M204 S625
M205 X6 Y6
G0 F4500 X210.674 Y154.841
M204 S500
M205 X5 Y5
G1 F900 X70.248 Y14.415 E559.62315
M204 S625
M205 X6 Y6
G0 F4500 X69.66 Y14.421
M204 S500
M205 X5 Y5
G1 F900 X210.68 Y155.441 E563.16825
M204 S625
M205 X6 Y6
G0 F4500 X210.686 Y156.04
M204 S500
M205 X5 Y5
G1 F900 X69.072 Y14.427 E566.72828
M204 S625
M205 X6 Y6
G0 F4500 X68.483 Y14.432
M204 S500
M205 X5 Y5
G1 F900 X210.691 Y156.64 E570.30325
M204 S625
M205 X6 Y6
G0 F4500 X210.696 Y157.239
M204 S500
M205 X5 Y5
G1 F900 X67.894 Y14.437 E573.89315
M204 S625
M205 X6 Y6
G0 F4500 X67.306 Y14.443
M204 S500
M205 X5 Y5
G1 F900 X210.702 Y157.838 E577.49797
M204 S625
M205 X6 Y6
G0 F4500 X210.707 Y158.438
M204 S500
M205 X5 Y5
G1 F900 X66.718 Y14.449 E581.11772
M204 S625
M205 X6 Y6
G0 F4500 X66.13 Y14.454
M204 S500
M205 X5 Y5
G1 F900 X210.713 Y159.038 E584.75241
M204 S625
M205 X6 Y6
G0 F4500 X210.719 Y159.637
M204 S500
M205 X5 Y5
G1 F900 X65.541 Y14.459 E588.40204
M204 S625
M205 X6 Y6
G0 F4500 X64.952 Y14.465
M204 S500
M205 X5 Y5
G1 F900 X210.724 Y160.237 E592.06661
M204 S625
M205 X6 Y6
G0 F4500 X210.73 Y160.837
M204 S500
M205 X5 Y5
G1 F900 X64.364 Y14.47 E595.74612
M204 S625
M205 X6 Y6
G0 F4500 X63.776 Y14.476
M204 S500
M205 X5 Y5
G1 F900 X210.736 Y161.436 E599.44055
M204 S625
M205 X6 Y6
G0 F4500 X210.741 Y162.036
M204 S500
M205 X5 Y5
G1 F900 X63.187 Y14.482 E603.14991
M204 S625
M205 X6 Y6
G0 F4500 X62.598 Y14.487
M204 S500
M205 X5 Y5
G1 F900 X210.747 Y162.635 E606.87422
M204 S625
M205 X6 Y6
G0 F4500 X210.753 Y163.235
M204 S500
M205 X5 Y5
G1 F900 X62.01 Y14.492 E610.61348
M204 S625
M205 X6 Y6
G0 F4500 X61.422 Y14.498
M204 S500
M205 X5 Y5
G1 F900 X210.758 Y163.835 E614.36765
M204 S625
M205 X6 Y6
G0 F4500 X210.764 Y164.434
M204 S500
M205 X5 Y5
G1 F900 X60.833 Y14.504 E618.13676
M204 S625
M205 X6 Y6
G0 F4500 X60.245 Y14.509
M204 S500
M205 X5 Y5
G1 F900 X210.77 Y165.034 E621.92081
M204 S625
M205 X6 Y6
G0 F4500 X210.775 Y165.634
M204 S500
M205 X5 Y5
G1 F900 X59.656 Y14.514 E625.71981
M204 S625
M205 X6 Y6
G0 F4500 X59.068 Y14.52
M204 S500
M205 X5 Y5
G1 F900 X210.78 Y166.233 E629.53371
M204 S625
M205 X6 Y6
G0 F4500 X210.786 Y166.832
M204 S500
M205 X5 Y5
G1 F900 X58.479 Y14.526 E633.36255
M204 S625
M205 X6 Y6
G0 F4500 X57.891 Y14.531
M204 S500
M205 X5 Y5
G1 F900 X210.792 Y167.432 E637.20633
M204 S625
M205 X6 Y6
G0 F4500 X210.797 Y168.031
M204 S500
M205 X5 Y5
G1 F900 X57.303 Y14.537 E641.06502
M204 S625
M205 X6 Y6
G0 F4500 X56.714 Y14.542
M204 S500
M205 X5 Y5
G1 F900 X210.803 Y168.631 E644.93867
M204 S625
M205 X6 Y6
G0 F4500 X210.809 Y169.231
M204 S500
M205 X5 Y5
G1 F900 X56.125 Y14.548 E648.82726
M204 S625
M205 X6 Y6
G0 F4500 X55.537 Y14.553
M204 S500
M205 X5 Y5
G1 F900 X210.814 Y169.83 E652.73077
M204 S625
M205 X6 Y6
G0 F4500 X210.82 Y170.43
M204 S500
M205 X5 Y5
G1 F900 X54.949 Y14.559 E656.64922
M204 S625
M205 X6 Y6
G0 F4500 X54.36 Y14.564
M204 S500
M205 X5 Y5
G1 F900 X210.826 Y171.03 E660.58262
M204 S625
M205 X6 Y6
G0 F4500 X210.831 Y171.629
M204 S500
M205 X5 Y5
G1 F900 X53.771 Y14.569 E664.53096
M204 S625
M205 X6 Y6
G0 F4500 X53.183 Y14.575
M204 S500
M205 X5 Y5
G1 F900 X210.837 Y172.229 E668.49422
M204 S625
M205 X6 Y6
G0 F4500 X210.842 Y172.828
M204 S500
M205 X5 Y5
G1 F900 X52.595 Y14.581 E672.4724
M204 S625
M205 X6 Y6
G0 F4500 X52.006 Y14.586
M204 S500
M205 X5 Y5
G1 F900 X210.848 Y173.428 E676.46553
M204 S625
M205 X6 Y6
G0 F4500 X210.854 Y174.028
M204 S500
M205 X5 Y5
G1 F900 X186.161 Y149.335 E677.08629
M204 S625
M205 X6 Y6
G0 F4500 X186.686 Y150.453
M204 S500
M205 X5 Y5
G1 F900 X210.859 Y174.627 E677.69399
M204 S625
M205 X6 Y6
G0 F4500 X210.864 Y175.226
M204 S500
M205 X5 Y5
G1 F900 X186.85 Y151.212 E678.29768
M204 S625
M205 X6 Y6
G0 F4500 X186.897 Y151.853
M204 S500
M205 X5 Y5
G1 F900 X210.87 Y175.826 E678.90033
M204 S625
M205 X6 Y6
G0 F4500 X210.876 Y176.425
M204 S500
M205 X5 Y5
G1 F900 X186.867 Y152.416 E679.5039
M204 S625
M205 X6 Y6
G0 F4500 X186.782 Y152.926
M204 S500
M205 X5 Y5
G1 F900 X210.881 Y177.025 E680.10972
M204 S625
M205 X6 Y6
G0 F4500 X210.887 Y177.625
M204 S500
M205 X5 Y5
G1 F900 X186.654 Y153.392 E680.71892
M204 S625
M205 X6 Y6
G0 F4500 X186.491 Y153.823
M204 S500
M205 X5 Y5
G1 F900 X210.893 Y178.224 E681.33235
M204 S625
M205 X6 Y6
G0 F4500 X210.898 Y178.824
M204 S500
M205 X5 Y5
G1 F900 X186.295 Y154.22 E681.95085
M204 S625
M205 X6 Y6
G0 F4500 X186.063 Y154.583
M204 S500
M205 X5 Y5
G1 F900 X210.904 Y179.424 E682.57533
M204 S625
M205 X6 Y6
G0 F4500 X210.91 Y180.023
M204 S500
M205 X5 Y5
G1 F900 X185.807 Y154.921 E683.20639
M204 S625
M205 X6 Y6
G0 F4500 X185.529 Y155.237
M204 S500
M205 X5 Y5
G1 F900 X210.915 Y180.623 E683.84457
M204 S625
M205 X6 Y6
G0 F4500 X210.921 Y181.222
M204 S500
M205 X5 Y5
G1 F900 X185.221 Y155.523 E684.49063
M204 S625
M205 X6 Y6
G0 F4500 X184.885 Y155.78
M204 S500
M205 X5 Y5
G1 F900 X210.927 Y181.822 E685.1453
M204 S625
M205 X6 Y6
G0 F4500 X210.932 Y182.422
M204 S500
M205 X5 Y5
G1 F900 X184.523 Y156.012 E685.80921
M204 S625
M205 X6 Y6
G0 F4500 X184.135 Y156.218
M204 S500
M205 X5 Y5
G1 F900 X210.938 Y183.021 E686.48301
M204 S625
M205 X6 Y6
G0 F4500 X210.943 Y183.62
M204 S500
M205 X5 Y5
G1 F900 X183.717 Y156.395 E687.16743
M204 S625
M205 X6 Y6
G0 F4500 X183.254 Y156.525
M204 S500
M205 X5 Y5
G1 F900 X210.949 Y184.22 E687.86365
M204 S625
M205 X6 Y6
G0 F4500 X210.954 Y184.82
M204 S500
M205 X5 Y5
G1 F900 X182.751 Y156.617 E688.57265
M204 S625
M205 X6 Y6
G0 F4500 X182.198 Y156.657
M204 S500
M205 X5 Y5
G1 F900 X210.96 Y185.419 E689.2957
M204 S625
M205 X6 Y6
G0 F4500 X210.966 Y186.019
M204 S500
M205 X5 Y5
G1 F900 X181.572 Y156.625 E690.03464
M204 S625
M205 X6 Y6
G0 F4500 X180.836 Y156.484
M204 S500
M205 X5 Y5
G1 F900 X210.971 Y186.618 E690.79219
M204 S625
M205 X6 Y6
G0 F4500 X210.977 Y187.218
M204 S500
M205 X5 Y5
G1 F900 X179.831 Y156.072 E691.57517
M204 S625
M205 X6 Y6
G0 F4500 X177.953 Y154.194
M204 S500
M205 X5 Y5
G1 F900 X38.472 Y14.713 E695.08158
M204 S625
M205 X6 Y6
G0 F4500 X39.06 Y14.707
M204 S500
M205 X5 Y5
G1 F900 X177.541 Y153.189 E698.56287
M204 S625
M205 X6 Y6
G0 F4500 X177.389 Y152.442
M204 S500
M205 X5 Y5
G1 F900 X39.648 Y14.702 E702.02554
M204 S625
M205 X6 Y6
G0 F4500 X40.237 Y14.697
M204 S500
M205 X5 Y5
G1 F900 X177.362 Y151.822 E705.47273
M204 S625
M205 X6 Y6
G0 F4500 X177.403 Y151.268
M204 S500
M205 X5 Y5
G1 F900 X40.826 Y14.691 E708.90614
M204 S625
M205 X6 Y6
G0 F4500 X41.414 Y14.685
M204 S500
M205 X5 Y5
G1 F900 X177.492 Y150.763 E712.32701
M204 S625
M205 X6 Y6
G0 F4500 X177.627 Y150.304
M204 S500
M205 X5 Y5
G1 F900 X42.002 Y14.68 E715.73647
M204 S625
M205 X6 Y6
G0 F4500 X42.591 Y14.674
M204 S500
M205 X5 Y5
G1 F900 X177.803 Y149.886 E719.13557
M204 S625
M205 X6 Y6
G0 F4500 X178.007 Y149.497
M204 S500
M205 X5 Y5
G1 F900 X43.18 Y14.669 E722.525
M204 S625
M205 X6 Y6
G0 F4500 X43.768 Y14.663
M204 S500
M205 X5 Y5
G1 F900 X178.238 Y149.134 E725.90546
M204 S625
M205 X6 Y6
G0 F4500 X178.495 Y148.797
M204 S500
M205 X5 Y5
G1 F900 X44.356 Y14.658 E729.27759
M204 S625
M205 X6 Y6
G0 F4500 X44.945 Y14.652
M204 S500
M205 X5 Y5
G1 F900 X178.782 Y148.49 E732.64213
M204 S625
M205 X6 Y6
G0 F4500 X179.096 Y148.21
M204 S500
M205 X5 Y5
G1 F900 X45.533 Y14.647 E735.99977
M204 S625
M205 X6 Y6
G0 F4500 X46.122 Y14.642
M204 S500
M205 X5 Y5
G1 F900 X179.434 Y147.954 E739.35111
M204 S625
M205 X6 Y6
G0 F4500 X179.796 Y147.722
M204 S500
M205 X5 Y5
G1 F900 X46.71 Y14.636 E742.69676
M204 S625
M205 X6 Y6
G0 F4500 X47.299 Y14.63
M204 S500
M205 X5 Y5
G1 F900 X180.196 Y147.527 E746.03766
M204 S625
M205 X6 Y6
G0 F4500 X180.626 Y147.364
M204 S500
M205 X5 Y5
G1 F900 X47.887 Y14.625 E749.37459
M204 S625
M205 X6 Y6
G0 F4500 X48.475 Y14.619
M204 S500
M205 X5 Y5
G1 F900 X181.092 Y147.235 E752.70844
M204 S625
M205 X6 Y6
G0 F4500 X181.601 Y147.151
M204 S500
M205 X5 Y5
G1 F900 X49.064 Y14.614 E756.04029
M204 S625
M205 X6 Y6
G0 F4500 X49.653 Y14.608
M204 S500
M205 X5 Y5
G1 F900 X182.166 Y147.122 E759.37155
M204 S625
M205 X6 Y6
G0 F4500 X182.807 Y147.169
M204 S500
M205 X5 Y5
G1 F900 X50.241 Y14.603 E762.70413
M204 S625
M205 X6 Y6
G0 F4500 X50.829 Y14.597
M204 S500
M205 X5 Y5
G1 F900 X183.569 Y147.337 E766.04109
M204 S625
M205 X6 Y6
G0 F4500 X184.684 Y147.858
M204 S500
M205 X5 Y5
G1 F900 X51.417 Y14.591 E769.39129
M204 S625
M205 X6 Y6
G0 F4500 X37.883 Y14.719
M204 S500
M205 X5 Y5
G1 F900 X210.982 Y187.818 E773.74283
M204 S625
M205 X6 Y6
G0 F4500 X210.988 Y188.417
M204 S500
M205 X5 Y5
G1 F900 X37.295 Y14.724 E778.1093
M204 S625
M205 X6 Y6
G0 F4500 X36.706 Y14.729
M204 S500
M205 X5 Y5
G1 F900 X210.994 Y189.017 E782.49073
M204 S625
M205 X6 Y6
G0 F4500 X210.999 Y189.617
M204 S500
M205 X5 Y5
G1 F900 X36.118 Y14.735 E786.88708
M204 S625
M205 X6 Y6
G0 F4500 X35.529 Y14.741
M204 S500
M205 X5 Y5
G1 F900 X211.005 Y190.216 E791.29837
M204 S625
M205 X6 Y6
G0 F4500 X211.011 Y190.816
M204 S500
M205 X5 Y5
G1 F900 X34.941 Y14.746 E795.72459
M204 S625
M205 X6 Y6
G0 F4500 X34.353 Y14.752
M204 S500
M205 X5 Y5
G1 F900 X211.016 Y191.415 E800.16573
M204 S625
M205 X6 Y6
G0 F4500 X211.022 Y192.015
M204 S500
M205 X5 Y5
G1 F900 X33.764 Y14.757 E804.62182
M204 S625
M205 X6 Y6
G0 F4500 X33.176 Y14.762
M204 S500
M205 X5 Y5
G1 F900 X211.027 Y192.614 E809.09284
M204 S625
M205 X6 Y6
G0 F4500 X211.033 Y193.214
M204 S500
M205 X5 Y5
G1 F900 X65.352 Y47.533 E812.75512
M204 S625
M205 X6 Y6
G0 F4500 X66.396 Y49.171
M204 S500
M205 X5 Y5
G1 F900 X203.273 Y186.048 E816.19607
M204 S625
M205 X6 Y6
G0 F4500 X204.505 Y187.28
M204 S500
M205 X5 Y5
G1 F900 X211.038 Y193.813 E816.3603
M204 S625
M205 X6 Y6
G0 F4500 X211.044 Y194.413
M204 S500
M205 X5 Y5
G1 F900 X205.662 Y189.031 E816.4956
M204 S625
M205 X6 Y6
G0 F4500 X206.135 Y190.098
M204 S500
M205 X5 Y5
G1 F900 X211.05 Y195.012 E816.61915
M204 S625
M205 X6 Y6
G0 F4500 X211.055 Y195.612
M204 S500
M205 X5 Y5
G1 F900 X206.414 Y190.971 E816.73582
M204 S625
M205 X6 Y6
G0 F4500 X206.588 Y191.739
M204 S500
M205 X5 Y5
G1 F900 X211.061 Y196.212 E816.84826
M204 S625
M205 X6 Y6
G0 F4500 X211.067 Y196.811
M204 S500
M205 X5 Y5
G1 F900 X206.689 Y192.434 E816.95831
M204 S625
M205 X6 Y6
G0 F4500 X206.738 Y193.076
M204 S500
M205 X5 Y5
G1 F900 X211.072 Y197.411 E817.06728
M204 S625
M205 X6 Y6
G0 F4500 X211.078 Y198.011
M204 S500
M205 X5 Y5
G1 F900 X206.747 Y193.68 E817.17615
M204 S625
M205 X6 Y6
G0 F4500 X206.723 Y194.25
M204 S500
M205 X5 Y5
G1 F900 X211.084 Y198.61 E817.28577
M204 S625
M205 X6 Y6
G0 F4500 X211.089 Y199.21
M204 S500
M205 X5 Y5
G1 F900 X206.666 Y194.787 E817.39696
M204 S625
M205 X6 Y6
G0 F4500 X206.581 Y195.295
M204 S500
M205 X5 Y5
G1 F900 X211.095 Y199.809 E817.51044
M204 S625
M205 X6 Y6
G0 F4500 X211.101 Y200.409
M204 S500
M205 X5 Y5
G1 F900 X206.477 Y195.785 E817.62668
M204 S625
M205 X6 Y6
G0 F4500 X206.356 Y196.258
M204 S500
M205 X5 Y5
G1 F900 X211.106 Y201.009 E817.74611
M204 S625
M205 X6 Y6
G0 F4500 X211.111 Y201.608
M204 S500
M205 X5 Y5
G1 F900 X206.206 Y196.702 E817.86942
M204 S625
M205 X6 Y6
G0 F4500 X206.045 Y197.135
M204 S500
M205 X5 Y5
G1 F900 X211.117 Y202.207 E817.99693
M204 S625
M205 X6 Y6
G0 F4500 X211.122 Y202.807
M204 S500
M205 X5 Y5
G1 F900 X205.868 Y197.552 E818.12902
M204 S625
M205 X6 Y6
G0 F4500 X205.671 Y197.949
M204 S500
M205 X5 Y5
G1 F900 X211.126 Y203.404 E818.26616
M204 S625
M205 X6 Y6
G0 F4500 X211.091 Y203.963
M204 S500
M205 X5 Y5
G1 F900 X205.465 Y198.337 E818.40759
M204 S625
M205 X6 Y6
G0 F4500 X205.24 Y198.706
M204 S500
M205 X5 Y5
G1 F900 X210.922 Y204.388 E818.55043
M204 S625
M205 X6 Y6
G0 F4500 X210.662 Y204.722
M204 S500
M205 X5 Y5
G1 F900 X205.003 Y199.063 E818.69269
M204 S625
M205 X6 Y6
G0 F4500 X204.754 Y199.409
M204 S500
M205 X5 Y5
G1 F900 X210.319 Y204.973 E818.83258
M204 S625
M205 X6 Y6
G0 F4500 X209.873 Y205.121
M204 S500
M205 X5 Y5
G1 F900 X204.488 Y199.736 E818.96795
M204 S625
M205 X6 Y6
G0 F4500 X204.217 Y200.059
M204 S500
M205 X5 Y5
G1 F900 X209.308 Y205.15 E819.09593
M204 S625
M205 X6 Y6
G0 F4500 X208.72 Y205.157
M204 S500
M205 X5 Y5
G1 F900 X203.923 Y200.359 E819.21654
M204 S625
M205 X6 Y6
G0 F4500 X203.622 Y200.652
M204 S500
M205 X5 Y5
G1 F900 X208.132 Y205.162 E819.32991
M204 S625
M205 X6 Y6
G0 F4500 X207.544 Y205.168
M204 S500
M205 X5 Y5
G1 F900 X203.306 Y200.93 E819.43645
M204 S625
M205 X6 Y6
G0 F4500 X202.977 Y201.195
M204 S500
M205 X5 Y5
G1 F900 X206.955 Y205.173 E819.53646
M204 S625
M205 X6 Y6
G0 F4500 X206.366 Y205.179
M204 S500
M205 X5 Y5
G1 F900 X202.639 Y201.451 E819.63016
M204 S625
M205 X6 Y6
G0 F4500 X202.28 Y201.686
M204 S500
M205 X5 Y5
G1 F900 X205.778 Y205.184 E819.7181
M204 S625
M205 X6 Y6
G0 F4500 X205.19 Y205.19
M204 S500
M205 X5 Y5
G1 F900 X201.915 Y201.915 E819.80043
M204 S625
M205 X6 Y6
G0 F4500 X201.529 Y202.123
M204 S500
M205 X5 Y5
G1 F900 X204.601 Y205.195 E819.87766
M204 S625
M205 X6 Y6
G0 F4500 X204.013 Y205.2
M204 S500
M205 X5 Y5
G1 F900 X201.132 Y202.32 E819.95007
M204 S625
M205 X6 Y6
G0 F4500 X200.722 Y202.504
M204 S500
M205 X5 Y5
G1 F900 X203.424 Y205.206 E820.01799
M204 S625
M205 X6 Y6
G0 F4500 X202.836 Y205.212
M204 S500
M205 X5 Y5
G1 F900 X200.29 Y202.665 E820.08201
M204 S625
M205 X6 Y6
G0 F4500 X199.843 Y202.813
M204 S500
M205 X5 Y5
G1 F900 X202.248 Y205.217 E820.14246
M204 S625
M205 X6 Y6
G0 F4500 X201.659 Y205.222
M204 S500
M205 X5 Y5
G1 F900 X199.38 Y202.943 E820.19975
M204 S625
M205 X6 Y6
G0 F4500 X198.89 Y203.048
M204 S500
M205 X5 Y5
G1 F900 X201.07 Y205.228 E820.25455
M204 S625
M205 X6 Y6
G0 F4500 X200.482 Y205.234
M204 S500
M205 X5 Y5
G1 F900 X198.383 Y203.135 E820.30732
M204 S625
M205 X6 Y6
G0 F4500 X197.854 Y203.199
M204 S500
M205 X5 Y5
G1 F900 X199.894 Y205.239 E820.3586
M204 S625
M205 X6 Y6
G0 F4500 X199.305 Y205.245
M204 S500
M205 X5 Y5
G1 F900 X197.287 Y203.227 E820.40933
M204 S625
M205 X6 Y6
G0 F4500 X196.69 Y203.224
M204 S500
M205 X5 Y5
G1 F900 X198.716 Y205.25 E820.46027
M204 S625
M205 X6 Y6
G0 F4500 X198.128 Y205.256
M204 S500
M205 X5 Y5
G1 F900 X196.054 Y203.182 E820.5124
M204 S625
M205 X6 Y6
G0 F4500 X195.367 Y203.088
M204 S500
M205 X5 Y5
G1 F900 X197.54 Y205.261 E820.56703
M204 S625
M205 X6 Y6
G0 F4500 X196.951 Y205.267
M204 S500
M205 X5 Y5
G1 F900 X194.61 Y202.926 E820.62588
M204 S625
M205 X6 Y6
G0 F4500 X193.757 Y202.667
M204 S500
M205 X5 Y5
G1 F900 X196.362 Y205.272 E820.69137
M204 S625
M205 X6 Y6
G0 F4500 X195.774 Y205.278
M204 S500
M205 X5 Y5
G1 F900 X192.729 Y202.232 E820.76793
M204 S625
M205 X6 Y6
G0 F4500 X191.205 Y201.302
M204 S500
M205 X5 Y5
G1 F900 X195.186 Y205.283 E820.86801
M204 S625
M205 X6 Y6
G0 F4500 X194.597 Y205.289
M204 S500
M205 X5 Y5
G1 F900 X166.839 Y177.531 E821.56582
M204 S625
M205 X6 Y6
G0 F4500 X166.72 Y178.005
M204 S500
M205 X5 Y5
G1 F900 X194.009 Y205.295 E822.25185
M204 S625
M205 X6 Y6
G0 F4500 X193.42 Y205.299
M204 S500
M205 X5 Y5
G1 F900 X166.585 Y178.465 E822.92644
M204 S625
M205 X6 Y6
G0 F4500 X166.435 Y178.909
M204 S500
M205 X5 Y5
G1 F900 X192.832 Y205.305 E823.59002
M204 S625
M205 X6 Y6
G0 F4500 X192.243 Y205.311
M204 S500
M205 X5 Y5
G1 F900 X166.263 Y179.33 E824.24315
M204 S625
M205 X6 Y6
G0 F4500 X166.079 Y179.74
M204 S500
M205 X5 Y5
G1 F900 X191.655 Y205.316 E824.8861
M204 S625
M205 X6 Y6
G0 F4500 X191.067 Y205.322
M204 S500
M205 X5 Y5
G1 F900 X165.878 Y180.133 E825.51933
M204 S625
M205 X6 Y6
G0 F4500 X165.661 Y180.51
M204 S500
M205 X5 Y5
G1 F900 X190.478 Y205.327 E826.14321
M204 S625
M205 X6 Y6
G0 F4500 X189.889 Y205.333
M204 S500
M205 X5 Y5
G1 F900 X165.436 Y180.879 E826.75794
M204 S625
M205 X6 Y6
G0 F4500 X165.188 Y181.225
M204 S500
M205 X5 Y5
G1 F900 X169.79 Y185.827 E826.87363
M204 S625
M205 X6 Y6
G0 F4500 X168.373 Y185.004
M204 S500
M205 X5 Y5
G1 F900 X164.934 Y181.565 E826.96009
M204 S625
M205 X6 Y6
G0 F4500 X164.663 Y181.888
M204 S500
M205 X5 Y5
G1 F900 X167.382 Y184.607 E827.02844
M204 S625
M205 X6 Y6
G0 F4500 X166.539 Y184.359
M204 S500
M205 X5 Y5
G1 F900 X164.381 Y182.2 E827.0827
M204 S625
M205 X6 Y6
G0 F4500 X164.087 Y182.5
M204 S500
M205 X5 Y5
G1 F900 X165.793 Y184.206 E827.12559
M204 S625
M205 X6 Y6
G0 F4500 X165.112 Y184.119
M204 S500
M205 X5 Y5
G1 F900 X163.777 Y182.784 E827.15915
M204 S625
M205 X6 Y6
G0 F4500 X163.46 Y183.061
M204 S500
M205 X5 Y5
G1 F900 X164.482 Y184.083 E827.18484
M204 S625
M205 X6 Y6
G0 F4500 X163.89 Y184.085
M204 S500
M205 X5 Y5
G1 F900 X163.121 Y183.316 E827.20417
M204 S625
M205 X6 Y6
G0 F4500 X162.774 Y183.563
M204 S500
M205 X5 Y5
G1 F900 X163.328 Y184.117 E827.2181
M204 S625
M205 X6 Y6
G0 F4500 X162.798 Y184.181
M204 S500
M205 X5 Y5
G1 F900 X162.414 Y183.797 E827.22775
M204 S625
M205 X6 Y6
G0 F4500 X162.038 Y184.015
M204 S500
M205 X5 Y5
G1 F900 X162.295 Y184.272 E827.23421
M204 S625
M205 X6 Y6
G0 F4500 X161.81 Y184.38
M204 S500
M205 X5 Y5
G1 F900 X161.653 Y184.223 E827.23816
M204 S625
M205 X6 Y6
G0 F4500 X161.344 Y184.509
M204 S500
M205 X5 Y5
G1 F900 X161.243 Y184.408 E827.2407
M204 S625
M205 X6 Y6
G0 F4500 X160.064 Y185.011
M204 S500
M205 X5 Y5
G1 F900 X159.931 Y184.878 E827.24404
M204 S625
M205 X6 Y6
G0 F4500 X159.669 Y185.21
M204 S500
M205 X5 Y5
G1 F900 X159.459 Y185 E827.24932
M204 S625
M205 X6 Y6
G0 F4500 X159.284 Y185.418
M204 S500
M205 X5 Y5
G1 F900 X158.964 Y185.099 E827.25736
M204 S625
M205 X6 Y6
G0 F4500 X158.441 Y185.17
M204 S500
M205 X5 Y5
G1 F900 X158.921 Y185.65 E827.26942
M204 S625
M205 X6 Y6
G0 F4500 X158.565 Y185.888
M204 S500
M205 X5 Y5
G1 F900 X157.895 Y185.218 E827.28627
M204 S625
M205 X6 Y6
G0 F4500 X157.322 Y185.238
M204 S500
M205 X5 Y5
G1 F900 X158.227 Y186.143 E827.30902
M204 S625
M205 X6 Y6
G0 F4500 X157.9 Y186.411
M204 S500
M205 X5 Y5
G1 F900 X156.712 Y185.223 E827.33888
M204 S625
M205 X6 Y6
G0 F4500 X156.05 Y185.155
M204 S500
M205 X5 Y5
G1 F900 X157.585 Y186.689 E827.37746
M204 S625
M205 X6 Y6
G0 F4500 X157.287 Y186.985
M204 S500
M205 X5 Y5
G1 F900 X155.336 Y185.034 E827.4265
M204 S625
M205 X6 Y6
G0 F4500 X154.544 Y184.837
M204 S500
M205 X5 Y5
G1 F900 X156.995 Y187.287 E827.48811
M204 S625
M205 X6 Y6
G0 F4500 X156.723 Y187.61
M204 S500
M205 X5 Y5
G1 F900 X153.617 Y184.503 E827.5662
M204 S625
M205 X6 Y6
G0 F4500 X152.457 Y183.937
M204 S500
M205 X5 Y5
G1 F900 X156.459 Y187.939 E827.66681
M204 S625
M205 X6 Y6
G0 F4500 X156.209 Y188.284
M204 S500
M205 X5 Y5
G1 F900 X141.884 Y173.958 E828.02694
M204 S625
M205 X6 Y6
G0 F4500 X141.986 Y174.654
M204 S500
M205 X5 Y5
G1 F900 X155.976 Y188.644 E828.37863
M204 S625
M205 X6 Y6
G0 F4500 X155.751 Y189.013
M204 S500
M205 X5 Y5
G1 F900 X142.037 Y175.299 E828.72339
M204 S625
M205 X6 Y6
G0 F4500 X142.047 Y175.903
M204 S500
M205 X5 Y5
G1 F900 X155.548 Y189.404 E829.06279
M204 S625
M205 X6 Y6
G0 F4500 X155.354 Y189.805
M204 S500
M205 X5 Y5
G1 F900 X142.023 Y176.474 E829.39792
M204 S625
M205 X6 Y6
G0 F4500 X141.967 Y177.012
M204 S500
M205 X5 Y5
G1 F900 X155.177 Y190.221 E829.72999
M204 S625
M205 X6 Y6
G0 F4500 X155.019 Y190.657
M204 S500
M205 X5 Y5
G1 F900 X141.883 Y177.521 E830.06022
M204 S625
M205 X6 Y6
G0 F4500 X141.78 Y178.012
M204 S500
M205 X5 Y5
G1 F900 X154.874 Y191.106 E830.38939
M204 S625
M205 X6 Y6
G0 F4500 X154.752 Y191.578
M204 S500
M205 X5 Y5
G1 F900 X141.658 Y178.484 E830.71856
M204 S625
M205 X6 Y6
G0 F4500 X141.509 Y178.929
M204 S500
M205 X5 Y5
G1 F900 X154.651 Y192.071 E831.04894
M204 S625
M205 X6 Y6
G0 F4500 X154.569 Y192.583
M204 S500
M205 X5 Y5
G1 F900 X141.349 Y179.363 E831.38127
M204 S625
M205 X6 Y6
G0 F4500 X141.171 Y179.779
M204 S500
M205 X5 Y5
G1 F900 X154.513 Y193.121 E831.71668
M204 S625
M205 X6 Y6
G0 F4500 X154.494 Y193.696
M204 S500
M205 X5 Y5
G1 F900 X140.975 Y180.177 E832.05653
M204 S625
M205 X6 Y6
G0 F4500 X140.771 Y180.567
M204 S500
M205 X5 Y5
G1 F900 X154.508 Y194.304 E832.40187
M204 S625
M205 X6 Y6
G0 F4500 X154.562 Y194.952
M204 S500
M205 X5 Y5
G1 F900 X140.545 Y180.935 E832.75424
M204 S625
M205 X6 Y6
G0 F4500 X140.309 Y181.293
M204 S500
M205 X5 Y5
G1 F900 X154.671 Y195.655 E833.11529
M204 S625
M205 X6 Y6
G0 F4500 X154.855 Y196.433
M204 S500
M205 X5 Y5
G1 F900 X140.061 Y181.639 E833.4872
M204 S625
M205 X6 Y6
G0 F4500 X139.795 Y181.966
M204 S500
M205 X5 Y5
G1 F900 X155.144 Y197.316 E833.87307
M204 S625
M205 X6 Y6
G0 F4500 X155.659 Y198.425
M204 S500
M205 X5 Y5
G1 F900 X139.522 Y182.288 E834.27874
M204 S625
M205 X6 Y6
G0 F4500 X139.23 Y182.589
M204 S500
M205 X5 Y5
G1 F900 X162.232 Y205.592 E834.857
M204 S625
M205 X6 Y6
G0 F4500 X162.82 Y205.586
M204 S500
M205 X5 Y5
G1 F900 X159.605 Y202.371 E834.93782
M204 S625
M205 X6 Y6
G0 F4500 X160.714 Y202.886
M204 S500
M205 X5 Y5
G1 F900 X163.408 Y205.58 E835.00554
M204 S625
M205 X6 Y6
G0 F4500 X163.997 Y205.575
M204 S500
M205 X5 Y5
G1 F900 X161.601 Y203.179 E835.06578
M204 S625
M205 X6 Y6
G0 F4500 X162.377 Y203.361
M204 S500
M205 X5 Y5
G1 F900 X164.586 Y205.57 E835.12131
M204 S625
M205 X6 Y6
G0 F4500 X165.174 Y205.564
M204 S500
M205 X5 Y5
G1 F900 X163.08 Y203.47 E835.17395
M204 S625
M205 X6 Y6
G0 F4500 X163.731 Y203.527
M204 S500
M205 X5 Y5
G1 F900 X165.762 Y205.558 E835.22501
M204 S625
M205 X6 Y6
G0 F4500 X166.351 Y205.553
M204 S500
M205 X5 Y5
G1 F900 X164.34 Y203.542 E835.27556
M204 S625
M205 X6 Y6
G0 F4500 X164.906 Y203.514
M204 S500
M205 X5 Y5
G1 F900 X166.94 Y205.548 E835.32669
M204 S625
M205 X6 Y6
G0 F4500 X167.528 Y205.542
M204 S500
M205 X5 Y5
G1 F900 X165.445 Y203.459 E835.37906
M204 S625
M205 X6 Y6
G0 F4500 X165.962 Y203.382
M204 S500
M205 X5 Y5
G1 F900 X168.116 Y205.536 E835.43321
M204 S625
M205 X6 Y6
G0 F4500 X168.705 Y205.531
M204 S500
M205 X5 Y5
G1 F900 X166.457 Y203.283 E835.48972
M204 S625
M205 X6 Y6
G0 F4500 X166.923 Y203.156
M204 S500
M205 X5 Y5
G1 F900 X169.294 Y205.526 E835.54931
M204 S625
M205 X6 Y6
G0 F4500 X169.882 Y205.52
M204 S500
M205 X5 Y5
G1 F900 X167.375 Y203.013 E835.61234
M204 S625
M205 X6 Y6
G0 F4500 X167.811 Y202.856
M204 S500
M205 X5 Y5
G1 F900 X170.47 Y205.514 E835.67917
M204 S625
M205 X6 Y6
G0 F4500 X171.059 Y205.509
M204 S500
M205 X5 Y5
G1 F900 X168.224 Y202.675 E835.75042
M204 S625
M205 X6 Y6
G0 F4500 X168.628 Y202.484
M204 S500
M205 X5 Y5
G1 F900 X171.647 Y205.503 E835.82632
M204 S625
M205 X6 Y6
G0 F4500 X172.236 Y205.498
M204 S500
M205 X5 Y5
G1 F900 X169.014 Y202.277 E835.9073
M204 S625
M205 X6 Y6
G0 F4500 X169.386 Y202.054
M204 S500
M205 X5 Y5
G1 F900 X172.824 Y205.493 E835.99375
M204 S625
M205 X6 Y6
G0 F4500 X173.412 Y205.487
M204 S500
M205 X5 Y5
G1 F900 X169.747 Y201.821 E836.08589
M204 S625
M205 X6 Y6
G0 F4500 X170.089 Y201.569
M204 S500
M205 X5 Y5
G1 F900 X174.001 Y205.481 E836.18424
M204 S625
M205 X6 Y6
G0 F4500 X174.59 Y205.476
M204 S500
M205 X5 Y5
G1 F900 X170.424 Y201.311 E836.28895
M204 S625
M205 X6 Y6
G0 F4500 X170.74 Y201.032
M204 S500
M205 X5 Y5
G1 F900 X175.178 Y205.471 E836.40053
M204 S625
M205 X6 Y6
G0 F4500 X175.766 Y205.465
M204 S500
M205 X5 Y5
G1 F900 X171.045 Y200.744 E836.51921
M204 S625
M205 X6 Y6
G0 F4500 X171.339 Y200.443
M204 S500
M205 X5 Y5
G1 F900 X176.355 Y205.459 E836.64531
M204 S625
M205 X6 Y6
G0 F4500 X176.943 Y205.454
M204 S500
M205 X5 Y5
G1 F900 X171.617 Y200.128 E836.7792
M204 S625
M205 X6 Y6
G0 F4500 X171.889 Y199.806
M204 S500
M205 X5 Y5
G1 F900 X177.532 Y205.449 E836.92106
M204 S625
M205 X6 Y6
G0 F4500 X178.12 Y205.443
M204 S500
M205 X5 Y5
G1 F900 X172.14 Y199.462 E837.0714
M204 S625
M205 X6 Y6
G0 F4500 X172.384 Y199.112
M204 S500
M205 X5 Y5
G1 F900 X178.709 Y205.437 E837.23041
M204 S625
M205 X6 Y6
G0 F4500 X179.297 Y205.432
M204 S500
M205 X5 Y5
G1 F900 X172.609 Y198.743 E837.39855
M204 S625
M205 X6 Y6
G0 F4500 X172.82 Y198.361
M204 S500
M205 X5 Y5
G1 F900 X179.885 Y205.426 E837.57616
M204 S625
M205 X6 Y6
G0 F4500 X180.474 Y205.421
M204 S500
M205 X5 Y5
G1 F900 X173.021 Y197.967 E837.76353
M204 S625
M205 X6 Y6
G0 F4500 X173.2 Y197.552
M204 S500
M205 X5 Y5
G1 F900 X181.063 Y205.415 E837.9612
M204 S625
M205 X6 Y6
G0 F4500 X181.651 Y205.41
M204 S500
M205 X5 Y5
G1 F900 X173.368 Y197.127 E838.16943
M204 S625
M205 X6 Y6
G0 F4500 X173.518 Y196.683
M204 S500
M205 X5 Y5
G1 F900 X182.239 Y205.404 E838.38866
M204 S625
M205 X6 Y6
G0 F4500 X182.828 Y205.399
M204 S500
M205 X5 Y5
G1 F900 X173.647 Y196.217 E838.61948
M204 S625
M205 X6 Y6
G0 F4500 X173.76 Y195.737
M204 S500
M205 X5 Y5
G1 F900 X183.417 Y205.394 E838.86225
M204 S625
M205 X6 Y6
G0 F4500 X184.005 Y205.388
M204 S500
M205 X5 Y5
G1 F900 X173.849 Y195.232 E839.11756
M204 S625
M205 X6 Y6
G0 F4500 X173.91 Y194.699
M204 S500
M205 X5 Y5
G1 F900 X184.593 Y205.382 E839.38612
M204 S625
M205 X6 Y6
G0 F4500 X185.182 Y205.377
M204 S500
M205 X5 Y5
G1 F900 X173.945 Y194.14 E839.66861
M204 S625
M205 X6 Y6
G0 F4500 X173.948 Y193.549
M204 S500
M205 X5 Y5
G1 F900 X185.771 Y205.372 E839.96582
M204 S625
M205 X6 Y6
G0 F4500 X186.359 Y205.366
M204 S500
M205 X5 Y5
G1 F900 X173.912 Y192.919 E840.27873
M204 S625
M205 X6 Y6
G0 F4500 X173.831 Y192.244
M204 S500
M205 X5 Y5
G1 F900 X186.947 Y205.36 E840.60845
M204 S625
M205 X6 Y6
G0 F4500 X187.536 Y205.355
M204 S500
M205 X5 Y5
G1 F900 X173.676 Y191.495 E840.95688
M204 S625
M205 X6 Y6
G0 F4500 X173.427 Y190.652
M204 S500
M205 X5 Y5
G1 F900 X188.124 Y205.349 E841.32635
M204 S625
M205 X6 Y6
G0 F4500 X188.713 Y205.344
M204 S500
M205 X5 Y5
G1 F900 X173.02 Y189.651 E841.72086
M204 S625
M205 X6 Y6
G0 F4500 X172.211 Y188.248
M204 S500
M205 X5 Y5
G1 F900 X189.301 Y205.338 E842.15048
M204 S625
M205 X6 Y6
G0 F4500 X189.228 Y199.325
M204 S500
M205 X5 Y5
G1 F900 X166.929 Y177.027 E842.71104
M204 S625
M205 X6 Y6
G0 F4500 X166.996 Y176.5
M204 S500
M205 X5 Y5
G1 F900 X188.279 Y197.783 E843.24608
M204 S625
M205 X6 Y6
G0 F4500 X187.856 Y196.765
M204 S500
M205 X5 Y5
G1 F900 X167.039 Y175.948 E843.7694
M204 S625
M205 X6 Y6
G0 F4500 X167.05 Y175.366
M204 S500
M205 X5 Y5
G1 F900 X187.595 Y195.911 E844.28588
M204 S625
M205 X6 Y6
G0 F4500 X187.429 Y195.151
M204 S500
M205 X5 Y5
G1 F900 X167.02 Y174.741 E844.79895
M204 S625
M205 X6 Y6
G0 F4500 X166.942 Y174.07
M204 S500
M205 X5 Y5
G1 F900 X187.338 Y194.466 E845.31169
M204 S625
M205 X6 Y6
G0 F4500 X187.298 Y193.832
M204 S500
M205 X5 Y5
G1 F900 X166.805 Y173.339 E845.82686
M204 S625
M205 X6 Y6
G0 F4500 X166.587 Y172.526
M204 S500
M205 X5 Y5
G1 F900 X187.296 Y193.236 E846.34748
M204 S625
M205 X6 Y6
G0 F4500 X187.326 Y192.672
M204 S500
M205 X5 Y5
G1 F900 X166.208 Y171.554 E846.87837
M204 S625
M205 X6 Y6
G0 F4500 X165.513 Y170.265
M204 S500
M205 X5 Y5
G1 F900 X187.383 Y192.135 E847.42816
M204 S625
M205 X6 Y6
G0 F4500 X187.473 Y191.63
M204 S500
M205 X5 Y5
G1 F900 X82.692 Y86.85 E850.06224
M204 S625
M205 X6 Y6
G0 F4500 X83.066 Y86.63
M204 S500
M205 X5 Y5
G1 F900 X187.581 Y191.145 E852.68964
M204 S625
M205 X6 Y6
G0 F4500 X187.707 Y190.677
M204 S500
M205 X5 Y5
G1 F900 X83.426 Y86.396 E855.31116
M204 S625
M205 X6 Y6
G0 F4500 X83.77 Y86.146
M204 S500
M205 X5 Y5
G1 F900 X187.858 Y190.234 E857.92783
M204 S625
M205 X6 Y6
G0 F4500 X188.023 Y189.805
M204 S500
M205 X5 Y5
G1 F900 X84.108 Y85.89 E860.54016
M204 S625
M205 X6 Y6
G0 F4500 X84.425 Y85.612
M204 S500
M205 X5 Y5
G1 F900 X188.2 Y189.387 E863.14896
M204 S625
M205 X6 Y6
G0 F4500 X188.4 Y188.994
M204 S500
M205 X5 Y5
G1 F900 X84.733 Y85.327 E865.75505
M204 S625
M205 X6 Y6
G0 F4500 X85.026 Y85.026
M204 S500
M205 X5 Y5
G1 F900 X188.61 Y188.61 E868.35905
M204 S625
M205 X6 Y6
G0 F4500 X188.834 Y188.241
M204 S500
M205 X5 Y5
G1 F900 X85.306 Y84.712 E870.96165
M204 S625
M205 X6 Y6
G0 F4500 X85.579 Y84.391
M204 S500
M205 X5 Y5
G1 F900 X189.074 Y187.886 E873.56342
M204 S625
M205 X6 Y6
G0 F4500 X189.323 Y187.541
M204 S500
M205 X5 Y5
G1 F900 X85.83 Y84.048 E876.16513
M204 S625
M205 X6 Y6
G0 F4500 X86.075 Y83.699
M204 S500
M205 X5 Y5
G1 F900 X189.593 Y187.217 E878.76747
M204 S625
M205 X6 Y6
G0 F4500 X189.868 Y186.898
M204 S500
M205 X5 Y5
G1 F900 X86.3 Y83.331 E881.37106
M204 S625
M205 X6 Y6
G0 F4500 X86.515 Y82.951
M204 S500
M205 X5 Y5
G1 F900 X190.162 Y186.599 E883.97665
M204 S625
M205 X6 Y6
G0 F4500 X190.466 Y186.308
M204 S500
M205 X5 Y5
G1 F900 X86.716 Y82.558 E886.58483
M204 S625
M205 X6 Y6
G0 F4500 X86.898 Y82.146
M204 S500
M205 X5 Y5
G1 F900 X190.782 Y186.03 E889.19637
M204 S625
M205 X6 Y6
G0 F4500 X191.114 Y185.768
M204 S500
M205 X5 Y5
G1 F900 X87.069 Y81.723 E891.81196
M204 S625
M205 X6 Y6
G0 F4500 X87.218 Y81.279
M204 S500
M205 X5 Y5
G1 F900 X191.454 Y185.514 E894.43234
M204 S625
M205 X6 Y6
G0 F4500 X191.815 Y185.281
M204 S500
M205 X5 Y5
G1 F900 X87.349 Y80.815 E897.05851
M204 S625
M205 X6 Y6
G0 F4500 X87.466 Y80.338
M204 S500
M205 X5 Y5
G1 F900 X192.184 Y185.056 E899.69102
M204 S625
M205 X6 Y6
G0 F4500 X192.569 Y184.848
M204 S500
M205 X5 Y5
G1 F900 X87.556 Y79.834 E902.33096
M204 S625
M205 X6 Y6
G0 F4500 X87.619 Y79.304
M204 S500
M205 X5 Y5
G1 F900 X192.97 Y184.655 E904.97938
M204 S625
M205 X6 Y6
G0 F4500 X193.38 Y184.47
M204 S500
M205 X5 Y5
G1 F900 X87.659 Y78.749 E907.6371
M204 S625
M205 X6 Y6
G0 F4500 X87.667 Y78.163
M204 S500
M205 X5 Y5
G1 F900 X193.817 Y184.313 E910.30561
M204 S625
M205 X6 Y6
G0 F4500 X194.267 Y184.17
M204 S500
M205 X5 Y5
G1 F900 X87.635 Y77.538 E912.98624
M204 S625
M205 X6 Y6
G0 F4500 X87.553 Y76.861
M204 S500
M205 X5 Y5
G1 F900 X194.731 Y184.04 E915.6806
M204 S625
M205 X6 Y6
G0 F4500 X195.225 Y183.939
M204 S500
M205 X5 Y5
G1 F900 X87.411 Y76.125 E918.39094
M204 S625
M205 X6 Y6
G0 F4500 X87.174 Y75.295
M204 S500
M205 X5 Y5
G1 F900 X195.737 Y183.858 E921.12011
M204 S625
M205 X6 Y6
G0 F4500 X196.271 Y183.798
M204 S500
M205 X5 Y5
G1 F900 X86.781 Y74.307 E923.87259
M204 S625
M205 X6 Y6
G0 F4500 X86.032 Y72.965
M204 S500
M205 X5 Y5
G1 F900 X196.838 Y183.771 E926.65815
M204 S625
M205 X6 Y6
G0 F4500 X197.441 Y183.78
M204 S500
M205 X5 Y5
G1 F900 X67.43 Y53.769 E929.9265
M204 S625
M205 X6 Y6
G0 F4500 X67.402 Y54.334
M204 S500
M205 X5 Y5
G1 F900 X83.307 Y70.24 E930.32634
M204 S625
M205 X6 Y6
G0 F4500 X81.983 Y69.51
M204 S500
M205 X5 Y5
G1 F900 X67.346 Y54.873 E930.6943
M204 S625
M205 X6 Y6
G0 F4500 X67.259 Y55.379
M204 S500
M205 X5 Y5
G1 F900 X81.009 Y69.13 E931.03998
M204 S625
M205 X6 Y6
G0 F4500 X80.177 Y68.891
M204 S500
M205 X5 Y5
G1 F900 X67.152 Y55.867 E931.3674
M204 S625
M205 X6 Y6
G0 F4500 X67.028 Y56.337
M204 S500
M205 X5 Y5
G1 F900 X79.438 Y68.747 E931.67938
M204 S625
M205 X6 Y6
G0 F4500 X78.763 Y68.666
M204 S500
M205 X5 Y5
G1 F900 X66.879 Y56.782 E931.97813
M204 S625
M205 X6 Y6
G0 F4500 X66.716 Y57.213
M204 S500
M205 X5 Y5
G1 F900 X78.137 Y68.633 E932.26523
M204 S625
M205 X6 Y6
G0 F4500 X77.549 Y68.639
M204 S500
M205 X5 Y5
G1 F900 X66.539 Y57.629 E932.54201
M204 S625
M205 X6 Y6
G0 F4500 X66.34 Y58.025
M204 S500
M205 X5 Y5
G1 F900 X76.991 Y68.675 E932.80975
M204 S625
M205 X6 Y6
G0 F4500 X76.462 Y68.741
M204 S500
M205 X5 Y5
G1 F900 X66.133 Y58.411 E933.06943
M204 S625
M205 X6 Y6
G0 F4500 X65.908 Y58.781
M204 S500
M205 X5 Y5
G1 F900 X75.962 Y68.834 E933.32216
M204 S625
M205 X6 Y6
G0 F4500 X75.479 Y68.945
M204 S500
M205 X5 Y5
G1 F900 X65.67 Y59.136 E933.56875
M204 S625
M205 X6 Y6
G0 F4500 X65.42 Y59.481
M204 S500
M205 X5 Y5
G1 F900 X75.015 Y69.075 E933.80995
M204 S625
M205 X6 Y6
G0 F4500 X74.575 Y69.229
M204 S500
M205 X5 Y5
G1 F900 X65.152 Y59.807 E934.04682
M204 S625
M205 X6 Y6
G0 F4500 X64.877 Y60.125
M204 S500
M205 X5 Y5
G1 F900 X74.148 Y69.396 E934.27988
M204 S625
M205 X6 Y6
G0 F4500 X73.739 Y69.581
M204 S500
M205 X5 Y5
G1 F900 X64.585 Y60.427 E934.51001
M204 S625
M205 X6 Y6
G0 F4500 X64.283 Y60.719
M204 S500
M205 X5 Y5
G1 F900 X73.346 Y69.782 E934.73784
M204 S625
M205 X6 Y6
G0 F4500 X72.962 Y69.992
M204 S500
M205 X5 Y5
G1 F900 X63.967 Y60.997 E934.96397
M204 S625
M205 X6 Y6
G0 F4500 X63.636 Y61.26
M204 S500
M205 X5 Y5
G1 F900 X72.601 Y70.225 E935.18934
M204 S625
M205 X6 Y6
G0 F4500 X72.248 Y70.466
M204 S500
M205 X5 Y5
G1 F900 X63.297 Y61.515 E935.41436
M204 S625
M205 X6 Y6
G0 F4500 X62.938 Y61.75
M204 S500
M205 X5 Y5
G1 F900 X71.908 Y70.72 E935.63985
M204 S625
M205 X6 Y6
G0 F4500 X71.584 Y70.99
M204 S500
M205 X5 Y5
G1 F900 X62.571 Y61.977 E935.86643
M204 S625
M205 X6 Y6
G0 F4500 X62.185 Y62.185
M204 S500
M205 X5 Y5
G1 F900 X71.267 Y71.267 E936.09475
M204 S625
M205 X6 Y6
G0 F4500 X70.973 Y71.566
M204 S500
M205 X5 Y5
G1 F900 X61.785 Y62.379 E936.32571
M204 S625
M205 X6 Y6
G0 F4500 X61.376 Y62.564
M204 S500
M205 X5 Y5
G1 F900 X70.683 Y71.871 E936.55968
M204 S625
M205 X6 Y6
G0 F4500 X70.411 Y72.193
M204 S500
M205 X5 Y5
G1 F900 X60.942 Y62.724 E936.79772
M204 S625
M205 X6 Y6
G0 F4500 X60.495 Y62.87
M204 S500
M205 X5 Y5
G1 F900 X70.149 Y72.525 E937.04043
M204 S625
M205 X6 Y6
G0 F4500 X69.901 Y72.87
M204 S500
M205 X5 Y5
G1 F900 X60.03 Y63 E937.28856
M204 S625
M205 X6 Y6
G0 F4500 X59.539 Y63.102
M204 S500
M205 X5 Y5
G1 F900 X69.669 Y73.233 E937.54323
M204 S625
M205 X6 Y6
G0 F4500 X69.445 Y73.603
M204 S500
M205 X5 Y5
G1 F900 X59.029 Y63.187 E937.80508
M204 S625
M205 X6 Y6
G0 F4500 X58.497 Y63.249
M204 S500
M205 X5 Y5
G1 F900 X69.244 Y73.995 E938.07524
M204 S625
M205 X6 Y6
G0 F4500 X69.053 Y74.398
M204 S500
M205 X5 Y5
G1 F900 X57.931 Y63.277 E938.35482
M204 S625
M205 X6 Y6
G0 F4500 X57.331 Y63.271
M204 S500
M205 X5 Y5
G1 F900 X68.875 Y74.815 E938.64502
M204 S625
M205 X6 Y6
G0 F4500 X68.72 Y75.253
M204 S500
M205 X5 Y5
G1 F900 X56.69 Y63.223 E938.94745
M204 S625
M205 X6 Y6
G0 F4500 X55.998 Y63.126
M204 S500
M205 X5 Y5
G1 F900 X68.576 Y75.704 E939.26365
M204 S625
M205 X6 Y6
G0 F4500 X68.455 Y76.176
M204 S500
M205 X5 Y5
G1 F900 X55.236 Y62.957 E939.59596
M204 S625
M205 X6 Y6
G0 F4500 X54.376 Y62.692
M204 S500
M205 X5 Y5
G1 F900 X68.357 Y76.673 E939.94743
M204 S625
M205 X6 Y6
G0 F4500 X68.279 Y77.189
M204 S500
M205 X5 Y5
G1 F900 X53.326 Y62.236 E940.32333
M204 S625
M205 X6 Y6
G0 F4500 X51.737 Y61.241
M204 S500
M205 X5 Y5
G1 F900 X68.223 Y77.727 E940.73777
M204 S625
M205 X6 Y6
G0 F4500 X68.208 Y78.305
M204 S500
M205 X5 Y5
G1 F900 X17.443 Y27.541 E942.01394
M204 S625
M205 X6 Y6
G0 F4500 X17.449 Y28.14
M204 S500
M205 X5 Y5
G1 F900 X68.225 Y78.917 E943.29041
M204 S625
M205 X6 Y6
G0 F4500 X68.286 Y79.571
M204 S500
M205 X5 Y5
G1 F900 X17.454 Y28.74 E944.56827
M204 S625
M205 X6 Y6
G0 F4500 X17.46 Y29.339
M204 S500
M205 X5 Y5
G1 F900 X68.401 Y80.281 E945.84889
M204 S625
M205 X6 Y6
G0 F4500 X68.593 Y81.066
M204 S500
M205 X5 Y5
G1 F900 X17.466 Y29.939 E947.13417
M204 S625
M205 X6 Y6
G0 F4500 X17.471 Y30.539
M204 S500
M205 X5 Y5
G1 F900 X68.892 Y81.96 E948.42685
M204 S625
M205 X6 Y6
G0 F4500 X69.442 Y83.104
M204 S500
M205 X5 Y5
G1 F900 X17.477 Y31.138 E949.73321
M204 S625
M205 X6 Y6
G0 F4500 X17.482 Y31.737
M204 S500
M205 X5 Y5
G1 F900 X152.692 Y166.947 E953.13226
M204 S625
M205 X6 Y6
G0 F4500 X152.31 Y167.159
M204 S500
M205 X5 Y5
G1 F900 X17.488 Y32.337 E956.52155
M204 S625
M205 X6 Y6
G0 F4500 X17.493 Y32.937
M204 S500
M205 X5 Y5
G1 F900 X151.95 Y167.393 E959.90165
M204 S625
M205 X6 Y6
G0 F4500 X151.598 Y167.635
M204 S500
M205 X5 Y5
G1 F900 X17.499 Y33.536 E963.27277
M204 S625
M205 X6 Y6
G0 F4500 X17.505 Y34.136
M204 S500
M205 X5 Y5
G1 F900 X151.259 Y167.89 E966.63522
M204 S625
M205 X6 Y6
G0 F4500 X150.936 Y168.162
M204 S500
M205 X5 Y5
G1 F900 X17.51 Y34.735 E969.98943
M204 S625
M205 X6 Y6
G0 F4500 X17.516 Y35.335
M204 S500
M205 X5 Y5
G1 F900 X150.62 Y168.439 E973.33554
M204 S625
M205 X6 Y6
G0 F4500 X150.327 Y168.74
M204 S500
M205 X5 Y5
G1 F900 X17.522 Y35.935 E976.67412
M204 S625
M205 X6 Y6
G0 F4500 X17.527 Y36.534
M204 S500
M205 X5 Y5
G1 F900 X150.04 Y169.047 E980.00537
M204 S625
M205 X6 Y6
G0 F4500 X149.768 Y169.369
M204 S500
M205 X5 Y5
G1 F900 X17.533 Y37.134 E983.32963
M204 S625
M205 X6 Y6
G0 F4500 X17.539 Y37.734
M204 S500
M205 X5 Y5
G1 F900 X149.508 Y169.703 E986.6472
M204 S625
M205 X6 Y6
G0 F4500 X149.259 Y170.048
M204 S500
M205 X5 Y5
G1 F900 X17.544 Y38.333 E989.95839
M204 S625
M205 X6 Y6
G0 F4500 X17.55 Y38.933
M204 S500
M205 X5 Y5
G1 F900 X149.029 Y170.412 E993.26364
M204 S625
M205 X6 Y6
G0 F4500 X148.807 Y170.784
M204 S500
M205 X5 Y5
G1 F900 X17.556 Y39.532 E996.56318
M204 S625
M205 X6 Y6
G0 F4500 X17.561 Y40.132
M204 S500
M205 X5 Y5
G1 F900 X148.606 Y171.177 E999.85752
M204 S625
M205 X6 Y6
G0 F4500 X148.417 Y171.582
M204 S500
M205 X5 Y5
G1 F900 X17.567 Y40.732 E1003.14696
M204 S625
M205 X6 Y6
G0 F4500 X17.572 Y41.331
M204 S500
M205 X5 Y5
G1 F900 X148.239 Y171.998 E1006.43181
M204 S625
M205 X6 Y6
G0 F4500 X148.087 Y172.44
M204 S500
M205 X5 Y5
G1 F900 X17.577 Y41.93 E1009.7127
M204 S625
M205 X6 Y6
G0 F4500 X17.583 Y42.53
M204 S500
M205 X5 Y5
G1 F900 X147.947 Y172.893 E1012.98991
M204 S625
M205 X6 Y6
G0 F4500 X147.825 Y173.366
M204 S500
M205 X5 Y5
G1 F900 X17.589 Y43.129 E1016.26393
M204 S625
M205 X6 Y6
G0 F4500 X17.594 Y43.729
M204 S500
M205 X5 Y5
G1 F900 X147.73 Y173.865 E1019.53542
M204 S625
M205 X6 Y6
G0 F4500 X147.655 Y174.383
M204 S500
M205 X5 Y5
G1 F900 X17.6 Y44.329 E1022.80487
M204 S625
M205 X6 Y6
G0 F4500 X17.606 Y44.928
M204 S500
M205 X5 Y5
G1 F900 X43.264 Y70.586 E1023.44988
M204 S625
M205 X6 Y6
G0 F4500 X41.954 Y69.87
M204 S500
M205 X5 Y5
G1 F900 X17.611 Y45.528 E1024.06183
M204 S625
M205 X6 Y6
G0 F4500 X17.617 Y46.128
M204 S500
M205 X5 Y5
G1 F900 X40.984 Y69.495 E1024.64925
M204 S625
M205 X6 Y6
G0 F4500 X40.154 Y69.258
M204 S500
M205 X5 Y5
G1 F900 X17.623 Y46.727 E1025.21566
M204 S625
M205 X6 Y6
G0 F4500 X17.628 Y47.327
M204 S500
M205 X5 Y5
G1 F900 X39.417 Y69.116 E1025.76341
M204 S625
M205 X6 Y6
G0 F4500 X38.743 Y69.036
M204 S500
M205 X5 Y5
G1 F900 X17.634 Y47.926 E1026.29409
M204 S625
M205 X6 Y6
G0 F4500 X17.64 Y48.526
M204 S500
M205 X5 Y5
G1 F900 X38.12 Y69.006 E1026.80893
M204 S625
M205 X6 Y6
G0 F4500 X37.534 Y69.015
M204 S500
M205 X5 Y5
G1 F900 X17.645 Y49.126 E1027.30892
M204 S625
M205 X6 Y6
G0 F4500 X17.651 Y49.725
M204 S500
M205 X5 Y5
G1 F900 X36.977 Y69.051 E1027.79476
M204 S625
M205 X6 Y6
G0 F4500 X36.448 Y69.116
M204 S500
M205 X5 Y5
G1 F900 X17.657 Y50.325 E1028.26715
M204 S625
M205 X6 Y6
G0 F4500 X17.662 Y50.924
M204 S500
M205 X5 Y5
G1 F900 X35.949 Y69.211 E1028.72687
M204 S625
M205 X6 Y6
G0 F4500 X35.467 Y69.324
M204 S500
M205 X5 Y5
G1 F900 X17.667 Y51.524 E1029.17434
M204 S625
M205 X6 Y6
G0 F4500 X17.673 Y52.123
M204 S500
M205 X5 Y5
G1 F900 X35.002 Y69.452 E1029.60997
M204 S625
M205 X6 Y6
G0 F4500 X34.564 Y69.608
M204 S500
M205 X5 Y5
G1 F900 X17.679 Y52.723 E1030.03445
M204 S625
M205 X6 Y6
G0 F4500 X17.684 Y53.322
M204 S500
M205 X5 Y5
G1 F900 X34.137 Y69.775 E1030.44806
M204 S625
M205 X6 Y6
G0 F4500 X33.728 Y69.96
M204 S500
M205 X5 Y5
G1 F900 X17.69 Y53.922 E1030.85124
M204 S625
M205 X6 Y6
G0 F4500 X17.696 Y54.522
M204 S500
M205 X5 Y5
G1 F900 X33.336 Y70.162 E1031.24441
M204 S625
M205 X6 Y6
G0 F4500 X32.953 Y70.373
M204 S500
M205 X5 Y5
G1 F900 X17.701 Y55.121 E1031.62783
M204 S625
M205 X6 Y6
G0 F4500 X17.707 Y55.721
M204 S500
M205 X5 Y5
G1 F900 X32.592 Y70.606 E1032.00203
M204 S625
M205 X6 Y6
G0 F4500 X32.24 Y70.848
M204 S500
M205 X5 Y5
G1 F900 X17.713 Y56.321 E1032.36722
M204 S625
M205 X6 Y6
G0 F4500 X17.718 Y56.92
M204 S500
M205 X5 Y5
G1 F900 X31.901 Y71.103 E1032.72377
M204 S625
M205 X6 Y6
G0 F4500 X31.577 Y71.373
M204 S500
M205 X5 Y5
G1 F900 X17.724 Y57.52 E1033.07202
M204 S625
M205 X6 Y6
G0 F4500 X17.729 Y58.119
M204 S500
M205 X5 Y5
G1 F900 X31.26 Y71.65 E1033.41218
M204 S625
M205 X6 Y6
G0 F4500 X30.967 Y71.95
M204 S500
M205 X5 Y5
G1 F900 X17.735 Y58.719 E1033.7448
M204 S625
M205 X6 Y6
G0 F4500 X17.741 Y59.319
M204 S500
M205 X5 Y5
G1 F900 X30.678 Y72.256 E1034.07003
M204 S625
M205 X6 Y6
G0 F4500 X30.406 Y72.578
M204 S500
M205 X5 Y5
G1 F900 X17.746 Y59.918 E1034.38829
M204 S625
M205 X6 Y6
G0 F4500 X17.752 Y60.518
M204 S500
M205 X5 Y5
G1 F900 X30.145 Y72.911 E1034.69984
M204 S625
M205 X6 Y6
G0 F4500 X29.896 Y73.256
M204 S500
M205 X5 Y5
G1 F900 X17.757 Y61.117 E1035.005
M204 S625
M205 X6 Y6
G0 F4500 X17.763 Y61.716
M204 S500
M205 X5 Y5
G1 F900 X29.665 Y73.619 E1035.30422
M204 S625
M205 X6 Y6
G0 F4500 X29.441 Y73.989
M204 S500
M205 X5 Y5
G1 F900 X17.768 Y62.316 E1035.59766
M204 S625
M205 X6 Y6
G0 F4500 X17.774 Y62.916
M204 S500
M205 X5 Y5
G1 F900 X29.239 Y74.381 E1035.88588
M204 S625
M205 X6 Y6
G0 F4500 X29.048 Y74.784
M204 S500
M205 X5 Y5
G1 F900 X17.78 Y63.515 E1036.16916
M204 S625
M205 X6 Y6
G0 F4500 X17.785 Y64.115
M204 S500
M205 X5 Y5
G1 F900 X28.871 Y75.201 E1036.44785
M204 S625
M205 X6 Y6
G0 F4500 X28.717 Y75.641
M204 S500
M205 X5 Y5
G1 F900 X17.791 Y64.715 E1036.72252
M204 S625
M205 X6 Y6
G0 F4500 X17.797 Y65.314
M204 S500
M205 X5 Y5
G1 F900 X28.575 Y76.093 E1036.99348
M204 S625
M205 X6 Y6
G0 F4500 X28.453 Y76.565
M204 S500
M205 X5 Y5
G1 F900 X17.802 Y65.914 E1037.26124
M204 S625
M205 X6 Y6
G0 F4500 X17.808 Y66.513
M204 S500
M205 X5 Y5
G1 F900 X28.357 Y77.062 E1037.52643
M204 S625
M205 X6 Y6
G0 F4500 X28.279 Y77.578
M204 S500
M205 X5 Y5
G1 F900 X17.814 Y67.113 E1037.78951
M204 S625
M205 X6 Y6
G0 F4500 X17.819 Y67.713
M204 S500
M205 X5 Y5
G1 F900 X28.224 Y78.117 E1038.05107
M204 S625
M205 X6 Y6
G0 F4500 X28.209 Y78.696
M204 S500
M205 X5 Y5
G1 F900 X17.825 Y68.312 E1038.31211
M204 S625
M205 X6 Y6
G0 F4500 X17.831 Y68.912
M204 S500
M205 X5 Y5
G1 F900 X28.229 Y79.31 E1038.57351
M204 S625
M205 X6 Y6
G0 F4500 X28.289 Y79.965
M204 S500
M205 X5 Y5
G1 F900 X17.836 Y69.512 E1038.83629
M204 S625
M205 X6 Y6
G0 F4500 X17.842 Y70.111
M204 S500
M205 X5 Y5
G1 F900 X28.406 Y80.675 E1039.10186
M204 S625
M205 X6 Y6
G0 F4500 X28.601 Y81.464
M204 S500
M205 X5 Y5
G1 F900 X17.847 Y70.71 E1039.3722
M204 S625
M205 X6 Y6
G0 F4500 X17.853 Y71.31
M204 S500
M205 X5 Y5
G1 F900 X28.905 Y82.363 E1039.65005
M204 S625
M205 X6 Y6
G0 F4500 X29.465 Y83.517
M204 S500
M205 X5 Y5
G1 F900 X17.858 Y71.909 E1039.94185
M204 S625
M205 X6 Y6
G0 F4500 X17.864 Y72.509
M204 S500
M205 X5 Y5
G1 F900 X48.453 Y103.098 E1040.71083
M204 S625
M205 X6 Y6
G0 F4500 X48.496 Y102.548
M204 S500
M205 X5 Y5
G1 F900 X33.168 Y87.219 E1041.09617
M204 S625
M205 X6 Y6
G0 F4500 X34.3 Y87.757
M204 S500
M205 X5 Y5
G1 F900 X48.564 Y102.021 E1041.45475
M204 S625
M205 X6 Y6
G0 F4500 X48.653 Y101.517
M204 S500
M205 X5 Y5
G1 F900 X35.214 Y88.077 E1041.79261
M204 S625
M205 X6 Y6
G0 F4500 X36.001 Y88.27
M204 S500
M205 X5 Y5
G1 F900 X48.772 Y101.042 E1042.11367
M204 S625
M205 X6 Y6
G0 F4500 X48.906 Y100.581
M204 S500
M205 X5 Y5
G1 F900 X36.712 Y88.387 E1042.42022
M204 S625
M205 X6 Y6
G0 F4500 X37.371 Y88.452
M204 S500
M205 X5 Y5
G1 F900 X49.056 Y100.137 E1042.71397
M204 S625
M205 X6 Y6
G0 F4500 X49.23 Y99.717
M204 S500
M205 X5 Y5
G1 F900 X37.98 Y88.468 E1042.99677
M204 S625
M205 X6 Y6
G0 F4500 X38.55 Y88.444
M204 S500
M205 X5 Y5
G1 F900 X49.414 Y99.308 E1043.26988
M204 S625
M205 X6 Y6
G0 F4500 X49.616 Y98.915
M204 S500
M205 X5 Y5
G1 F900 X39.093 Y88.393 E1043.53441
M204 S625
M205 X6 Y6
G0 F4500 X39.614 Y88.32
M204 S500
M205 X5 Y5
G1 F900 X49.832 Y98.538 E1043.79128
M204 S625
M205 X6 Y6
G0 F4500 X50.057 Y98.169
M204 S500
M205 X5 Y5
G1 F900 X40.109 Y88.221 E1044.04136
M204 S625
M205 X6 Y6
G0 F4500 X40.58 Y88.098
M204 S500
M205 X5 Y5
G1 F900 X50.304 Y97.822 E1044.28581
M204 S625
M205 X6 Y6
G0 F4500 X50.558 Y97.482
M204 S500
M205 X5 Y5
G1 F900 X41.036 Y87.96 E1044.52519
M204 S625
M205 X6 Y6
G0 F4500 X41.473 Y87.802
M204 S500
M205 X5 Y5
G1 F900 X50.831 Y97.161 E1044.76045
M204 S625
M205 X6 Y6
G0 F4500 X51.114 Y96.85
M204 S500
M205 X5 Y5
G1 F900 X41.889 Y87.625 E1044.99236
M204 S625
M205 X6 Y6
G0 F4500 X42.296 Y87.437
M204 S500
M205 X5 Y5
G1 F900 X51.407 Y96.549 E1045.22141
M204 S625
M205 X6 Y6
G0 F4500 X51.717 Y96.265
M204 S500
M205 X5 Y5
G1 F900 X42.682 Y87.23 E1045.44854
M204 S625
M205 X6 Y6
G0 F4500 X43.057 Y87.01
M204 S500
M205 X5 Y5
G1 F900 X52.035 Y95.989 E1045.67425
M204 S625
M205 X6 Y6
G0 F4500 X52.374 Y95.734
M204 S500
M205 X5 Y5
G1 F900 X43.418 Y86.778 E1045.8994
M204 S625
M205 X6 Y6
G0 F4500 X43.762 Y86.528
M204 S500
M205 X5 Y5
G1 F900 X52.72 Y95.486 E1046.12459
M204 S625
M205 X6 Y6
G0 F4500 X53.081 Y95.252
M204 S500
M205 X5 Y5
G1 F900 X44.101 Y86.273 E1046.35033
M204 S625
M205 X6 Y6
G0 F4500 X44.417 Y85.995
M204 S500
M205 X5 Y5
G1 F900 X53.457 Y95.035 E1046.57759
M204 S625
M205 X6 Y6
G0 F4500 X53.843 Y94.827
M204 S500
M205 X5 Y5
G1 F900 X44.726 Y85.71 E1046.80678
M204 S625
M205 X6 Y6
G0 F4500 X45.019 Y85.409
M204 S500
M205 X5 Y5
G1 F900 X54.252 Y94.642 E1047.03889
M204 S625
M205 X6 Y6
G0 F4500 X54.669 Y94.465
M204 S500
M205 X5 Y5
G1 F900 X45.3 Y85.096 E1047.27441
M204 S625
M205 X6 Y6
G0 F4500 X45.573 Y84.775
M204 S500
M205 X5 Y5
G1 F900 X55.106 Y94.308 E1047.51406
M204 S625
M205 X6 Y6
G0 F4500 X55.565 Y94.173
M204 S500
M205 X5 Y5
G1 F900 X45.825 Y84.433 E1047.75892
M204 S625
M205 X6 Y6
G0 F4500 X46.07 Y84.084
M204 S500
M205 X5 Y5
G1 F900 X56.037 Y94.051 E1048.00948
M204 S625
M205 X6 Y6
G0 F4500 X56.533 Y93.953
M204 S500
M205 X5 Y5
G1 F900 X46.296 Y83.716 E1048.26683
M204 S625
M205 X6 Y6
G0 F4500 X46.511 Y83.337
M204 S500
M205 X5 Y5
G1 F900 X57.056 Y93.882 E1048.53192
M204 S625
M205 X6 Y6
G0 F4500 X57.602 Y93.834
M204 S500
M205 X5 Y5
G1 F900 X46.712 Y82.944 E1048.80568
M204 S625
M205 X6 Y6
G0 F4500 X46.894 Y82.532
M204 S500
M205 X5 Y5
G1 F900 X58.175 Y93.813 E1049.08928
M204 S625
M205 X6 Y6
G0 F4500 X58.786 Y93.83
M204 S500
M205 X5 Y5
G1 F900 X47.066 Y82.11 E1049.38391
M204 S625
M205 X6 Y6
G0 F4500 X47.217 Y81.667
M204 S500
M205 X5 Y5
G1 F900 X59.447 Y93.898 E1049.69137
M204 S625
M205 X6 Y6
G0 F4500 X60.162 Y94.019
M204 S500
M205 X5 Y5
G1 F900 X47.348 Y81.204 E1050.01351
M204 S625
M205 X6 Y6
G0 F4500 X47.465 Y80.727
M204 S500
M205 X5 Y5
G1 F900 X60.956 Y94.218 E1050.35266
M204 S625
M205 X6 Y6
G0 F4500 X61.884 Y94.552
M204 S500
M205 X5 Y5
G1 F900 X47.555 Y80.223 E1050.71288
M204 S625
M205 X6 Y6
G0 F4500 X47.62 Y79.695
M204 S500
M205 X5 Y5
G1 F900 X63.051 Y95.125 E1051.10079
M204 S625
M205 X6 Y6
G0 F4500 X66.597 Y98.671
M204 S500
M205 X5 Y5
G1 F900 X134.102 Y166.176 E1052.7978
M204 S625
M205 X6 Y6
G0 F4500 X133.404 Y166.072
M204 S500
M205 X5 Y5
G1 F900 X67.177 Y99.846 E1054.46267
M204 S625
M205 X6 Y6
G0 F4500 X67.494 Y100.757
M204 S500
M205 X5 Y5
G1 F900 X132.757 Y166.019 E1056.1033
M204 S625
M205 X6 Y6
G0 F4500 X132.152 Y166.008
M204 S500
M205 X5 Y5
G1 F900 X67.694 Y101.551 E1057.7237
M204 S625
M205 X6 Y6
G0 F4500 X67.816 Y102.266
M204 S500
M205 X5 Y5
G1 F900 X131.586 Y166.037 E1059.32683
M204 S625
M205 X6 Y6
G0 F4500 X131.05 Y166.095
M204 S500
M205 X5 Y5
G1 F900 X67.882 Y102.926 E1060.91482
M204 S625
M205 X6 Y6
G0 F4500 X67.905 Y103.543
M204 S500
M205 X5 Y5
G1 F900 X130.536 Y166.175 E1062.48932
M204 S625
M205 X6 Y6
G0 F4500 X130.043 Y166.275
M204 S500
M205 X5 Y5
G1 F900 X67.889 Y104.121 E1064.05181
M204 S625
M205 X6 Y6
G0 F4500 X67.836 Y104.663
M204 S500
M205 X5 Y5
G1 F900 X129.578 Y166.404 E1065.60393
M204 S625
M205 X6 Y6
G0 F4500 X129.128 Y166.548
M204 S500
M205 X5 Y5
G1 F900 X67.762 Y105.182 E1067.14661
M204 S625
M205 X6 Y6
G0 F4500 X67.667 Y105.682
M204 S500
M205 X5 Y5
G1 F900 X128.691 Y166.705 E1068.68068
M204 S625
M205 X6 Y6
G0 F4500 X128.281 Y166.889
M204 S500
M205 X5 Y5
G1 F900 X67.546 Y106.154 E1070.2075
M204 S625
M205 X6 Y6
G0 F4500 X67.405 Y106.607
M204 S500
M205 X5 Y5
G1 F900 X127.879 Y167.081 E1071.72776
M204 S625
M205 X6 Y6
G0 F4500 X127.493 Y167.289
M204 S500
M205 X5 Y5
G1 F900 X67.253 Y107.049 E1073.24214
M204 S625
M205 X6 Y6
G0 F4500 X67.076 Y107.466
M204 S500
M205 X5 Y5
G1 F900 X127.125 Y167.515 E1074.75171
M204 S625
M205 X6 Y6
G0 F4500 X126.764 Y167.748
M204 S500
M205 X5 Y5
G1 F900 X66.887 Y107.871 E1076.25696
M204 S625
M205 X6 Y6
G0 F4500 X66.685 Y108.263
M204 S500
M205 X5 Y5
G1 F900 X126.424 Y168.002 E1077.75874
M204 S625
M205 X6 Y6
G0 F4500 X126.091 Y168.263
M204 S500
M205 X5 Y5
G1 F900 X66.463 Y108.635 E1079.25773
M204 S625
M205 X6 Y6
G0 F4500 X66.234 Y109
M204 S500
M205 X5 Y5
G1 F900 X125.773 Y168.539 E1080.75448
M204 S625
M205 X6 Y6
G0 F4500 X125.47 Y168.83
M204 S500
M205 X5 Y5
G1 F900 X65.985 Y109.345 E1082.24988
M204 S625
M205 X6 Y6
G0 F4500 X65.726 Y109.68
M204 S500
M205 X5 Y5
G1 F900 X125.177 Y169.131 E1083.74442
M204 S625
M205 X6 Y6
G0 F4500 X124.901 Y169.448
M204 S500
M205 X5 Y5
G1 F900 X65.454 Y110.002 E1085.23884
M204 S625
M205 X6 Y6
G0 F4500 X65.166 Y110.308
M204 S500
M205 X5 Y5
G1 F900 X124.63 Y169.772 E1086.73371
M204 S625
M205 X6 Y6
G0 F4500 X124.38 Y170.116
M204 S500
M205 X5 Y5
G1 F900 X64.873 Y110.609 E1088.22966
M204 S625
M205 X6 Y6
G0 F4500 X64.558 Y110.887
M204 S500
M205 X5 Y5
G1 F900 X124.139 Y170.469 E1089.72748
M204 S625
M205 X6 Y6
G0 F4500 X123.914 Y170.837
M204 S500
M205 X5 Y5
G1 F900 X64.236 Y111.16 E1091.22771
M204 S625
M205 X6 Y6
G0 F4500 X63.896 Y111.414
M204 S500
M205 X5 Y5
G1 F900 X123.704 Y171.222 E1092.73123
M204 S625
M205 X6 Y6
G0 F4500 X123.503 Y171.614
M204 S500
M205 X5 Y5
G1 F900 X63.546 Y111.657 E1094.23849
M204 S625
M205 X6 Y6
G0 F4500 X63.185 Y111.891
M204 S500
M205 X5 Y5
G1 F900 X123.325 Y172.031 E1095.75035
M204 S625
M205 X6 Y6
G0 F4500 X123.16 Y172.459
M204 S500
M205 X5 Y5
G1 F900 X62.803 Y112.102 E1097.26767
M204 S625
M205 X6 Y6
G0 F4500 X62.412 Y112.306
M204 S500
M205 X5 Y5
G1 F900 X123.011 Y172.904 E1098.79105
M204 S625
M205 X6 Y6
G0 F4500 X122.884 Y173.371
M204 S500
M205 X5 Y5
G1 F900 X62.004 Y112.491 E1100.32152
M204 S625
M205 X6 Y6
G0 F4500 X61.579 Y112.661
M204 S500
M205 X5 Y5
G1 F900 X122.774 Y173.856 E1101.8599
M204 S625
M205 X6 Y6
G0 F4500 X122.685 Y174.36
M204 S500
M205 X5 Y5
G1 F900 X61.143 Y112.818 E1103.40701
M204 S625
M205 X6 Y6
G0 F4500 X60.678 Y112.948
M204 S500
M205 X5 Y5
G1 F900 X122.627 Y174.896 E1104.96433
M204 S625
M205 X6 Y6
G0 F4500 X122.595 Y175.458
M204 S500
M205 X5 Y5
G1 F900 X60.199 Y113.062 E1106.53291
M204 S625
M205 X6 Y6
G0 F4500 X59.702 Y113.159
M204 S500
M205 X5 Y5
G1 F900 X122.595 Y176.052 E1108.11398
M204 S625
M205 X6 Y6
G0 F4500 X122.635 Y176.686
M204 S500
M205 X5 Y5
G1 F900 X59.173 Y113.224 E1109.70935
M204 S625
M205 X6 Y6
G0 F4500 X58.619 Y113.264
M204 S500
M205 X5 Y5
G1 F900 X122.725 Y177.37 E1111.32091
M204 S625
M205 X6 Y6
G0 F4500 X122.883 Y178.123
M204 S500
M205 X5 Y5
G1 F900 X115.557 Y170.796 E1111.50509
M204 S625
M205 X6 Y6
G0 F4500 X116.229 Y172.062
M204 S500
M205 X5 Y5
G1 F900 X123.143 Y178.976 E1111.6789
M204 S625
M205 X6 Y6
G0 F4500 X123.564 Y179.991
M204 S500
M205 X5 Y5
G1 F900 X116.598 Y173.025 E1111.85402
M204 S625
M205 X6 Y6
G0 F4500 X116.813 Y173.834
M204 S500
M205 X5 Y5
G1 F900 X124.481 Y181.502 E1112.04679
M204 S625
M205 X6 Y6
G0 F4500 X126.566 Y183.587
M204 S500
M205 X5 Y5
G1 F900 X127.989 Y185.01 E1112.08256
M204 S625
M205 X6 Y6
G0 F4500 X127.567 Y185.182
M204 S500
M205 X5 Y5
G1 F900 X116.948 Y174.563 E1112.34951
M204 S625
M205 X6 Y6
G0 F4500 X117.022 Y175.231
M204 S500
M205 X5 Y5
G1 F900 X127.157 Y185.366 E1112.6043
M204 S625
M205 X6 Y6
G0 F4500 X126.769 Y185.572
M204 S500
M205 X5 Y5
G1 F900 X117.054 Y175.857 E1112.84852
M204 S625
M205 X6 Y6
G0 F4500 X117.041 Y176.437
M204 S500
M205 X5 Y5
G1 F900 X126.388 Y185.785 E1113.08351
M204 S625
M205 X6 Y6
G0 F4500 X126.027 Y186.018
M204 S500
M205 X5 Y5
G1 F900 X116.996 Y176.987 E1113.31054
M204 S625
M205 X6 Y6
G0 F4500 X116.927 Y177.512
M204 S500
M205 X5 Y5
G1 F900 X125.677 Y186.262 E1113.53051
M204 S625
M205 X6 Y6
G0 F4500 X125.338 Y186.517
M204 S500
M205 X5 Y5
G1 F900 X116.838 Y178.016 E1113.7442
M204 S625
M205 X6 Y6
G0 F4500 X116.717 Y178.49
M204 S500
M205 X5 Y5
G1 F900 X125.018 Y186.791 E1113.95288
M204 S625
M205 X6 Y6
G0 F4500 X124.704 Y187.071
M204 S500
M205 X5 Y5
G1 F900 X116.582 Y178.949 E1114.15706
M204 S625
M205 X6 Y6
G0 F4500 X116.432 Y179.393
M204 S500
M205 X5 Y5
G1 F900 X124.41 Y187.371 E1114.35762
M204 S625
M205 X6 Y6
G0 F4500 X124.124 Y187.679
M204 S500
M205 X5 Y5
G1 F900 X116.258 Y179.813 E1114.55536
M204 S625
M205 X6 Y6
G0 F4500 X116.073 Y180.222
M204 S500
M205 X5 Y5
G1 F900 X123.853 Y188.002 E1114.75094
M204 S625
M205 X6 Y6
G0 F4500 X123.595 Y188.337
M204 S500
M205 X5 Y5
G1 F900 X115.872 Y180.615 E1114.94508
M204 S625
M205 X6 Y6
G0 F4500 X115.655 Y180.992
M204 S500
M205 X5 Y5
G1 F900 X123.345 Y188.682 E1115.1384
M204 S625
M205 X6 Y6
G0 F4500 X123.118 Y189.049
M204 S500
M205 X5 Y5
G1 F900 X115.429 Y181.36 E1115.33169
M204 S625
M205 X6 Y6
G0 F4500 X115.182 Y181.706
M204 S500
M205 X5 Y5
G1 F900 X122.898 Y189.423 E1115.52568
M204 S625
M205 X6 Y6
G0 F4500 X122.697 Y189.815
M204 S500
M205 X5 Y5
G1 F900 X114.927 Y182.046 E1115.72099
M204 S625
M205 X6 Y6
G0 F4500 X114.655 Y182.367
M204 S500
M205 X5 Y5
G1 F900 X122.509 Y190.221 E1115.91844
M204 S625
M205 X6 Y6
G0 F4500 X122.332 Y190.638
M204 S500
M205 X5 Y5
G1 F900 X114.373 Y182.679 E1116.11852
M204 S625
M205 X6 Y6
G0 F4500 X114.078 Y182.979
M204 S500
M205 X5 Y5
G1 F900 X122.18 Y191.081 E1116.32219
M204 S625
M205 X6 Y6
G0 F4500 X122.042 Y191.536
M204 S500
M205 X5 Y5
G1 F900 X113.767 Y183.262 E1116.53021
M204 S625
M205 X6 Y6
G0 F4500 X113.45 Y183.538
M204 S500
M205 X5 Y5
G1 F900 X121.921 Y192.009 E1116.74316
M204 S625
M205 X6 Y6
G0 F4500 X121.829 Y192.511
M204 S500
M205 X5 Y5
G1 F900 X113.11 Y183.793 E1116.96233
M204 S625
M205 X6 Y6
G0 F4500 X112.763 Y184.04
M204 S500
M205 X5 Y5
G1 F900 X121.756 Y193.033 E1117.18841
M204 S625
M205 X6 Y6
G0 F4500 X121.705 Y193.576
M204 S500
M205 X5 Y5
G1 F900 X112.403 Y184.273 E1117.42227
M204 S625
M205 X6 Y6
G0 F4500 X112.026 Y184.491
M204 S500
M205 X5 Y5
G1 F900 X121.692 Y194.156 E1117.66525
M204 S625
M205 X6 Y6
G0 F4500 X121.717 Y194.775
M204 S500
M205 X5 Y5
G1 F900 X111.64 Y184.699 E1117.91856
M204 S625
M205 X6 Y6
G0 F4500 X111.231 Y184.883
M204 S500
M205 X5 Y5
G1 F900 X121.785 Y195.437 E1118.18388
M204 S625
M205 X6 Y6
G0 F4500 X121.91 Y196.157
M204 S500
M205 X5 Y5
G1 F900 X110.812 Y185.059 E1118.46287
M204 S625
M205 X6 Y6
G0 F4500 X110.376 Y185.216
M204 S500
M205 X5 Y5
G1 F900 X122.115 Y196.956 E1118.75799
M204 S625
M205 X6 Y6
G0 F4500 X122.451 Y197.885
M204 S500
M205 X5 Y5
G1 F900 X109.916 Y185.351 E1119.07309
M204 S625
M205 X6 Y6
G0 F4500 X109.443 Y185.471
M204 S500
M205 X5 Y5
G1 F900 X123.046 Y199.074 E1119.41506
M204 S625
M205 X6 Y6
G0 F4500 X126.449 Y202.477
M204 S500
M205 X5 Y5
G1 F900 X129.866 Y205.894 E1119.50096
M204 S625
M205 X6 Y6
G0 F4500 X130.454 Y205.888
M204 S500
M205 X5 Y5
G1 F900 X127.645 Y203.079 E1119.57158
M204 S625
M205 X6 Y6
G0 F4500 X128.584 Y203.424
M204 S500
M205 X5 Y5
G1 F900 X131.043 Y205.884 E1119.63341
M204 S625
M205 X6 Y6
G0 F4500 X131.632 Y205.878
M204 S500
M205 X5 Y5
G1 F900 X129.388 Y203.634 E1119.68982
M204 S625
M205 X6 Y6
G0 F4500 X130.107 Y203.759
M204 S500
M205 X5 Y5
G1 F900 X132.22 Y205.872 E1119.74294
M204 S625
M205 X6 Y6
G0 F4500 X132.808 Y205.867
M204 S500
M205 X5 Y5
G1 F900 X130.769 Y203.827 E1119.79421
M204 S625
M205 X6 Y6
G0 F4500 X131.381 Y203.846
M204 S500
M205 X5 Y5
G1 F900 X133.397 Y205.862 E1119.84489
M204 S625
M205 X6 Y6
G0 F4500 X133.986 Y205.856
M204 S500
M205 X5 Y5
G1 F900 X131.958 Y203.829 E1119.89586
M204 S625
M205 X6 Y6
G0 F4500 X132.507 Y203.783
M204 S500
M205 X5 Y5
G1 F900 X134.574 Y205.85 E1119.94782
M204 S625
M205 X6 Y6
G0 F4500 X135.162 Y205.845
M204 S500
M205 X5 Y5
G1 F900 X133.032 Y203.715 E1120.00137
M204 S625
M205 X6 Y6
G0 F4500 X133.526 Y203.614
M204 S500
M205 X5 Y5
G1 F900 X135.751 Y205.839 E1120.0573
M204 S625
M205 X6 Y6
G0 F4500 X136.34 Y205.834
M204 S500
M205 X5 Y5
G1 F900 X134 Y203.495 E1120.11611
M204 S625
M205 X6 Y6
G0 F4500 X134.462 Y203.362
M204 S500
M205 X5 Y5
G1 F900 X136.928 Y205.828 E1120.17811
M204 S625
M205 X6 Y6
G0 F4500 X137.516 Y205.823
M204 S500
M205 X5 Y5
G1 F900 X134.899 Y203.205 E1120.24391
M204 S625
M205 X6 Y6
G0 F4500 X135.319 Y203.031
M204 S500
M205 X5 Y5
G1 F900 X138.105 Y205.817 E1120.31394
M204 S625
M205 X6 Y6
G0 F4500 X138.693 Y205.811
M204 S500
M205 X5 Y5
G1 F900 X135.727 Y202.846 E1120.38849
M204 S625
M205 X6 Y6
G0 F4500 X136.114 Y202.639
M204 S500
M205 X5 Y5
G1 F900 X139.282 Y205.806 E1120.46812
M204 S625
M205 X6 Y6
G0 F4500 X139.87 Y205.801
M204 S500
M205 X5 Y5
G1 F900 X136.492 Y202.422 E1120.55305
M204 S625
M205 X6 Y6
G0 F4500 X136.854 Y202.19
M204 S500
M205 X5 Y5
G1 F900 X140.458 Y205.795 E1120.64367
M204 S625
M205 X6 Y6
G0 F4500 X141.047 Y205.789
M204 S500
M205 X5 Y5
G1 F900 X137.202 Y201.944 E1120.74033
M204 S625
M205 X6 Y6
G0 F4500 X137.54 Y201.689
M204 S500
M205 X5 Y5
G1 F900 X141.636 Y205.785 E1120.8433
M204 S625
M205 X6 Y6
G0 F4500 X142.224 Y205.779
M204 S500
M205 X5 Y5
G1 F900 X137.858 Y201.413 E1120.95305
M204 S625
M205 X6 Y6
G0 F4500 X138.17 Y201.131
M204 S500
M205 X5 Y5
G1 F900 X142.812 Y205.773 E1121.06975
M204 S625
M205 X6 Y6
G0 F4500 X143.401 Y205.768
M204 S500
M205 X5 Y5
G1 F900 X138.463 Y200.83 E1121.19389
M204 S625
M205 X6 Y6
G0 F4500 X138.747 Y200.52
M204 S500
M205 X5 Y5
G1 F900 X143.989 Y205.762 E1121.32566
M204 S625
M205 X6 Y6
G0 F4500 X144.578 Y205.757
M204 S500
M205 X5 Y5
G1 F900 X139.019 Y200.198 E1121.46541
M204 S625
M205 X6 Y6
G0 F4500 X139.275 Y199.86
M204 S500
M205 X5 Y5
G1 F900 X145.166 Y205.751 E1121.61351
M204 S625
M205 X6 Y6
G0 F4500 X145.755 Y205.746
M204 S500
M205 X5 Y5
G1 F900 X139.524 Y199.515 E1121.77015
M204 S625
M205 X6 Y6
G0 F4500 X139.749 Y199.146
M204 S500
M205 X5 Y5
G1 F900 X146.343 Y205.74 E1121.93591
M204 S625
M205 X6 Y6
G0 F4500 X146.931 Y205.734
M204 S500
M205 X5 Y5
G1 F900 X139.967 Y198.77 E1122.11098
M204 S625
M205 X6 Y6
G0 F4500 X140.169 Y198.378
M204 S500
M205 X5 Y5
G1 F900 X147.52 Y205.729 E1122.29578
M204 S625
M205 X6 Y6
G0 F4500 X148.109 Y205.724
M204 S500
M205 X5 Y5
G1 F900 X140.354 Y197.969 E1122.49073
M204 S625
M205 X6 Y6
G0 F4500 X140.529 Y197.55
M204 S500
M205 X5 Y5
G1 F900 X148.697 Y205.718 E1122.69607
M204 S625
M205 X6 Y6
G0 F4500 X149.285 Y205.712
M204 S500
M205 X5 Y5
G1 F900 X140.68 Y197.107 E1122.91239
M204 S625
M205 X6 Y6
G0 F4500 X140.816 Y196.649
M204 S500
M205 X5 Y5
G1 F900 X149.874 Y205.707 E1123.1401
M204 S625
M205 X6 Y6
G0 F4500 X150.463 Y205.702
M204 S500
M205 X5 Y5
G1 F900 X140.937 Y196.176 E1123.37957
M204 S625
M205 X6 Y6
G0 F4500 X141.027 Y195.672
M204 S500
M205 X5 Y5
G1 F900 X151.051 Y205.696 E1123.63157
M204 S625
M205 X6 Y6
G0 F4500 X151.639 Y205.69
M204 S500
M205 X5 Y5
G1 F900 X141.096 Y195.148 E1123.8966
M204 S625
M205 X6 Y6
G0 F4500 X141.142 Y194.6
M204 S500
M205 X5 Y5
G1 F900 X152.228 Y205.685 E1124.17527
M204 S625
M205 X6 Y6
G0 F4500 X152.817 Y205.68
M204 S500
M205 X5 Y5
G1 F900 X141.156 Y194.02 E1124.46841
M204 S625
M205 X6 Y6
G0 F4500 X141.127 Y193.397
M204 S500
M205 X5 Y5
G1 F900 X153.405 Y205.674 E1124.77705
M204 S625
M205 X6 Y6
G0 F4500 X153.993 Y205.669
M204 S500
M205 X5 Y5
G1 F900 X141.054 Y192.729 E1125.10234
M204 S625
M205 X6 Y6
G0 F4500 X140.922 Y192.004
M204 S500
M205 X5 Y5
G1 F900 X154.582 Y205.663 E1125.44572
M204 S625
M205 X6 Y6
G0 F4500 X155.17 Y205.657
M204 S500
M205 X5 Y5
G1 F900 X140.71 Y191.197 E1125.80924
M204 S625
M205 X6 Y6
G0 F4500 X140.35 Y190.244
M204 S500
M205 X5 Y5
G1 F900 X155.759 Y205.652 E1126.19659
M204 S625
M205 X6 Y6
G0 F4500 X156.347 Y205.647
M204 S500
M205 X5 Y5
G1 F900 X139.701 Y189.001 E1126.61505
M204 S625
M205 X6 Y6
G0 F4500 X136.54 Y185.84
M204 S500
M205 X5 Y5
G1 F900 X135.601 Y184.9 E1126.63867
M204 S625
M205 X6 Y6
G0 F4500 X135.299 Y185.192
M204 S500
M205 X5 Y5
G1 F900 X135.173 Y185.066 E1126.64184
M204 S625
M205 X6 Y6
G0 F4500 X136.033 Y184.739
M204 S500
M205 X5 Y5
G1 F900 X156.935 Y205.641 E1127.1673
M204 S625
M205 X6 Y6
G0 F4500 X157.524 Y205.635
M204 S500
M205 X5 Y5
G1 F900 X136.442 Y184.554 E1127.69726
M204 S625
M205 X6 Y6
G0 F4500 X136.839 Y184.356
M204 S500
M205 X5 Y5
G1 F900 X158.113 Y205.63 E1128.23207
M204 S625
M205 X6 Y6
G0 F4500 X158.701 Y205.625
M204 S500
M205 X5 Y5
G1 F900 X137.225 Y184.148 E1128.77197
M204 S625
M205 X6 Y6
G0 F4500 X137.589 Y183.919
M204 S500
M205 X5 Y5
G1 F900 X159.289 Y205.619 E1129.31749
M204 S625
M205 X6 Y6
G0 F4500 X159.878 Y205.613
M204 S500
M205 X5 Y5
G1 F900 X137.946 Y183.682 E1129.86882
M204 S625
M205 X6 Y6
G0 F4500 X138.286 Y183.427
M204 S500
M205 X5 Y5
G1 F900 X160.466 Y205.608 E1130.42642
M204 S625
M205 X6 Y6
G0 F4500 X161.055 Y205.603
M204 S500
M205 X5 Y5
G1 F900 X138.614 Y183.161 E1130.99058
M204 S625
M205 X6 Y6
G0 F4500 X138.93 Y182.883
M204 S500
M205 X5 Y5
G1 F900 X161.643 Y205.597 E1131.56157
M204 S625
M205 X6 Y6
G0 F4500 X156.572 Y198.336
G0 X156.239 Y197.662
G0 X148.886 Y180.366
M204 S500
M205 X5 Y5
G1 F900 X141.707 Y173.187 E1131.74205
M204 S625
M205 X6 Y6
G0 F4500 X141.425 Y172.312
M204 S500
M205 X5 Y5
G1 F900 X148.309 Y179.195 E1131.91509
M204 S625
M205 X6 Y6
G0 F4500 X147.993 Y178.285
M204 S500
M205 X5 Y5
G1 F900 X140.942 Y171.235 E1132.09233
M204 S625
M205 X6 Y6
G0 F4500 X139.688 Y169.387
M204 S500
M205 X5 Y5
G1 F900 X147.794 Y177.492 E1132.2961
M204 S625
M205 X6 Y6
G0 F4500 X147.674 Y176.778
M204 S500
M205 X5 Y5
G1 F900 X47.418 Y76.523 E1134.81642
M204 S625
M205 X6 Y6
G0 F4500 X47.559 Y77.257
M204 S500
M205 X5 Y5
G1 F900 X138.672 Y168.371 E1137.10693
M204 S625
M205 X6 Y6
G0 F4500 X136.827 Y167.119
M204 S500
M205 X5 Y5
G1 F900 X47.639 Y77.932 E1139.34901
M204 S625
M205 X6 Y6
G0 F4500 X47.669 Y78.556
M204 S500
M205 X5 Y5
G1 F900 X135.741 Y166.628 E1141.56306
M204 S625
M205 X6 Y6
G0 F4500 X134.872 Y166.352
M204 S500
M205 X5 Y5
G1 F900 X47.661 Y79.141 E1143.75546
M204 S625
M205 X6 Y6
G0 F4500 X47.187 Y75.697
M204 S500
M205 X5 Y5
G1 F900 X147.609 Y176.12 E1146.27998
M204 S625
M205 X6 Y6
G0 F4500 X147.586 Y175.503
M204 S500
M205 X5 Y5
G1 F900 X46.8 Y74.717 E1148.81364
M204 S625
M205 X6 Y6
G0 F4500 X46.072 Y73.394
M204 S500
M205 X5 Y5
G1 F900 X147.602 Y174.924 E1151.36601
M204 S625
M205 X6 Y6
G0 F4500 X149.575 Y171.142
G0 X150.171 Y170.248
G0 X153.082 Y166.744
M204 S500
M205 X5 Y5
G1 F900 X73.203 Y86.864 E1153.3741
M204 S625
M205 X6 Y6
G0 F4500 X74.33 Y87.397
M204 S500
M205 X5 Y5
G1 F900 X153.491 Y166.559 E1155.36414
M204 S625
M205 X6 Y6
G0 F4500 X153.915 Y166.389
M204 S500
M205 X5 Y5
G1 F900 X75.237 Y87.71 E1157.34205
M204 S625
M205 X6 Y6
G0 F4500 X76.021 Y87.9
M204 S500
M205 X5 Y5
G1 F900 X154.352 Y166.232 E1159.31122
M204 S625
M205 X6 Y6
G0 F4500 X154.818 Y166.103
M204 S500
M205 X5 Y5
G1 F900 X76.73 Y88.015 E1161.27428
M204 S625
M205 X6 Y6
G0 F4500 X77.385 Y88.077
M204 S500
M205 X5 Y5
G1 F900 X155.298 Y165.989 E1163.23292
M204 S625
M205 X6 Y6
G0 F4500 X155.794 Y165.892
M204 S500
M205 X5 Y5
G1 F900 X77.997 Y88.094 E1165.18868
M204 S625
M205 X6 Y6
G0 F4500 X78.565 Y88.069
M204 S500
M205 X5 Y5
G1 F900 X156.324 Y165.827 E1167.14345
M204 S625
M205 X6 Y6
G0 F4500 X156.879 Y165.788
M204 S500
M205 X5 Y5
G1 F900 X79.108 Y88.017 E1169.09854
M204 S625
M205 X6 Y6
G0 F4500 X79.627 Y87.942
M204 S500
M205 X5 Y5
G1 F900 X157.462 Y165.778 E1171.05525
M204 S625
M205 X6 Y6
G0 F4500 X158.082 Y165.804
M204 S500
M205 X5 Y5
G1 F900 X80.122 Y87.844 E1173.01508
M204 S625
M205 X6 Y6
G0 F4500 X80.592 Y87.72
M204 S500
M205 X5 Y5
G1 F900 X158.752 Y165.88 E1174.97995
M204 S625
M205 X6 Y6
G0 F4500 X159.484 Y166.018
M204 S500
M205 X5 Y5
G1 F900 X81.047 Y87.581 E1176.95178
M204 S625
M205 X6 Y6
G0 F4500 X81.484 Y87.424
M204 S500
M205 X5 Y5
G1 F900 X160.309 Y166.249 E1178.93336
M204 S625
M205 X6 Y6
G0 F4500 X161.27 Y166.616
M204 S500
M205 X5 Y5
G1 F900 X81.899 Y87.245 E1180.92867
M204 S625
M205 X6 Y6
G0 F4500 X82.305 Y87.057
M204 S500
M205 X5 Y5
G1 F900 X162.548 Y167.3 E1182.94591
M204 S625
M205 X6 Y6
G0 F4500 X157.89 Y166.637
G0 X156.563 Y166.651
G0 X155.251 Y166.862
G0 X153.987 Y167.265
G0 X152.794 Y167.855
G0 X151.705 Y168.614
G0 X140.368 Y179.514
G0 X139.716 Y180.672
G0 X138.898 Y181.721
G0 X137.934 Y182.635
G0 X136.844 Y183.394
G0 X135.651 Y183.984
G0 X134.387 Y184.387
G0 X133.326 Y184.557
G0 X128.424 Y184.851
M204 S500
M205 X5 Y5
G1 F900 X128.065 Y184.492 E1182.95493
M204 S625
M205 X6 Y6
G0 F4500 X108.948 Y185.57
M204 S500
M205 X5 Y5
G1 F900 X129.278 Y205.9 E1183.46601
M204 S625
M205 X6 Y6
G0 F4500 X128.689 Y205.905
M204 S500
M205 X5 Y5
G1 F900 X108.423 Y185.639 E1183.97547
M204 S625
M205 X6 Y6
G0 F4500 X107.876 Y185.686
M204 S500
M205 X5 Y5
G1 F900 X128.101 Y205.911 E1184.48391
M204 S625
M205 X6 Y6
G0 F4500 X127.512 Y205.916
M204 S500
M205 X5 Y5
G1 F900 X107.302 Y185.706 E1184.99197
M204 S625
M205 X6 Y6
G0 F4500 X106.692 Y185.69
M204 S500
M205 X5 Y5
G1 F900 X126.924 Y205.922 E1185.50058
M204 S625
M205 X6 Y6
G0 F4500 X126.335 Y205.927
M204 S500
M205 X5 Y5
G1 F900 X106.029 Y185.621 E1186.01106
M204 S625
M205 X6 Y6
G0 F4500 X105.312 Y185.498
M204 S500
M205 X5 Y5
G1 F900 X125.747 Y205.933 E1186.52477
M204 S625
M205 X6 Y6
G0 F4500 X125.159 Y205.939
M204 S500
M205 X5 Y5
G1 F900 X104.514 Y185.294 E1187.04377
M204 S625
M205 X6 Y6
G0 F4500 X103.582 Y184.956
M204 S500
M205 X5 Y5
G1 F900 X124.57 Y205.944 E1187.57139
M204 S625
M205 X6 Y6
G0 F4500 X123.981 Y205.949
M204 S500
M205 X5 Y5
G1 F900 X102.404 Y184.372 E1188.11381
M204 S625
M205 X6 Y6
G0 F4500 X102.227 Y185.383
M204 S500
M205 X5 Y5
G1 F900 X18.133 Y101.289 E1190.22785
M204 S625
M205 X6 Y6
G0 F4500 X18.128 Y100.689
M204 S500
M205 X5 Y5
G1 F900 X103.354 Y185.916 E1192.37036
M204 S625
M205 X6 Y6
G0 F4500 X101.32 Y185.07
M204 S500
M205 X5 Y5
G1 F900 X18.139 Y101.889 E1194.46145
M204 S625
M205 X6 Y6
G0 F4500 X18.145 Y102.488
M204 S500
M205 X5 Y5
G1 F900 X100.537 Y184.88 E1196.53271
M204 S625
M205 X6 Y6
G0 F4500 X99.829 Y184.767
M204 S500
M205 X5 Y5
G1 F900 X18.15 Y103.088 E1198.58604
M204 S625
M205 X6 Y6
G0 F4500 X18.156 Y103.688
M204 S500
M205 X5 Y5
G1 F900 X99.171 Y184.703 E1200.62268
M204 S625
M205 X6 Y6
G0 F4500 X98.563 Y184.689
M204 S500
M205 X5 Y5
G1 F900 X18.162 Y104.287 E1202.64389
M204 S625
M205 X6 Y6
G0 F4500 X18.167 Y104.887
M204 S500
M205 X5 Y5
G1 F900 X97.993 Y184.713 E1204.65064
M204 S625
M205 X6 Y6
G0 F4500 X97.451 Y184.764
M204 S500
M205 X5 Y5
G1 F900 X18.173 Y105.486 E1206.64361
M204 S625
M205 X6 Y6
G0 F4500 X18.179 Y106.086
M204 S500
M205 X5 Y5
G1 F900 X96.931 Y184.839 E1208.62337
M204 S625
M205 X6 Y6
G0 F4500 X96.436 Y184.938
M204 S500
M205 X5 Y5
G1 F900 X18.184 Y106.686 E1210.59055
M204 S625
M205 X6 Y6
G0 F4500 X18.19 Y107.285
M204 S500
M205 X5 Y5
G1 F900 X95.967 Y185.062 E1212.54579
M204 S625
M205 X6 Y6
G0 F4500 X95.511 Y185.201
M204 S500
M205 X5 Y5
G1 F900 X18.195 Y107.885 E1214.48944
M204 S625
M205 X6 Y6
G0 F4500 X18.201 Y108.485
M204 S500
M205 X5 Y5
G1 F900 X95.075 Y185.358 E1216.42196
M204 S625
M205 X6 Y6
G0 F4500 X94.659 Y185.537
M204 S500
M205 X5 Y5
G1 F900 X18.207 Y109.084 E1218.3439
M204 S625
M205 X6 Y6
G0 F4500 X18.212 Y109.683
M204 S500
M205 X5 Y5
G1 F900 X94.254 Y185.725 E1220.25553
M204 S625
M205 X6 Y6
G0 F4500 X93.869 Y185.934
M204 S500
M205 X5 Y5
G1 F900 X18.217 Y110.283 E1222.15733
M204 S625
M205 X6 Y6
G0 F4500 X18.223 Y110.882
M204 S500
M205 X5 Y5
G1 F900 X93.495 Y186.154 E1224.0496
M204 S625
M205 X6 Y6
G0 F4500 X93.133 Y186.386
M204 S500
M205 X5 Y5
G1 F900 X18.229 Y111.482 E1225.93261
M204 S625
M205 X6 Y6
G0 F4500 X18.234 Y112.082
M204 S500
M205 X5 Y5
G1 F900 X92.789 Y186.636 E1227.80684
M204 S625
M205 X6 Y6
G0 F4500 X92.452 Y186.893
M204 S500
M205 X5 Y5
G1 F900 X18.24 Y112.681 E1229.67245
M204 S625
M205 X6 Y6
G0 F4500 X18.246 Y113.281
M204 S500
M205 X5 Y5
G1 F900 X92.136 Y187.171 E1231.52998
M204 S625
M205 X6 Y6
G0 F4500 X91.828 Y187.457
M204 S500
M205 X5 Y5
G1 F900 X18.251 Y113.88 E1233.37963
M204 S625
M205 X6 Y6
G0 F4500 X18.257 Y114.48
M204 S500
M205 X5 Y5
G1 F900 X91.534 Y187.757 E1235.22174
M204 S625
M205 X6 Y6
G0 F4500 X91.254 Y188.072
M204 S500
M205 X5 Y5
G1 F900 X18.263 Y115.08 E1237.05668
M204 S625
M205 X6 Y6
G0 F4500 X18.268 Y115.679
M204 S500
M205 X5 Y5
G1 F900 X90.983 Y188.394 E1238.88466
M204 S625
M205 X6 Y6
G0 F4500 X90.73 Y188.735
M204 S500
M205 X5 Y5
G1 F900 X18.274 Y116.279 E1240.70614
M204 S625
M205 X6 Y6
G0 F4500 X18.28 Y116.879
M204 S500
M205 X5 Y5
G1 F900 X90.485 Y189.084 E1242.5213
M204 S625
M205 X6 Y6
G0 F4500 X90.26 Y189.452
M204 S500
M205 X5 Y5
G1 F900 X18.285 Y117.478 E1244.33067
M204 S625
M205 X6 Y6
G0 F4500 X18.291 Y118.078
M204 S500
M205 X5 Y5
G1 F900 X90.046 Y189.833 E1246.13452
M204 S625
M205 X6 Y6
G0 F4500 X89.844 Y190.225
M204 S500
M205 X5 Y5
G1 F900 X18.297 Y118.677 E1247.93315
M204 S625
M205 X6 Y6
G0 F4500 X18.302 Y119.277
M204 S500
M205 X5 Y5
G1 F900 X89.663 Y190.638 E1249.7271
M204 S625
M205 X6 Y6
G0 F4500 X89.492 Y191.061
M204 S500
M205 X5 Y5
G1 F900 X18.307 Y119.876 E1251.51662
M204 S625
M205 X6 Y6
G0 F4500 X18.313 Y120.476
M204 S500
M205 X5 Y5
G1 F900 X89.342 Y191.505 E1253.30222
M204 S625
M205 X6 Y6
G0 F4500 X89.211 Y191.968
M204 S500
M205 X5 Y5
G1 F900 X18.319 Y121.075 E1255.08439
M204 S625
M205 X6 Y6
G0 F4500 X18.324 Y121.675
M204 S500
M205 X5 Y5
G1 F900 X89.096 Y192.446 E1256.86352
M204 S625
M205 X6 Y6
G0 F4500 X89.005 Y192.95
M204 S500
M205 X5 Y5
G1 F900 X18.33 Y122.275 E1258.64022
M204 S625
M205 X6 Y6
G0 F4500 X18.335 Y122.874
M204 S500
M205 X5 Y5
G1 F900 X88.942 Y193.48 E1260.4152
M204 S625
M205 X6 Y6
G0 F4500 X88.903 Y194.035
M204 S500
M205 X5 Y5
G1 F900 X18.341 Y123.474 E1262.18904
M204 S625
M205 X6 Y6
G0 F4500 X18.347 Y124.073
M204 S500
M205 X5 Y5
G1 F900 X88.896 Y194.622 E1263.96258
M204 S625
M205 X6 Y6
G0 F4500 X88.925 Y195.246
M204 S500
M205 X5 Y5
G1 F900 X18.352 Y124.673 E1265.73671
M204 S625
M205 X6 Y6
G0 F4500 X18.358 Y125.273
M204 S500
M205 X5 Y5
G1 F900 X89.007 Y195.922 E1267.51276
M204 S625
M205 X6 Y6
G0 F4500 X89.154 Y196.662
M204 S500
M205 X5 Y5
G1 F900 X18.364 Y125.872 E1269.29235
M204 S625
M205 X6 Y6
G0 F4500 X18.369 Y126.472
M204 S500
M205 X5 Y5
G1 F900 X89.391 Y197.493 E1271.07776
M204 S625
M205 X6 Y6
G0 F4500 X89.782 Y198.479
M204 S500
M205 X5 Y5
G1 F900 X18.375 Y127.072 E1272.87287
M204 S625
M205 X6 Y6
G0 F4500 X18.381 Y127.671
M204 S500
M205 X5 Y5
G1 F900 X90.532 Y199.822 E1274.68667
M204 S625
M205 X6 Y6
G0 F4500 X93.247 Y202.538
M204 S500
M205 X5 Y5
G1 F900 X96.912 Y206.202 E1274.77879
M204 S625
M205 X6 Y6
G0 F4500 X97.5 Y206.197
M204 S500
M205 X5 Y5
G1 F900 X94.574 Y203.27 E1274.85236
M204 S625
M205 X6 Y6
G0 F4500 X95.547 Y203.65
M204 S500
M205 X5 Y5
G1 F900 X98.089 Y206.192 E1274.91627
M204 S625
M205 X6 Y6
G0 F4500 X98.678 Y206.186
M204 S500
M205 X5 Y5
G1 F900 X96.38 Y203.889 E1274.97402
M204 S625
M205 X6 Y6
G0 F4500 X97.121 Y204.036
M204 S500
M205 X5 Y5
G1 F900 X99.266 Y206.181 E1275.02795
M204 S625
M205 X6 Y6
G0 F4500 X99.854 Y206.175
M204 S500
M205 X5 Y5
G1 F900 X97.796 Y204.116 E1275.07969
M204 S625
M205 X6 Y6
G0 F4500 X98.422 Y204.148
M204 S500
M205 X5 Y5
G1 F900 X100.443 Y206.17 E1275.13051
M204 S625
M205 X6 Y6
G0 F4500 X101.032 Y206.164
M204 S500
M205 X5 Y5
G1 F900 X99.01 Y204.143 E1275.18133
M204 S625
M205 X6 Y6
G0 F4500 X99.569 Y204.107
M204 S500
M205 X5 Y5
G1 F900 X101.62 Y206.159 E1275.2329
M204 S625
M205 X6 Y6
G0 F4500 X102.208 Y206.153
M204 S500
M205 X5 Y5
G1 F900 X100.098 Y204.042 E1275.28596
M204 S625
M205 X6 Y6
G0 F4500 X100.597 Y203.948
M204 S500
M205 X5 Y5
G1 F900 X102.797 Y206.147 E1275.34125
M204 S625
M205 X6 Y6
G0 F4500 X103.386 Y206.142
M204 S500
M205 X5 Y5
G1 F900 X101.08 Y203.836 E1275.39922
M204 S625
M205 X6 Y6
G0 F4500 X101.544 Y203.707
M204 S500
M205 X5 Y5
G1 F900 X103.974 Y206.137 E1275.46031
M204 S625
M205 X6 Y6
G0 F4500 X104.562 Y206.131
M204 S500
M205 X5 Y5
G1 F900 X101.985 Y203.554 E1275.5251
M204 S625
M205 X6 Y6
G0 F4500 X102.413 Y203.387
M204 S500
M205 X5 Y5
G1 F900 X105.151 Y206.125 E1275.59393
M204 S625
M205 X6 Y6
G0 F4500 X105.739 Y206.12
M204 S500
M205 X5 Y5
G1 F900 X102.821 Y203.202 E1275.66728
M204 S625
M205 X6 Y6
G0 F4500 X103.214 Y203.001
M204 S500
M205 X5 Y5
G1 F900 X106.328 Y206.115 E1275.74556
M204 S625
M205 X6 Y6
G0 F4500 X106.916 Y206.109
M204 S500
M205 X5 Y5
G1 F900 X103.598 Y202.791 E1275.82898
M204 S625
M205 X6 Y6
G0 F4500 X103.959 Y202.558
M204 S500
M205 X5 Y5
G1 F900 X107.504 Y206.103 E1275.91809
M204 S625
M205 X6 Y6
G0 F4500 X108.093 Y206.098
M204 S500
M205 X5 Y5
G1 F900 X104.313 Y202.318 E1276.01312
M204 S625
M205 X6 Y6
G0 F4500 X104.651 Y202.062
M204 S500
M205 X5 Y5
G1 F900 X108.682 Y206.093 E1276.11445
M204 S625
M205 X6 Y6
G0 F4500 X109.27 Y206.087
M204 S500
M205 X5 Y5
G1 F900 X104.975 Y201.792 E1276.22243
M204 S625
M205 X6 Y6
G0 F4500 X105.293 Y201.516
M204 S500
M205 X5 Y5
G1 F900 X109.858 Y206.082 E1276.3372
M204 S625
M205 X6 Y6
G0 F4500 X110.447 Y206.076
M204 S500
M205 X5 Y5
G1 F900 X105.587 Y201.216 E1276.45937
M204 S625
M205 X6 Y6
G0 F4500 X105.877 Y200.912
M204 S500
M205 X5 Y5
G1 F900 X111.035 Y206.07 E1276.58904
M204 S625
M205 X6 Y6
G0 F4500 X111.624 Y206.065
M204 S500
M205 X5 Y5
G1 F900 X106.148 Y200.589 E1276.7267
M204 S625
M205 X6 Y6
G0 F4500 X106.411 Y200.258
M204 S500
M205 X5 Y5
G1 F900 X112.212 Y206.06 E1276.87255
M204 S625
M205 X6 Y6
G0 F4500 X112.801 Y206.054
M204 S500
M205 X5 Y5
G1 F900 X106.659 Y199.913 E1277.02694
M204 S625
M205 X6 Y6
G0 F4500 X106.891 Y199.551
M204 S500
M205 X5 Y5
G1 F900 X113.389 Y206.048 E1277.19028
M204 S625
M205 X6 Y6
G0 F4500 X113.977 Y206.043
M204 S500
M205 X5 Y5
G1 F900 X107.116 Y199.181 E1277.36277
M204 S625
M205 X6 Y6
G0 F4500 X107.317 Y198.788
M204 S500
M205 X5 Y5
G1 F900 X114.566 Y206.038 E1277.54502
M204 S625
M205 X6 Y6
G0 F4500 X115.155 Y206.032
M204 S500
M205 X5 Y5
G1 F900 X107.509 Y198.387 E1277.73722
M204 S625
M205 X6 Y6
G0 F4500 X107.686 Y197.97
M204 S500
M205 X5 Y5
G1 F900 X115.743 Y206.026 E1277.93975
M204 S625
M205 X6 Y6
G0 F4500 X116.331 Y206.021
M204 S500
M205 X5 Y5
G1 F900 X107.842 Y197.531 E1278.15317
M204 S625
M205 X6 Y6
G0 F4500 X107.985 Y197.08
M204 S500
M205 X5 Y5
G1 F900 X116.92 Y206.016 E1278.3778
M204 S625
M205 X6 Y6
G0 F4500 X117.509 Y206.01
M204 S500
M205 X5 Y5
G1 F900 X108.106 Y196.608 E1278.61417
M204 S625
M205 X6 Y6
G0 F4500 X108.204 Y196.111
M204 S500
M205 X5 Y5
G1 F900 X118.097 Y206.004 E1278.86287
M204 S625
M205 X6 Y6
G0 F4500 X118.685 Y205.999
M204 S500
M205 X5 Y5
G1 F900 X108.283 Y195.597 E1279.12436
M204 S625
M205 X6 Y6
G0 F4500 X108.34 Y195.059
M204 S500
M205 X5 Y5
G1 F900 X119.274 Y205.993 E1279.39923
M204 S625
M205 X6 Y6
G0 F4500 X119.863 Y205.988
M204 S500
M205 X5 Y5
G1 F900 X108.354 Y194.48 E1279.68855
M204 S625
M205 X6 Y6
G0 F4500 X108.337 Y193.868
M204 S500
M205 X5 Y5
G1 F900 X120.451 Y205.983 E1279.99309
M204 S625
M205 X6 Y6
G0 F4500 X121.039 Y205.977
M204 S500
M205 X5 Y5
G1 F900 X108.277 Y193.215 E1280.31392
M204 S625
M205 X6 Y6
G0 F4500 X108.162 Y192.506
M204 S500
M205 X5 Y5
G1 F900 X121.628 Y205.971 E1280.65243
M204 S625
M205 X6 Y6
G0 F4500 X122.216 Y205.966
M204 S500
M205 X5 Y5
G1 F900 X107.972 Y191.722 E1281.01051
M204 S625
M205 X6 Y6
G0 F4500 X107.671 Y190.826
M204 S500
M205 X5 Y5
G1 F900 X122.805 Y205.961 E1281.39097
M204 S625
M205 X6 Y6
G0 F4500 X123.393 Y205.955
M204 S500
M205 X5 Y5
G1 F900 X107.121 Y189.683 E1281.80004
M204 S625
M205 X6 Y6
G0 F4500 X98.912 Y180.88
M204 S500
M205 X5 Y5
G1 F900 X18.122 Y100.09 E1283.83102
M204 S625
M205 X6 Y6
G0 F4500 X18.117 Y99.491
M204 S500
M205 X5 Y5
G1 F900 X98.328 Y179.702 E1285.84744
M204 S625
M205 X6 Y6
G0 F4500 X98.003 Y178.783
M204 S500
M205 X5 Y5
G1 F900 X18.111 Y98.891 E1287.85585
M204 S625
M205 X6 Y6
G0 F4500 X18.106 Y98.292
M204 S500
M205 X5 Y5
G1 F900 X97.802 Y177.987 E1289.85932
M204 S625
M205 X6 Y6
G0 F4500 X97.679 Y177.27
M204 S500
M205 X5 Y5
G1 F900 X18.1 Y97.692 E1291.85984
M204 S625
M205 X6 Y6
G0 F4500 X18.094 Y97.092
M204 S500
M205 X5 Y5
G1 F900 X97.613 Y176.611 E1293.85887
M204 S625
M205 X6 Y6
G0 F4500 X97.589 Y175.993
M204 S500
M205 X5 Y5
G1 F900 X18.089 Y96.493 E1295.85743
M204 S625
M205 X6 Y6
G0 F4500 X18.083 Y95.893
M204 S500
M205 X5 Y5
G1 F900 X97.603 Y175.413 E1297.85648
M204 S625
M205 X6 Y6
G0 F4500 X97.654 Y174.871
M204 S500
M205 X5 Y5
G1 F900 X18.077 Y95.293 E1299.85698
M204 S625
M205 X6 Y6
G0 F4500 X18.072 Y94.694
M204 S500
M205 X5 Y5
G1 F900 X97.729 Y174.351 E1301.85948
M204 S625
M205 X6 Y6
G0 F4500 X97.823 Y173.851
M204 S500
M205 X5 Y5
G1 F900 X18.066 Y94.094 E1303.8645
M204 S625
M205 X6 Y6
G0 F4500 X18.06 Y93.495
M204 S500
M205 X5 Y5
G1 F900 X97.944 Y173.379 E1305.8727
M204 S625
M205 X6 Y6
G0 F4500 X98.084 Y172.924
M204 S500
M205 X5 Y5
G1 F900 X18.055 Y92.895 E1307.88455
M204 S625
M205 X6 Y6
G0 F4500 X18.049 Y92.295
M204 S500
M205 X5 Y5
G1 F900 X98.235 Y172.481 E1309.90035
M204 S625
M205 X6 Y6
G0 F4500 X98.413 Y172.065
M204 S500
M205 X5 Y5
G1 F900 X18.043 Y91.696 E1311.92076
M204 S625
M205 X6 Y6
G0 F4500 X18.038 Y91.096
M204 S500
M205 X5 Y5
G1 F900 X98.601 Y171.66 E1313.94605
M204 S625
M205 X6 Y6
G0 F4500 X98.802 Y171.266
M204 S500
M205 X5 Y5
G1 F900 X18.032 Y90.496 E1315.97653
M204 S625
M205 X6 Y6
G0 F4500 X18.027 Y89.898
M204 S500
M205 X5 Y5
G1 F900 X99.023 Y170.894 E1318.01269
M204 S625
M205 X6 Y6
G0 F4500 X99.252 Y170.528
M204 S500
M205 X5 Y5
G1 F900 X18.022 Y89.298 E1320.05473
M204 S625
M205 X6 Y6
G0 F4500 X18.016 Y88.698
M204 S500
M205 X5 Y5
G1 F900 X99.501 Y170.184 E1322.1032
M204 S625
M205 X6 Y6
G0 F4500 X99.76 Y169.849
M204 S500
M205 X5 Y5
G1 F900 X18.01 Y88.099 E1324.15831
M204 S625
M205 X6 Y6
G0 F4500 X18.005 Y87.499
M204 S500
M205 X5 Y5
G1 F900 X100.032 Y169.527 E1326.22041
M204 S625
M205 X6 Y6
G0 F4500 X100.319 Y169.219
M204 S500
M205 X5 Y5
G1 F900 X17.999 Y86.899 E1328.28985
M204 S625
M205 X6 Y6
G0 F4500 X17.993 Y86.3
M204 S500
M205 X5 Y5
G1 F900 X100.612 Y168.919 E1330.36681
M204 S625
M205 X6 Y6
G0 F4500 X100.928 Y168.64
M204 S500
M205 X5 Y5
G1 F900 X17.988 Y85.7 E1332.45184
M204 S625
M205 X6 Y6
G0 F4500 X17.982 Y85.101
M204 S500
M205 X5 Y5
G1 F900 X101.249 Y168.367 E1334.54508
M204 S625
M205 X6 Y6
G0 F4500 X101.588 Y168.113
M204 S500
M205 X5 Y5
G1 F900 X17.976 Y84.501 E1336.64701
M204 S625
M205 X6 Y6
G0 F4500 X17.971 Y83.901
M204 S500
M205 X5 Y5
G1 F900 X101.938 Y167.869 E1338.75787
M204 S625
M205 X6 Y6
G0 F4500 X102.299 Y167.635
M204 S500
M205 X5 Y5
G1 F900 X17.965 Y83.302 E1340.87793
M204 S625
M205 X6 Y6
G0 F4500 X17.959 Y82.702
M204 S500
M205 X5 Y5
G1 F900 X102.68 Y167.423 E1343.00773
M204 S625
M205 X6 Y6
G0 F4500 X103.07 Y167.218
M204 S500
M205 X5 Y5
G1 F900 X17.954 Y82.102 E1345.14747
M204 S625
M205 X6 Y6
G0 F4500 X17.948 Y81.503
M204 S500
M205 X5 Y5
G1 F900 X103.478 Y167.033 E1347.29761
M204 S625
M205 X6 Y6
G0 F4500 X103.902 Y166.863
M204 S500
M205 X5 Y5
G1 F900 X17.942 Y80.903 E1349.45856
M204 S625
M205 X6 Y6
G0 F4500 X17.937 Y80.303
M204 S500
M205 X5 Y5
G1 F900 X104.339 Y166.706 E1351.63063
M204 S625
M205 X6 Y6
G0 F4500 X104.803 Y166.576
M204 S500
M205 X5 Y5
G1 F900 X17.932 Y79.705 E1353.81448
M204 S625
M205 X6 Y6
G0 F4500 X17.926 Y79.105
M204 S500
M205 X5 Y5
G1 F900 X105.282 Y166.461 E1356.01053
M204 S625
M205 X6 Y6
G0 F4500 X105.777 Y166.362
M204 S500
M205 X5 Y5
G1 F900 X17.92 Y78.505 E1358.21917
M204 S625
M205 X6 Y6
G0 F4500 X17.915 Y77.906
M204 S500
M205 X5 Y5
G1 F900 X106.307 Y166.298 E1360.44126
M204 S625
M205 X6 Y6
G0 F4500 X106.86 Y166.257
M204 S500
M205 X5 Y5
G1 F900 X17.909 Y77.306 E1362.6774
M204 S625
M205 X6 Y6
G0 F4500 X17.903 Y76.706
M204 S500
M205 X5 Y5
G1 F900 X49.962 Y108.765 E1363.48333
M204 S625
M205 X6 Y6
G0 F4500 X49.277 Y107.486
M204 S500
M205 X5 Y5
G1 F900 X17.898 Y76.107 E1364.27217
M204 S625
M205 X6 Y6
G0 F4500 X17.892 Y75.507
M204 S500
M205 X5 Y5
G1 F900 X48.901 Y106.516 E1365.0517
M204 S625
M205 X6 Y6
G0 F4500 X48.682 Y105.703
M204 S500
M205 X5 Y5
G1 F900 X17.886 Y74.908 E1365.82587
M204 S625
M205 X6 Y6
G0 F4500 X17.881 Y74.308
M204 S500
M205 X5 Y5
G1 F900 X48.547 Y104.974 E1366.59679
M204 S625
M205 X6 Y6
G0 F4500 X48.47 Y104.303
M204 S500
M205 X5 Y5
G1 F900 X17.875 Y73.708 E1367.36591
M204 S625
M205 X6 Y6
G0 F4500 X17.87 Y73.109
M204 S500
M205 X5 Y5
G1 F900 X48.44 Y103.679 E1368.13441
M204 S625
M205 X6 Y6
G0 F4500 X50.52 Y108.072
G0 X52.958 Y111.761
M204 S500
M205 X5 Y5
G1 F900 X107.442 Y166.245 E1369.50409
M204 S625
M205 X6 Y6
G0 F4500 X108.06 Y166.269
M204 S500
M205 X5 Y5
G1 F900 X54.232 Y112.441 E1370.85727
M204 S625
M205 X6 Y6
G0 F4500 X55.192 Y112.807
M204 S500
M205 X5 Y5
G1 F900 X108.728 Y166.343 E1372.20312
M204 S625
M205 X6 Y6
G0 F4500 X109.458 Y166.479
M204 S500
M205 X5 Y5
G1 F900 X56.015 Y113.036 E1373.54662
M204 S625
M205 X6 Y6
G0 F4500 X56.746 Y113.173
M204 S500
M205 X5 Y5
G1 F900 X110.278 Y166.706 E1374.89238
M204 S625
M205 X6 Y6
G0 F4500 X111.235 Y167.068
M204 S500
M205 X5 Y5
G1 F900 X57.414 Y113.248 E1376.24537
M204 S625
M205 X6 Y6
G0 F4500 X58.035 Y113.274
M204 S500
M205 X5 Y5
G1 F900 X112.496 Y167.735 E1377.61447
M204 S625
M205 X6 Y6
G0 F4500 X114.973 Y171.451
G0 X115.563 Y172.644
G0 X115.966 Y173.907
G0 X116.177 Y175.22
G0 X116.191 Y176.547
G0 X116.007 Y177.864
G0 X115.629 Y179.137
G0 X106.37 Y198.784
G0 X105.634 Y199.89
G0 X104.741 Y200.875
G0 X103.814 Y201.629
G0 X96.324 Y206.208
M204 S500
M205 X5 Y5
G1 F900 X18.386 Y128.271 E1379.57374
M204 S625
M205 X6 Y6
G0 F4500 X18.392 Y128.87
M204 S500
M205 X5 Y5
G1 F900 X95.735 Y206.214 E1381.51808
M204 S625
M205 X6 Y6
G0 F4500 X95.147 Y206.219
M204 S500
M205 X5 Y5
G1 F900 X18.397 Y129.469 E1383.4475
M204 S625
M205 X6 Y6
G0 F4500 X18.403 Y130.069
M204 S500
M205 X5 Y5
G1 F900 X94.558 Y206.224 E1385.36196
M204 S625
M205 X6 Y6
G0 F4500 X93.97 Y206.23
M204 S500
M205 X5 Y5
G1 F900 X18.408 Y130.669 E1387.26151
M204 S625
M205 X6 Y6
G0 F4500 X18.414 Y131.268
M204 S500
M205 X5 Y5
G1 F900 X93.381 Y206.236 E1389.14612
M204 S625
M205 X6 Y6
G0 F4500 X92.793 Y206.241
M204 S500
M205 X5 Y5
G1 F900 X18.42 Y131.868 E1391.01578
M204 S625
M205 X6 Y6
G0 F4500 X18.425 Y132.467
M204 S500
M205 X5 Y5
G1 F900 X92.205 Y206.247 E1392.87054
M204 S625
M205 X6 Y6
G0 F4500 X91.616 Y206.252
M204 S500
M205 X5 Y5
G1 F900 X18.431 Y133.067 E1394.71034
M204 S625
M205 X6 Y6
G0 F4500 X18.437 Y133.667
M204 S500
M205 X5 Y5
G1 F900 X71.866 Y187.096 E1396.05349
M204 S625
M205 X6 Y6
G0 F4500 X70.233 Y186.057
M204 S500
M205 X5 Y5
G1 F900 X18.442 Y134.266 E1397.35547
M204 S625
M205 X6 Y6
G0 F4500 X18.448 Y134.866
M204 S500
M205 X5 Y5
G1 F900 X69.174 Y185.592 E1398.63067
M204 S625
M205 X6 Y6
G0 F4500 X68.311 Y185.323
M204 S500
M205 X5 Y5
G1 F900 X18.454 Y135.466 E1399.88402
M204 S625
M205 X6 Y6
G0 F4500 X18.459 Y136.065
M204 S500
M205 X5 Y5
G1 F900 X67.549 Y185.155 E1401.1181
M204 S625
M205 X6 Y6
G0 F4500 X66.855 Y185.055
M204 S500
M205 X5 Y5
G1 F900 X18.465 Y136.665 E1402.33458
M204 S625
M205 X6 Y6
G0 F4500 X18.471 Y137.264
M204 S500
M205 X5 Y5
G1 F900 X66.212 Y185.006 E1403.53475
M204 S625
M205 X6 Y6
G0 F4500 X65.612 Y185
M204 S500
M205 X5 Y5
G1 F900 X18.476 Y137.864 E1404.7197
M204 S625
M205 X6 Y6
G0 F4500 X18.482 Y138.464
M204 S500
M205 X5 Y5
G1 F900 X65.046 Y185.027 E1405.89027
M204 S625
M205 X6 Y6
G0 F4500 X64.513 Y185.089
M204 S500
M205 X5 Y5
G1 F900 X18.488 Y139.063 E1407.0473
M204 S625
M205 X6 Y6
G0 F4500 X18.492 Y139.662
M204 S500
M205 X5 Y5
G1 F900 X64.003 Y185.172 E1408.19139
M204 S625
M205 X6 Y6
G0 F4500 X63.51 Y185.274
M204 S500
M205 X5 Y5
G1 F900 X18.498 Y140.262 E1409.32295
M204 S625
M205 X6 Y6
G0 F4500 X18.504 Y140.862
M204 S500
M205 X5 Y5
G1 F900 X63.045 Y185.403 E1410.44267
M204 S625
M205 X6 Y6
G0 F4500 X62.598 Y185.549
M204 S500
M205 X5 Y5
G1 F900 X18.509 Y141.461 E1411.55101
M204 S625
M205 X6 Y6
G0 F4500 X18.515 Y142.061
M204 S500
M205 X5 Y5
G1 F900 X62.163 Y185.708 E1412.64826
M204 S625
M205 X6 Y6
G0 F4500 X61.753 Y185.893
M204 S500
M205 X5 Y5
G1 F900 X18.521 Y142.66 E1413.73509
M204 S625
M205 X6 Y6
G0 F4500 X18.526 Y143.26
M204 S500
M205 X5 Y5
G1 F900 X61.354 Y186.087 E1414.81173
M204 S625
M205 X6 Y6
G0 F4500 X60.968 Y186.296
M204 S500
M205 X5 Y5
G1 F900 X18.532 Y143.86 E1415.87853
M204 S625
M205 X6 Y6
G0 F4500 X18.538 Y144.459
M204 S500
M205 X5 Y5
G1 F900 X60.601 Y186.522 E1416.93595
M204 S625
M205 X6 Y6
G0 F4500 X60.24 Y186.756
M204 S500
M205 X5 Y5
G1 F900 X18.543 Y145.059 E1417.98417
M204 S625
M205 X6 Y6
G0 F4500 X18.549 Y145.659
M204 S500
M205 X5 Y5
G1 F900 X59.901 Y187.011 E1419.02372
M204 S625
M205 X6 Y6
G0 F4500 X59.57 Y187.274
M204 S500
M205 X5 Y5
G1 F900 X18.555 Y146.258 E1420.05481
M204 S625
M205 X6 Y6
G0 F4500 X18.56 Y146.858
M204 S500
M205 X5 Y5
G1 F900 X59.254 Y187.552 E1421.07782
M204 S625
M205 X6 Y6
G0 F4500 X58.952 Y187.844
M204 S500
M205 X5 Y5
G1 F900 X18.566 Y147.457 E1422.0931
M204 S625
M205 X6 Y6
G0 F4500 X18.572 Y148.057
M204 S500
M205 X5 Y5
G1 F900 X58.658 Y188.144 E1423.10083
M204 S625
M205 X6 Y6
G0 F4500 X58.384 Y188.463
M204 S500
M205 X5 Y5
G1 F900 X18.577 Y148.657 E1424.10153
M204 S625
M205 X6 Y6
G0 F4500 X18.582 Y149.256
M204 S500
M205 X5 Y5
G1 F900 X58.116 Y188.789 E1425.09536
M204 S625
M205 X6 Y6
G0 F4500 X57.866 Y189.134
M204 S500
M205 X5 Y5
G1 F900 X18.588 Y149.855 E1426.08279
M204 S625
M205 X6 Y6
G0 F4500 X18.594 Y150.455
M204 S500
M205 X5 Y5
G1 F900 X57.628 Y189.489 E1427.06406
M204 S625
M205 X6 Y6
G0 F4500 X57.403 Y189.858
M204 S500
M205 X5 Y5
G1 F900 X18.599 Y151.054 E1428.03956
M204 S625
M205 X6 Y6
G0 F4500 X18.605 Y151.654
M204 S500
M205 X5 Y5
G1 F900 X57.195 Y190.244 E1429.00967
M204 S625
M205 X6 Y6
G0 F4500 X56.995 Y190.638
M204 S500
M205 X5 Y5
G1 F900 X18.611 Y152.254 E1429.97461
M204 S625
M205 X6 Y6
G0 F4500 X18.616 Y152.853
M204 S500
M205 X5 Y5
G1 F900 X56.818 Y191.056 E1430.93498
M204 S625
M205 X6 Y6
G0 F4500 X56.654 Y191.485
M204 S500
M205 X5 Y5
G1 F900 X18.622 Y153.453 E1431.89107
M204 S625
M205 X6 Y6
G0 F4500 X18.628 Y154.053
M204 S500
M205 X5 Y5
G1 F900 X56.504 Y191.929 E1432.84324
M204 S625
M205 X6 Y6
G0 F4500 X56.381 Y192.4
M204 S500
M205 X5 Y5
G1 F900 X18.633 Y154.652 E1433.79218
M204 S625
M205 X6 Y6
G0 F4500 X18.639 Y155.252
M204 S500
M205 X5 Y5
G1 F900 X56.274 Y192.887 E1434.73829
M204 S625
M205 X6 Y6
G0 F4500 X56.185 Y193.392
M204 S500
M205 X5 Y5
G1 F900 X18.644 Y155.851 E1435.68204
M204 S625
M205 X6 Y6
G0 F4500 X18.65 Y156.451
M204 S500
M205 X5 Y5
G1 F900 X56.128 Y193.929 E1436.6242
M204 S625
M205 X6 Y6
G0 F4500 X56.101 Y194.496
M204 S500
M205 X5 Y5
G1 F900 X18.656 Y157.051 E1437.56553
M204 S625
M205 X6 Y6
G0 F4500 X18.661 Y157.65
M204 S500
M205 X5 Y5
G1 F900 X56.105 Y195.094 E1438.50683
M204 S625
M205 X6 Y6
G0 F4500 X56.149 Y195.732
M204 S500
M205 X5 Y5
G1 F900 X18.667 Y158.25 E1439.44909
M204 S625
M205 X6 Y6
G0 F4500 X18.672 Y158.849
M204 S500
M205 X5 Y5
G1 F900 X56.244 Y196.421 E1440.39362
M204 S625
M205 X6 Y6
G0 F4500 X56.411 Y197.182
M204 S500
M205 X5 Y5
G1 F900 X18.678 Y159.449 E1441.34219
M204 S625
M205 X6 Y6
G0 F4500 X18.683 Y160.048
M204 S500
M205 X5 Y5
G1 F900 X56.678 Y198.043 E1442.29735
M204 S625
M205 X6 Y6
G0 F4500 X57.116 Y199.075
M204 S500
M205 X5 Y5
G1 F900 X18.689 Y160.648 E1443.26336
M204 S625
M205 X6 Y6
G0 F4500 X18.695 Y161.247
M204 S500
M205 X5 Y5
G1 F900 X58.132 Y200.685 E1444.25478
M204 S625
M205 X6 Y6
G0 F4500 X59.889 Y202.441
M204 S500
M205 X5 Y5
G1 F900 X63.958 Y206.511 E1444.35709
M204 S625
M205 X6 Y6
G0 F4500 X63.37 Y206.516
M204 S500
M205 X5 Y5
G1 F900 X18.7 Y161.847 E1445.48003
M204 S625
M205 X6 Y6
G0 F4500 X18.706 Y162.447
M204 S500
M205 X5 Y5
G1 F900 X62.781 Y206.522 E1446.58804
M204 S625
M205 X6 Y6
G0 F4500 X62.193 Y206.528
M204 S500
M205 X5 Y5
G1 F900 X18.712 Y163.046 E1447.68112
M204 S625
M205 X6 Y6
G0 F4500 X18.717 Y163.646
M204 S500
M205 X5 Y5
G1 F900 X61.604 Y206.533 E1448.75926
M204 S625
M205 X6 Y6
G0 F4500 X61.016 Y206.538
M204 S500
M205 X5 Y5
G1 F900 X18.723 Y164.246 E1449.82245
M204 S625
M205 X6 Y6
G0 F4500 X18.729 Y164.845
M204 S500
M205 X5 Y5
G1 F900 X60.427 Y206.544 E1450.87071
M204 S625
M205 X6 Y6
G0 F4500 X59.839 Y206.55
M204 S500
M205 X5 Y5
G1 F900 X18.734 Y165.445 E1451.90405
M204 S625
M205 X6 Y6
G0 F4500 X18.74 Y166.044
M204 S500
M205 X5 Y5
G1 F900 X59.251 Y206.555 E1452.92246
M204 S625
M205 X6 Y6
G0 F4500 X58.662 Y206.56
M204 S500
M205 X5 Y5
G1 F900 X18.746 Y166.644 E1453.9259
M204 S625
M205 X6 Y6
G0 F4500 X18.751 Y167.244
M204 S500
M205 X5 Y5
G1 F900 X38.478 Y186.971 E1454.42182
M204 S625
M205 X6 Y6
G0 F4500 X37.117 Y186.203
M204 S500
M205 X5 Y5
G1 F900 X18.757 Y167.843 E1454.88337
M204 S625
M205 X6 Y6
G0 F4500 X18.763 Y168.443
M204 S500
M205 X5 Y5
G1 F900 X36.138 Y185.818 E1455.32017
M204 S625
M205 X6 Y6
G0 F4500 X35.302 Y185.576
M204 S500
M205 X5 Y5
G1 F900 X18.768 Y169.042 E1455.73581
M204 S625
M205 X6 Y6
G0 F4500 X18.773 Y169.641
M204 S500
M205 X5 Y5
G1 F900 X34.559 Y185.428 E1456.13267
M204 S625
M205 X6 Y6
G0 F4500 X33.881 Y185.343
M204 S500
M205 X5 Y5
G1 F900 X18.779 Y170.241 E1456.51232
M204 S625
M205 X6 Y6
G0 F4500 X18.784 Y170.841
M204 S500
M205 X5 Y5
G1 F900 X33.253 Y185.309 E1456.87604
M204 S625
M205 X6 Y6
G0 F4500 X32.664 Y185.314
M204 S500
M205 X5 Y5
G1 F900 X18.79 Y171.44 E1457.22482
M204 S625
M205 X6 Y6
G0 F4500 X18.796 Y172.04
M204 S500
M205 X5 Y5
G1 F900 X32.104 Y185.348 E1457.55937
M204 S625
M205 X6 Y6
G0 F4500 X31.575 Y185.413
M204 S500
M205 X5 Y5
G1 F900 X18.801 Y172.64 E1457.88049
M204 S625
M205 X6 Y6
G0 F4500 X18.807 Y173.239
M204 S500
M205 X5 Y5
G1 F900 X31.073 Y185.505 E1458.18884
M204 S625
M205 X6 Y6
G0 F4500 X30.589 Y185.615
M204 S500
M205 X5 Y5
G1 F900 X18.813 Y173.839 E1458.48488
M204 S625
M205 X6 Y6
G0 F4500 X18.818 Y174.439
M204 S500
M205 X5 Y5
G1 F900 X30.124 Y185.744 E1458.76909
M204 S625
M205 X6 Y6
G0 F4500 X29.683 Y185.897
M204 S500
M205 X5 Y5
G1 F900 X18.824 Y175.038 E1459.04207
M204 S625
M205 X6 Y6
G0 F4500 X18.83 Y175.638
M204 S500
M205 X5 Y5
G1 F900 X29.255 Y186.063 E1459.30415
M204 S625
M205 X6 Y6
G0 F4500 X28.846 Y186.248
M204 S500
M205 X5 Y5
G1 F900 X18.835 Y176.237 E1459.55581
M204 S625
M205 X6 Y6
G0 F4500 X18.841 Y176.837
M204 S500
M205 X5 Y5
G1 F900 X28.453 Y186.449 E1459.79745
M204 S625
M205 X6 Y6
G0 F4500 X28.068 Y186.658
M204 S500
M205 X5 Y5
G1 F900 X18.847 Y177.437 E1460.02926
M204 S625
M205 X6 Y6
G0 F4500 X18.852 Y178.036
M204 S500
M205 X5 Y5
G1 F900 X27.707 Y186.891 E1460.25186
M204 S625
M205 X6 Y6
G0 F4500 X27.353 Y187.13
M204 S500
M205 X5 Y5
G1 F900 X18.857 Y178.635 E1460.46543
M204 S625
M205 X6 Y6
G0 F4500 X18.863 Y179.235
M204 S500
M205 X5 Y5
G1 F900 X27.013 Y187.385 E1460.67032
M204 S625
M205 X6 Y6
G0 F4500 X26.688 Y187.654
M204 S500
M205 X5 Y5
G1 F900 X18.869 Y179.834 E1460.86689
M204 S625
M205 X6 Y6
G0 F4500 X18.874 Y180.434
M204 S500
M205 X5 Y5
G1 F900 X26.372 Y187.932 E1461.05538
M204 S625
M205 X6 Y6
G0 F4500 X26.075 Y188.229
M204 S500
M205 X5 Y5
G1 F900 X18.88 Y181.034 E1461.23626
M204 S625
M205 X6 Y6
G0 F4500 X18.886 Y181.633
M204 S500
M205 X5 Y5
G1 F900 X25.785 Y188.533 E1461.4097
M204 S625
M205 X6 Y6
G0 F4500 X25.513 Y188.855
M204 S500
M205 X5 Y5
G1 F900 X18.891 Y182.233 E1461.57618
M204 S625
M205 X6 Y6
G0 F4500 X18.897 Y182.833
M204 S500
M205 X5 Y5
G1 F900 X25.25 Y189.186 E1461.73588
M204 S625
M205 X6 Y6
G0 F4500 X25.001 Y189.531
M204 S500
M205 X5 Y5
G1 F900 X18.903 Y183.432 E1461.88919
M204 S625
M205 X6 Y6
G0 F4500 X18.908 Y184.032
M204 S500
M205 X5 Y5
G1 F900 X24.769 Y189.893 E1462.03653
M204 S625
M205 X6 Y6
G0 F4500 X24.545 Y190.262
M204 S500
M205 X5 Y5
G1 F900 X18.914 Y184.631 E1462.17809
M204 S625
M205 X6 Y6
G0 F4500 X18.92 Y185.231
M204 S500
M205 X5 Y5
G1 F900 X24.343 Y190.655 E1462.31443
M204 S625
M205 X6 Y6
G0 F4500 X24.15 Y191.056
M204 S500
M205 X5 Y5
G1 F900 X18.925 Y185.831 E1462.44578
M204 S625
M205 X6 Y6
G0 F4500 X18.931 Y186.43
M204 S500
M205 X5 Y5
G1 F900 X23.973 Y191.472 E1462.57254
M204 S625
M205 X6 Y6
G0 F4500 X23.816 Y191.91
M204 S500
M205 X5 Y5
G1 F900 X18.937 Y187.03 E1462.6952
M204 S625
M205 X6 Y6
G0 F4500 X18.942 Y187.63
M204 S500
M205 X5 Y5
G1 F900 X23.671 Y192.359 E1462.81408
M204 S625
M205 X6 Y6
G0 F4500 X23.55 Y192.831
M204 S500
M205 X5 Y5
G1 F900 X18.947 Y188.228 E1462.9298
M204 S625
M205 X6 Y6
G0 F4500 X18.953 Y188.828
M204 S500
M205 X5 Y5
G1 F900 X23.451 Y193.326 E1463.04287
M204 S625
M205 X6 Y6
G0 F4500 X23.371 Y193.84
M204 S500
M205 X5 Y5
G1 F900 X18.958 Y189.428 E1463.1538
M204 S625
M205 X6 Y6
G0 F4500 X18.964 Y190.027
M204 S500
M205 X5 Y5
G1 F900 X23.316 Y194.379 E1463.26321
M204 S625
M205 X6 Y6
G0 F4500 X23.299 Y194.956
M204 S500
M205 X5 Y5
G1 F900 X18.97 Y190.627 E1463.37203
M204 S625
M205 X6 Y6
G0 F4500 X18.975 Y191.227
M204 S500
M205 X5 Y5
G1 F900 X23.314 Y195.565 E1463.4811
M204 S625
M205 X6 Y6
G0 F4500 X23.372 Y196.217
M204 S500
M205 X5 Y5
G1 F900 X18.981 Y191.826 E1463.59148
M204 S625
M205 X6 Y6
G0 F4500 X18.987 Y192.426
M204 S500
M205 X5 Y5
G1 F900 X23.485 Y196.924 E1463.70456
M204 S625
M205 X6 Y6
G0 F4500 X23.673 Y197.706
M204 S500
M205 X5 Y5
G1 F900 X18.992 Y193.026 E1463.82222
M204 S625
M205 X6 Y6
G0 F4500 X18.998 Y193.625
M204 S500
M205 X5 Y5
G1 F900 X23.968 Y198.595 E1463.94716
M204 S625
M205 X6 Y6
G0 F4500 X24.504 Y199.725
M204 S500
M205 X5 Y5
G1 F900 X19.004 Y194.225 E1464.08543
M204 S625
M205 X6 Y6
G0 F4500 X19.009 Y194.824
M204 S500
M205 X5 Y5
G1 F900 X31.004 Y206.819 E1464.38697
M204 S625
M205 X6 Y6
G0 F4500 X30.416 Y206.825
M204 S500
M205 X5 Y5
G1 F900 X19.015 Y195.424 E1464.67358
M204 S625
M205 X6 Y6
G0 F4500 X19.021 Y196.024
M204 S500
M205 X5 Y5
G1 F900 X29.827 Y206.83 E1464.94523
M204 S625
M205 X6 Y6
G0 F4500 X29.239 Y206.836
M204 S500
M205 X5 Y5
G1 F900 X19.026 Y196.623 E1465.20198
M204 S625
M205 X6 Y6
G0 F4500 X19.032 Y197.223
M204 S500
M205 X5 Y5
G1 F900 X28.65 Y206.841 E1465.44376
M204 S625
M205 X6 Y6
G0 F4500 X28.062 Y206.847
M204 S500
M205 X5 Y5
G1 F900 X19.038 Y197.823 E1465.67062
M204 S625
M205 X6 Y6
G0 F4500 X19.043 Y198.421
M204 S500
M205 X5 Y5
G1 F900 X27.473 Y206.852 E1465.88255
M204 S625
M205 X6 Y6
G0 F4500 X26.885 Y206.858
M204 S500
M205 X5 Y5
G1 F900 X19.048 Y199.021 E1466.07957
M204 S625
M205 X6 Y6
G0 F4500 X19.054 Y199.621
M204 S500
M205 X5 Y5
G1 F900 X26.297 Y206.864 E1466.26165
M204 S625
M205 X6 Y6
G0 F4500 X25.708 Y206.869
M204 S500
M205 X5 Y5
G1 F900 X19.06 Y200.22 E1466.42879
M204 S625
M205 X6 Y6
G0 F4500 X19.065 Y200.82
M204 S500
M205 X5 Y5
G1 F900 X25.119 Y206.874 E1466.58098
M204 S625
M205 X6 Y6
G0 F4500 X24.531 Y206.88
M204 S500
M205 X5 Y5
G1 F900 X19.071 Y201.42 E1466.71824
M204 S625
M205 X6 Y6
G0 F4500 X19.077 Y202.019
M204 S500
M205 X5 Y5
G1 F900 X23.943 Y206.886 E1466.84058
M204 S625
M205 X6 Y6
G0 F4500 X23.352 Y206.888
M204 S500
M205 X5 Y5
G1 F900 X19.082 Y202.619 E1466.94791
M204 S625
M205 X6 Y6
G0 F4500 X19.088 Y203.218
M204 S500
M205 X5 Y5
G1 F900 X22.76 Y206.89 E1467.04022
M204 S625
M205 X6 Y6
G0 F4500 X22.168 Y206.893
M204 S500
M205 X5 Y5
G1 F900 X19.094 Y203.818 E1467.11751
M204 S625
M205 X6 Y6
G0 F4500 X19.099 Y204.418
M204 S500
M205 X5 Y5
G1 F900 X21.576 Y206.895 E1467.17978
M204 S625
M205 X6 Y6
G0 F4500 X20.984 Y206.897
M204 S500
M205 X5 Y5
G1 F900 X19.105 Y205.017 E1467.22703
M204 S625
M205 X6 Y6
G0 F4500 X19.131 Y205.637
M204 S500
M205 X5 Y5
G1 F900 X20.388 Y206.894 E1467.25863
M204 S625
M205 X6 Y6
G0 F4500 X28.346 Y203.567
M204 S500
M205 X5 Y5
G1 F900 X31.593 Y206.814 E1467.34025
M204 S625
M205 X6 Y6
G0 F4500 X32.181 Y206.808
M204 S500
M205 X5 Y5
G1 F900 X29.463 Y204.09 E1467.40858
M204 S625
M205 X6 Y6
G0 F4500 X30.363 Y204.396
M204 S500
M205 X5 Y5
G1 F900 X32.77 Y206.803 E1467.46909
M204 S625
M205 X6 Y6
G0 F4500 X33.358 Y206.797
M204 S500
M205 X5 Y5
G1 F900 X31.142 Y204.581 E1467.5248
M204 S625
M205 X6 Y6
G0 F4500 X31.85 Y204.695
M204 S500
M205 X5 Y5
G1 F900 X33.946 Y206.791 E1467.57749
M204 S625
M205 X6 Y6
G0 F4500 X34.535 Y206.787
M204 S500
M205 X5 Y5
G1 F900 X32.504 Y204.755 E1467.62856
M204 S625
M205 X6 Y6
G0 F4500 X33.112 Y204.769
M204 S500
M205 X5 Y5
G1 F900 X35.124 Y206.781 E1467.67914
M204 S625
M205 X6 Y6
G0 F4500 X35.712 Y206.775
M204 S500
M205 X5 Y5
G1 F900 X33.68 Y204.743 E1467.73022
M204 S625
M205 X6 Y6
G0 F4500 X34.221 Y204.69
M204 S500
M205 X5 Y5
G1 F900 X36.3 Y206.77 E1467.7825
M204 S625
M205 X6 Y6
G0 F4500 X36.889 Y206.764
M204 S500
M205 X5 Y5
G1 F900 X34.74 Y204.615 E1467.83652
M204 S625
M205 X6 Y6
G0 F4500 X35.233 Y204.515
M204 S500
M205 X5 Y5
G1 F900 X37.478 Y206.759 E1467.89295
M204 S625
M205 X6 Y6
G0 F4500 X38.066 Y206.753
M204 S500
M205 X5 Y5
G1 F900 X35.702 Y204.389 E1467.95238
M204 S625
M205 X6 Y6
G0 F4500 X36.157 Y204.25
M204 S500
M205 X5 Y5
G1 F900 X38.654 Y206.748 E1468.01516
M204 S625
M205 X6 Y6
G0 F4500 X39.243 Y206.742
M204 S500
M205 X5 Y5
G1 F900 X36.594 Y204.093 E1468.08175
M204 S625
M205 X6 Y6
G0 F4500 X37.008 Y203.914
M204 S500
M205 X5 Y5
G1 F900 X39.832 Y206.737 E1468.15273
M204 S625
M205 X6 Y6
G0 F4500 X40.42 Y206.731
M204 S500
M205 X5 Y5
G1 F900 X37.413 Y203.725 E1468.22831
M204 S625
M205 X6 Y6
G0 F4500 X37.799 Y203.516
M204 S500
M205 X5 Y5
G1 F900 X41.008 Y206.726 E1468.309
M204 S625
M205 X6 Y6
G0 F4500 X41.596 Y206.72
M204 S500
M205 X5 Y5
G1 F900 X38.171 Y203.294 E1468.39511
M204 S625
M205 X6 Y6
G0 F4500 X38.532 Y203.061
M204 S500
M205 X5 Y5
G1 F900 X42.185 Y206.714 E1468.48694
M204 S625
M205 X6 Y6
G0 F4500 X42.774 Y206.709
M204 S500
M205 X5 Y5
G1 F900 X38.875 Y202.81 E1468.58496
M204 S625
M205 X6 Y6
G0 F4500 X39.211 Y202.553
M204 S500
M205 X5 Y5
G1 F900 X43.362 Y206.704 E1468.68931
M204 S625
M205 X6 Y6
G0 F4500 X43.95 Y206.698
M204 S500
M205 X5 Y5
G1 F900 X39.528 Y202.276 E1468.80048
M204 S625
M205 X6 Y6
G0 F4500 X39.835 Y201.989
M204 S500
M205 X5 Y5
G1 F900 X44.539 Y206.692 E1468.91872
M204 S625
M205 X6 Y6
G0 F4500 X45.127 Y206.687
M204 S500
M205 X5 Y5
G1 F900 X40.129 Y201.688 E1469.04438
M204 S625
M205 X6 Y6
G0 F4500 X40.408 Y201.374
M204 S500
M205 X5 Y5
G1 F900 X45.716 Y206.682 E1469.17781
M204 S625
M205 X6 Y6
G0 F4500 X46.304 Y206.676
M204 S500
M205 X5 Y5
G1 F900 X40.68 Y201.052 E1469.3192
M204 S625
M205 X6 Y6
G0 F4500 X40.931 Y200.709
M204 S500
M205 X5 Y5
G1 F900 X46.893 Y206.671 E1469.46908
M204 S625
M205 X6 Y6
G0 F4500 X47.481 Y206.665
M204 S500
M205 X5 Y5
G1 F900 X41.175 Y200.359 E1469.6276
M204 S625
M205 X6 Y6
G0 F4500 X41.401 Y199.991
M204 S500
M205 X5 Y5
G1 F900 X48.07 Y206.66 E1469.79525
M204 S625
M205 X6 Y6
G0 F4500 X48.658 Y206.654
M204 S500
M205 X5 Y5
G1 F900 X41.613 Y199.609 E1469.97236
M204 S625
M205 X6 Y6
G0 F4500 X41.815 Y199.217
M204 S500
M205 X5 Y5
G1 F900 X49.247 Y206.649 E1470.15919
M204 S625
M205 X6 Y6
G0 F4500 X49.835 Y206.643
M204 S500
M205 X5 Y5
G1 F900 X41.995 Y198.803 E1470.35628
M204 S625
M205 X6 Y6
G0 F4500 X42.165 Y198.379
M204 S500
M205 X5 Y5
G1 F900 X50.423 Y206.637 E1470.56388
M204 S625
M205 X6 Y6
G0 F4500 X51.012 Y206.632
M204 S500
M205 X5 Y5
G1 F900 X42.316 Y197.936 E1470.78249
M204 S625
M205 X6 Y6
G0 F4500 X42.446 Y197.472
M204 S500
M205 X5 Y5
G1 F900 X51.601 Y206.627 E1471.01264
M204 S625
M205 X6 Y6
G0 F4500 X52.189 Y206.621
M204 S500
M205 X5 Y5
G1 F900 X42.56 Y196.992 E1471.2547
M204 S625
M205 X6 Y6
G0 F4500 X42.65 Y196.488
M204 S500
M205 X5 Y5
G1 F900 X52.777 Y206.615 E1471.50928
M204 S625
M205 X6 Y6
G0 F4500 X53.366 Y206.61
M204 S500
M205 X5 Y5
G1 F900 X42.712 Y195.956 E1471.77711
M204 S625
M205 X6 Y6
G0 F4500 X42.749 Y195.399
M204 S500
M205 X5 Y5
G1 F900 X53.955 Y206.605 E1472.05882
M204 S625
M205 X6 Y6
G0 F4500 X54.543 Y206.599
M204 S500
M205 X5 Y5
G1 F900 X42.755 Y194.812 E1472.35515
M204 S625
M205 X6 Y6
G0 F4500 X42.724 Y194.186
M204 S500
M205 X5 Y5
G1 F900 X55.131 Y206.593 E1472.66705
M204 S625
M205 X6 Y6
G0 F4500 X55.72 Y206.588
M204 S500
M205 X5 Y5
G1 F900 X42.641 Y193.509 E1472.99584
M204 S625
M205 X6 Y6
G0 F4500 X42.495 Y192.77
M204 S500
M205 X5 Y5
G1 F900 X56.309 Y206.583 E1473.3431
M204 S625
M205 X6 Y6
G0 F4500 X56.897 Y206.577
M204 S500
M205 X5 Y5
G1 F900 X42.251 Y191.931 E1473.71129
M204 S625
M205 X6 Y6
G0 F4500 X41.852 Y190.938
M204 S500
M205 X5 Y5
G1 F900 X57.485 Y206.572 E1474.1043
M204 S625
M205 X6 Y6
G0 F4500 X58.073 Y206.566
M204 S500
M205 X5 Y5
G1 F900 X41.082 Y189.575 E1474.53143
M204 S625
M205 X6 Y6
G0 F4500 X61.465 Y203.424
M204 S500
M205 X5 Y5
G1 F900 X64.547 Y206.506 E1474.60891
M204 S625
M205 X6 Y6
G0 F4500 X65.135 Y206.5
M204 S500
M205 X5 Y5
G1 F900 X62.512 Y203.877 E1474.67485
M204 S625
M205 X6 Y6
G0 F4500 X63.372 Y204.143
M204 S500
M205 X5 Y5
G1 F900 X65.724 Y206.494 E1474.73397
M204 S625
M205 X6 Y6
G0 F4500 X66.312 Y206.489
M204 S500
M205 X5 Y5
G1 F900 X64.132 Y204.309 E1474.78877
M204 S625
M205 X6 Y6
G0 F4500 X64.823 Y204.406
M204 S500
M205 X5 Y5
G1 F900 X66.9 Y206.483 E1474.84098
M204 S625
M205 X6 Y6
G0 F4500 X67.489 Y206.478
M204 S500
M205 X5 Y5
G1 F900 X65.463 Y204.452 E1474.89192
M204 S625
M205 X6 Y6
G0 F4500 X66.062 Y204.457
M204 S500
M205 X5 Y5
G1 F900 X68.078 Y206.473 E1474.9426
M204 S625
M205 X6 Y6
G0 F4500 X68.666 Y206.467
M204 S500
M205 X5 Y5
G1 F900 X66.628 Y204.429 E1474.99383
M204 S625
M205 X6 Y6
G0 F4500 X67.159 Y204.366
M204 S500
M205 X5 Y5
G1 F900 X69.254 Y206.461 E1475.0465
M204 S625
M205 X6 Y6
G0 F4500 X69.843 Y206.456
M204 S500
M205 X5 Y5
G1 F900 X67.668 Y204.281 E1475.10117
M204 S625
M205 X6 Y6
G0 F4500 X68.158 Y204.177
M204 S500
M205 X5 Y5
G1 F900 X70.432 Y206.451 E1475.15834
M204 S625
M205 X6 Y6
G0 F4500 X71.02 Y206.445
M204 S500
M205 X5 Y5
G1 F900 X68.624 Y204.049 E1475.21857
M204 S625
M205 X6 Y6
G0 F4500 X69.07 Y203.902
M204 S500
M205 X5 Y5
G1 F900 X71.608 Y206.439 E1475.28236
M204 S625
M205 X6 Y6
G0 F4500 X72.197 Y206.434
M204 S500
M205 X5 Y5
G1 F900 X69.505 Y203.742 E1475.35004
M204 S625
M205 X6 Y6
G0 F4500 X69.915 Y203.558
M204 S500
M205 X5 Y5
G1 F900 X72.786 Y206.429 E1475.42221
M204 S625
M205 X6 Y6
G0 F4500 X73.374 Y206.423
M204 S500
M205 X5 Y5
G1 F900 X70.313 Y203.363 E1475.49915
M204 S625
M205 X6 Y6
G0 F4500 X70.699 Y203.154
M204 S500
M205 X5 Y5
G1 F900 X73.962 Y206.417 E1475.58118
M204 S625
M205 X6 Y6
G0 F4500 X74.55 Y206.412
M204 S500
M205 X5 Y5
G1 F900 X71.065 Y202.926 E1475.6688
M204 S625
M205 X6 Y6
G0 F4500 X71.424 Y202.692
M204 S500
M205 X5 Y5
G1 F900 X75.139 Y206.406 E1475.76218
M204 S625
M205 X6 Y6
G0 F4500 X75.728 Y206.401
M204 S500
M205 X5 Y5
G1 F900 X71.763 Y202.436 E1475.86185
M204 S625
M205 X6 Y6
G0 F4500 X72.094 Y202.173
M204 S500
M205 X5 Y5
G1 F900 X76.316 Y206.395 E1475.96799
M204 S625
M205 X6 Y6
G0 F4500 X76.904 Y206.39
M204 S500
M205 X5 Y5
G1 F900 X72.41 Y201.895 E1476.08098
M204 S625
M205 X6 Y6
G0 F4500 X72.711 Y201.603
M204 S500
M205 X5 Y5
G1 F900 X77.493 Y206.384 E1476.20118
M204 S625
M205 X6 Y6
G0 F4500 X78.081 Y206.379
M204 S500
M205 X5 Y5
G1 F900 X73.005 Y201.302 E1476.3288
M204 S625
M205 X6 Y6
G0 F4500 X73.278 Y200.982
M204 S500
M205 X5 Y5
G1 F900 X78.67 Y206.374 E1476.46435
M204 S625
M205 X6 Y6
G0 F4500 X79.258 Y206.368
M204 S500
M205 X5 Y5
G1 F900 X73.546 Y200.656 E1476.60794
M204 S625
M205 X6 Y6
G0 F4500 X73.795 Y200.311
M204 S500
M205 X5 Y5
G1 F900 X79.847 Y206.362 E1476.76007
M204 S625
M205 X6 Y6
G0 F4500 X80.435 Y206.357
M204 S500
M205 X5 Y5
G1 F900 X74.034 Y199.955 E1476.921
M204 S625
M205 X6 Y6
G0 F4500 X74.258 Y199.586
M204 S500
M205 X5 Y5
G1 F900 X81.024 Y206.352 E1477.09109
M204 S625
M205 X6 Y6
G0 F4500 X81.612 Y206.346
M204 S500
M205 X5 Y5
G1 F900 X74.466 Y199.199 E1477.27075
M204 S625
M205 X6 Y6
G0 F4500 X74.664 Y198.803
M204 S500
M205 X5 Y5
G1 F900 X82.201 Y206.34 E1477.46022
M204 S625
M205 X6 Y6
G0 F4500 X82.789 Y206.335
M204 S500
M205 X5 Y5
G1 F900 X74.84 Y198.386 E1477.66005
M204 S625
M205 X6 Y6
G0 F4500 X75.003 Y197.955
M204 S500
M205 X5 Y5
G1 F900 X83.377 Y206.329 E1477.87056
M204 S625
M205 X6 Y6
G0 F4500 X83.966 Y206.324
M204 S500
M205 X5 Y5
G1 F900 X75.154 Y197.511 E1478.0921
M204 S625
M205 X6 Y6
G0 F4500 X75.276 Y197.04
M204 S500
M205 X5 Y5
G1 F900 X84.555 Y206.318 E1478.32535
M204 S625
M205 X6 Y6
G0 F4500 X85.143 Y206.313
M204 S500
M205 X5 Y5
G1 F900 X75.383 Y196.553 E1478.57071
M204 S625
M205 X6 Y6
G0 F4500 X75.47 Y196.046
M204 S500
M205 X5 Y5
G1 F900 X85.731 Y206.307 E1478.82866
M204 S625
M205 X6 Y6
G0 F4500 X86.32 Y206.301
M204 S500
M205 X5 Y5
G1 F900 X75.527 Y195.509 E1479.09997
M204 S625
M205 X6 Y6
G0 F4500 X75.552 Y194.94
M204 S500
M205 X5 Y5
G1 F900 X86.909 Y206.296 E1479.38547
M204 S625
M205 X6 Y6
G0 F4500 X87.497 Y206.291
M204 S500
M205 X5 Y5
G1 F900 X75.545 Y194.339 E1479.68593
M204 S625
M205 X6 Y6
G0 F4500 X75.5 Y193.7
M204 S500
M205 X5 Y5
G1 F900 X88.085 Y206.285 E1480.0023
M204 S625
M205 X6 Y6
G0 F4500 X88.674 Y206.28
M204 S500
M205 X5 Y5
G1 F900 X75.403 Y193.009 E1480.33592
M204 S625
M205 X6 Y6
G0 F4500 X75.232 Y192.244
M204 S500
M205 X5 Y5
G1 F900 X89.263 Y206.275 E1480.68865
M204 S625
M205 X6 Y6
G0 F4500 X89.851 Y206.269
M204 S500
M205 X5 Y5
G1 F900 X74.962 Y191.38 E1481.06294
M204 S625
M205 X6 Y6
G0 F4500 X74.509 Y190.333
M204 S500
M205 X5 Y5
G1 F900 X90.439 Y206.263 E1481.46341
M204 S625
M205 X6 Y6
G0 F4500 X91.027 Y206.258
M204 S500
M205 X5 Y5
G1 F900 X73.451 Y188.681 E1481.90526
M204 S625
M205 X6 Y6
G0 F4500 X97.867 Y185.566
G0 X198.086 Y183.831
M204 S500
M205 X5 Y5
G1 F900 X67.425 Y53.17 E1485.18995
M204 S625
M205 X6 Y6
G0 F4500 X67.379 Y52.53
M204 S500
M205 X5 Y5
G1 F900 X198.783 Y183.934 E1488.49332
M204 S625
M205 X6 Y6
G0 F4500 X199.55 Y184.107
M204 S500
M205 X5 Y5
G1 F900 X67.282 Y51.839 E1491.81841
M204 S625
M205 X6 Y6
G0 F4500 X67.115 Y51.077
M204 S500
M205 X5 Y5
G1 F900 X200.418 Y184.381 E1495.16953
M204 S625
M205 X6 Y6
G0 F4500 X201.495 Y184.864
M204 S500
M205 X5 Y5
G1 F900 X66.844 Y50.213 E1498.55453
M204 S625
M205 X6 Y6
G0 F4500 X63.682 Y45.863
M204 S500
M205 X5 Y5
G1 F900 X32.587 Y14.768 E1499.33622
M204 S625
M205 X6 Y6
G0 F4500 X31.999 Y14.774
M204 S500
M205 X5 Y5
G1 F900 X62.091 Y44.866 E1500.09271
M204 S625
M205 X6 Y6
G0 F4500 X61.038 Y44.407
M204 S500
M205 X5 Y5
G1 F900 X31.411 Y14.779 E1500.83751
M204 S625
M205 X6 Y6
G0 F4500 X30.822 Y14.784
M204 S500
M205 X5 Y5
G1 F900 X60.177 Y44.14 E1501.57548
M204 S625
M205 X6 Y6
G0 F4500 X59.416 Y43.972
M204 S500
M205 X5 Y5
G1 F900 X30.233 Y14.79 E1502.3091
M204 S625
M205 X6 Y6
G0 F4500 X29.645 Y14.796
M204 S500
M205 X5 Y5
G1 F900 X58.723 Y43.874 E1503.0401
M204 S625
M205 X6 Y6
G0 F4500 X58.082 Y43.827
M204 S500
M205 X5 Y5
G1 F900 X29.057 Y14.801 E1503.76977
M204 S625
M205 X6 Y6
G0 F4500 X28.468 Y14.807
M204 S500
M205 X5 Y5
G1 F900 X57.481 Y43.82 E1504.49913
M204 S625
M205 X6 Y6
G0 F4500 X56.915 Y43.848
M204 S500
M205 X5 Y5
G1 F900 X27.879 Y14.812 E1505.22906
M204 S625
M205 X6 Y6
G0 F4500 X27.291 Y14.818
M204 S500
M205 X5 Y5
G1 F900 X56.383 Y43.91 E1505.96041
M204 S625
M205 X6 Y6
G0 F4500 X55.873 Y43.994
M204 S500
M205 X5 Y5
G1 F900 X26.703 Y14.823 E1506.69373
M204 S625
M205 X6 Y6
G0 F4500 X26.114 Y14.829
M204 S500
M205 X5 Y5
G1 F900 X55.381 Y44.095 E1507.42946
M204 S625
M205 X6 Y6
G0 F4500 X54.917 Y44.225
M204 S500
M205 X5 Y5
G1 F900 X25.526 Y14.835 E1508.16831
M204 S625
M205 X6 Y6
G0 F4500 X24.937 Y14.84
M204 S500
M205 X5 Y5
G1 F900 X54.469 Y44.372 E1508.91071
M204 S625
M205 X6 Y6
G0 F4500 X54.034 Y44.53
M204 S500
M205 X5 Y5
G1 F900 X24.349 Y14.845 E1509.65696
M204 S625
M205 X6 Y6
G0 F4500 X23.76 Y14.851
M204 S500
M205 X5 Y5
G1 F900 X53.625 Y44.716 E1510.40774
M204 S625
M205 X6 Y6
G0 F4500 X53.226 Y44.91
M204 S500
M205 X5 Y5
G1 F900 X23.172 Y14.857 E1511.16326
M204 S625
M205 X6 Y6
G0 F4500 X22.584 Y14.862
M204 S500
M205 X5 Y5
G1 F900 X52.839 Y45.118 E1511.92385
M204 S625
M205 X6 Y6
G0 F4500 X52.473 Y45.346
M204 S500
M205 X5 Y5
G1 F900 X21.995 Y14.867 E1512.69005
M204 S625
M205 X6 Y6
G0 F4500 X21.406 Y14.873
M204 S500
M205 X5 Y5
G1 F900 X52.114 Y45.58 E1513.46201
M204 S625
M205 X6 Y6
G0 F4500 X51.774 Y45.834
M204 S500
M205 X5 Y5
G1 F900 X20.818 Y14.878 E1514.24021
M204 S625
M205 X6 Y6
G0 F4500 X20.23 Y14.884
M204 S500
M205 X5 Y5
G1 F900 X51.443 Y46.097 E1515.02487
M204 S625
M205 X6 Y6
G0 F4500 X51.127 Y46.375
M204 S500
M205 X5 Y5
G1 F900 X19.642 Y14.89 E1515.81638
M204 S625
M205 X6 Y6
G0 F4500 X19.052 Y14.895
M204 S500
M205 X5 Y5
G1 F900 X50.825 Y46.667 E1516.61511
M204 S625
M205 X6 Y6
G0 F4500 X50.531 Y46.968
M204 S500
M205 X5 Y5
G1 F900 X18.505 Y14.941 E1517.42022
M204 S625
M205 X6 Y6
G0 F4500 X18.084 Y15.114
M204 S500
M205 X5 Y5
G1 F900 X50.258 Y47.288 E1518.22904
M204 S625
M205 X6 Y6
G0 F4500 X49.989 Y47.613
M204 S500
M205 X5 Y5
G1 F900 X17.752 Y15.376 E1519.03945
M204 S625
M205 X6 Y6
G0 F4500 X17.506 Y15.724
M204 S500
M205 X5 Y5
G1 F900 X49.74 Y47.958 E1519.84978
M204 S625
M205 X6 Y6
G0 F4500 X49.501 Y48.313
M204 S500
M205 X5 Y5
G1 F900 X17.363 Y16.175 E1520.6577
M204 S625
M205 X6 Y6
G0 F4500 X17.342 Y16.748
M204 S500
M205 X5 Y5
G1 F900 X49.276 Y48.682 E1521.46049
M204 S625
M205 X6 Y6
G0 F4500 X49.069 Y49.069
M204 S500
M205 X5 Y5
G1 F900 X17.348 Y17.348 E1522.25793
M204 S625
M205 X6 Y6
G0 F4500 X17.353 Y17.947
M204 S500
M205 X5 Y5
G1 F900 X48.87 Y49.464 E1523.05023
M204 S625
M205 X6 Y6
G0 F4500 X48.693 Y49.881
M204 S500
M205 X5 Y5
G1 F900 X17.359 Y18.547 E1523.83794
M204 S625
M205 X6 Y6
G0 F4500 X17.365 Y19.147
M204 S500
M205 X5 Y5
G1 F900 X48.53 Y50.312 E1524.6214
M204 S625
M205 X6 Y6
G0 F4500 X48.38 Y50.756
M204 S500
M205 X5 Y5
G1 F900 X17.37 Y19.746 E1525.40096
M204 S625
M205 X6 Y6
G0 F4500 X17.376 Y20.346
M204 S500
M205 X5 Y5
G1 F900 X48.257 Y51.227 E1526.17728
M204 S625
M205 X6 Y6
G0 F4500 X48.151 Y51.714
M204 S500
M205 X5 Y5
G1 F900 X17.382 Y20.945 E1526.95078
M204 S625
M205 X6 Y6
G0 F4500 X17.387 Y21.544
M204 S500
M205 X5 Y5
G1 F900 X48.062 Y52.22 E1527.72193
M204 S625
M205 X6 Y6
G0 F4500 X48.006 Y52.758
M204 S500
M205 X5 Y5
G1 F900 X17.392 Y22.144 E1528.49154
M204 S625
M205 X6 Y6
G0 F4500 X17.398 Y22.744
M204 S500
M205 X5 Y5
G1 F900 X47.979 Y53.325 E1529.26031
M204 S625
M205 X6 Y6
G0 F4500 X47.984 Y53.923
M204 S500
M205 X5 Y5
G1 F900 X17.404 Y23.343 E1530.02906
M204 S625
M205 X6 Y6
G0 F4500 X17.409 Y23.943
M204 S500
M205 X5 Y5
G1 F900 X48.029 Y54.563 E1530.79882
M204 S625
M205 X6 Y6
G0 F4500 X48.125 Y55.253
M204 S500
M205 X5 Y5
G1 F900 X17.415 Y24.542 E1531.57085
M204 S625
M205 X6 Y6
G0 F4500 X17.42 Y25.142
M204 S500
M205 X5 Y5
G1 F900 X48.293 Y56.014 E1532.34696
M204 S625
M205 X6 Y6
G0 F4500 X48.564 Y56.879
M204 S500
M205 X5 Y5
G1 F900 X17.426 Y25.742 E1533.12973
M204 S625
M205 X6 Y6
G0 F4500 X17.432 Y26.341
M204 S500
M205 X5 Y5
G1 F900 X49.009 Y57.919 E1533.92355
M204 S625
M205 X6 Y6
G0 F4500 X50.043 Y59.546
M204 S500
M205 X5 Y5
G1 F900 X17.437 Y26.941 E1534.74322
M204 S625
M205 X6 Y6
G0 F4500 X179.713 Y76.362
M204 S500
M205 X5 Y5
G1 F900 X210.225 Y106.874 E1535.51027
M204 S625
M205 X6 Y6
G0 F4500 X210.22 Y106.275
M204 S500
M205 X5 Y5
G1 F900 X180.527 Y76.582 E1536.25672
M204 S625
M205 X6 Y6
G0 F4500 X181.198 Y76.659
M204 S500
M205 X5 Y5
G1 F900 X210.214 Y105.675 E1536.98615
M204 S625
M205 X6 Y6
G0 F4500 X210.208 Y105.076
M204 S500
M205 X5 Y5
G1 F900 X181.78 Y76.647 E1537.70082
M204 S625
M205 X6 Y6
G0 F4500 X182.299 Y76.572
M204 S500
M205 X5 Y5
G1 F900 X210.203 Y104.476 E1538.4023
M204 S625
M205 X6 Y6
G0 F4500 X210.198 Y103.877
M204 S500
M205 X5 Y5
G1 F900 X182.774 Y76.453 E1539.09171
M204 S625
M205 X6 Y6
G0 F4500 X183.21 Y76.296
M204 S500
M205 X5 Y5
G1 F900 X210.192 Y103.277 E1539.77
M204 S625
M205 X6 Y6
G0 F4500 X210.186 Y102.678
M204 S500
M205 X5 Y5
G1 F900 X183.614 Y76.105 E1540.438
M204 S625
M205 X6 Y6
G0 F4500 X183.992 Y75.889
M204 S500
M205 X5 Y5
G1 F900 X210.181 Y102.078 E1541.09637
M204 S625
M205 X6 Y6
G0 F4500 X210.175 Y101.479
M204 S500
M205 X5 Y5
G1 F900 X184.334 Y75.638 E1541.74599
M204 S625
M205 X6 Y6
G0 F4500 X184.651 Y75.361
M204 S500
M205 X5 Y5
G1 F900 X210.169 Y100.879 E1542.38749
M204 S625
M205 X6 Y6
G0 F4500 X210.164 Y100.279
M204 S500
M205 X5 Y5
G1 F900 X184.945 Y75.06 E1543.02147
M204 S625
M205 X6 Y6
G0 F4500 X185.216 Y74.738
M204 S500
M205 X5 Y5
G1 F900 X210.158 Y99.68 E1543.64848
M204 S625
M205 X6 Y6
G0 F4500 X210.152 Y99.08
M204 S500
M205 X5 Y5
G1 F900 X185.45 Y74.377 E1544.26948
M204 S625
M205 X6 Y6
G0 F4500 X185.66 Y73.993
M204 S500
M205 X5 Y5
G1 F900 X210.147 Y98.48 E1544.88506
M204 S625
M205 X6 Y6
G0 F4500 X210.141 Y97.881
M204 S500
M205 X5 Y5
G1 F900 X185.84 Y73.58 E1545.49596
M204 S625
M205 X6 Y6
G0 F4500 X185.986 Y73.131
M204 S500
M205 X5 Y5
G1 F900 X210.135 Y97.281 E1546.10306
M204 S625
M205 X6 Y6
G0 F4500 X210.13 Y96.682
M204 S500
M205 X5 Y5
G1 F900 X186.093 Y72.645 E1546.70733
M204 S625
M205 X6 Y6
G0 F4500 X186.148 Y72.106
M204 S500
M205 X5 Y5
G1 F900 X210.124 Y96.082 E1547.31006
M204 S625
M205 X6 Y6
G0 F4500 X210.119 Y95.483
M204 S500
M205 X5 Y5
G1 F900 X186.137 Y71.501 E1547.91294
M204 S625
M205 X6 Y6
G0 F4500 X186.019 Y70.789
M204 S500
M205 X5 Y5
G1 F900 X210.113 Y94.883 E1548.51864
M204 S625
M205 X6 Y6
G0 F4500 X210.108 Y94.284
M204 S500
M205 X5 Y5
G1 F900 X185.716 Y69.892 E1549.13183
M104 S205
M204 S625
M205 X6 Y6
G1 F1500 E1542.63183
G0 F4500 X211.98 Y203.907
G0 X211.523 Y205.943
G1 F2400 Z2.27
;MESH:NONMESH
G0 F4500 X202.971 Y189.489 Z2.27
;TIME_ELAPSED:6008.251370
;LAYER:1
M140 S60
M106 S85
M204 S2812
M205 X18 Y18
G0 F9750 X202.971 Y189.489 Z2.52
M204 S1250
M205 X10 Y10
;TYPE:SUPPORT
G1 F2400 Z0.52
G1 F1500 E1549.13183
G1 F1530 X202.585 Y188.938 E1549.14106
G1 X201.838 Y188.157 E1549.15588
G1 X200.992 Y187.5 E1549.17058
G1 X200.638 Y187.303 E1549.17613
G1 X200.638 Y199.716 E1549.34639
G1 X199.729 Y200.168 E1549.36031
G1 X198.725 Y200.493 E1549.37479
G1 X198.305 Y200.562 E1549.38063
G1 X198.305 Y186.438 E1549.57435
G1 X198.006 Y186.373 E1549.57855
G1 X196.93 Y186.306 E1549.59334
G1 X195.972 Y186.391 E1549.60653
G1 X195.972 Y200.601 E1549.80143
G1 X195.524 Y200.54 E1549.80763
G1 X194.474 Y200.233 E1549.82264
G1 X193.639 Y199.842 E1549.83529
G1 X193.639 Y187.171 E1550.00908
G1 X193.334 Y187.323 E1550.01376
G1 X192.457 Y187.938 E1550.02845
G1 X191.673 Y188.688 E1550.04333
G1 X191.306 Y189.16 E1550.05153
G1 X191.306 Y197.848 E1550.17069
G1 X191.121 Y197.622 E1550.1747
G1 X190.58 Y196.712 E1550.18922
G1 X190.171 Y195.707 E1550.2041
G1 X189.922 Y194.679 E1550.21861
G1 X189.825 Y193.589 E1550.23362
G1 X189.892 Y192.513 E1550.24841
G1 X190.118 Y191.466 E1550.2631
G1 X190.493 Y190.474 E1550.27764
G1 X191.023 Y189.525 E1550.29255
G1 X191.306 Y189.16 E1550.29889
M204 S2812
M205 X18 Y18
G1 F1500 E1543.79889
G0 F9750 X193.161 Y190.015
G0 X201.039 Y190.198
G0 X202.971 Y189.489
M204 S1250
M205 X10 Y10
G1 F1500 E1550.29889
G1 F1530 X203.2 Y189.815 E1550.30435
G1 X203.689 Y190.799 E1550.31942
G1 X204.017 Y191.809 E1550.33399
G1 X204.122 Y192.329 E1550.34127
G1 X204.217 Y193.413 E1550.35619
G1 X204.149 Y194.483 E1550.3709
G1 X203.924 Y195.532 E1550.38561
G1 X203.546 Y196.536 E1550.40033
G1 X203.019 Y197.478 E1550.41513
G1 X202.971 Y197.54 E1550.41621
G1 X202.971 Y189.489 E1550.52664
M204 S2812
M205 X18 Y18
G1 F1500 E1544.02664
G1 F2400 Z2.52
G0 F9750 X170.309 Y190.004 Z2.52
M204 S1250
M205 X10 Y10
G1 F2400 Z0.52
G1 F1500 E1550.52664
G1 F1530 X170.118 Y189.683 E1550.53176
G1 X169.435 Y188.847 E1550.54657
G1 X168.641 Y188.13 E1550.56124
G1 X167.976 Y187.689 E1550.57218
G1 X167.976 Y199.942 E1550.74025
G1 X167.913 Y199.986 E1550.7413
G1 X166.909 Y200.485 E1550.75668
G1 X166.453 Y200.652 E1550.76334
G1 X165.643 Y200.849 E1550.77477
G1 X165.643 Y186.761 E1550.968
G1 X164.672 Y186.627 E1550.98145
G1 X163.597 Y186.642 E1550.99619
G1 X163.31 Y186.688 E1551.00018
G1 X163.31 Y200.942 E1551.19569
G1 X163.237 Y200.938 E1551.19669
G1 X162.198 Y200.714 E1551.21127
G1 X161.187 Y200.333 E1551.22609
G1 X160.977 Y200.215 E1551.22939
G1 X160.977 Y187.389 E1551.40532
G1 X160.103 Y187.909 E1551.41926
G1 X159.261 Y188.596 E1551.43417
G1 X158.644 Y189.279 E1551.44679
G1 X158.644 Y198.352 E1551.57124
G1 X158.04 Y197.49 E1551.58568
G1 X157.559 Y196.526 E1551.60045
G1 X157.229 Y195.501 E1551.61522
G1 X157.055 Y194.432 E1551.63008
G1 X157.04 Y193.354 E1551.64487
G1 X157.186 Y192.304 E1551.65941
G1 X157.49 Y191.266 E1551.67424
G1 X157.946 Y190.292 E1551.68899
G1 X158.546 Y189.388 E1551.70387
G1 X158.644 Y189.279 E1551.70589
M204 S2812
M205 X18 Y18
G1 F1500 E1545.20589
G0 F9750 X160.641 Y190.036
G0 X168.481 Y190.823
G0 X170.309 Y190.004
M204 S1250
M205 X10 Y10
G1 F1500 E1551.70589
G1 F1530 X170.663 Y190.598 E1551.71537
G1 X171.074 Y191.605 E1551.73029
G1 X171.322 Y192.632 E1551.74478
G1 X171.418 Y193.721 E1551.75977
G1 X171.352 Y194.793 E1551.7745
G1 X171.127 Y195.836 E1551.78914
G1 X170.749 Y196.841 E1551.80387
G1 X170.309 Y197.628 E1551.81623
G1 X170.309 Y190.004 E1551.92081
M204 S2812
M205 X18 Y18
G1 F1500 E1545.42081
G1 F2400 Z2.52
G0 F9750 X163.31 Y179.457 Z2.52
M204 S1250
M205 X10 Y10
G1 F2400 Z0.52
G1 F1500 E1551.92081
G1 F1530 X163.593 Y179.031 E1551.92782
G1 X164.047 Y178.058 E1551.94255
G1 X164.355 Y177.015 E1551.95746
G1 X164.501 Y175.962 E1551.97204
G1 X164.486 Y174.881 E1551.98687
G1 X164.311 Y173.814 E1552.0017
G1 X163.986 Y172.801 E1552.0163
G1 X163.501 Y171.827 E1552.03122
G1 X163.31 Y171.555 E1552.03578
G1 X163.31 Y179.457 E1552.14416
G1 X162.998 Y179.925 E1552.15188
G1 X162.275 Y180.724 E1552.16666
G1 X161.448 Y181.402 E1552.18133
G1 X160.977 Y181.683 E1552.18885
G1 X160.977 Y169.333 E1552.35824
G1 X160.355 Y168.984 E1552.36802
G1 X159.352 Y168.606 E1552.38272
G1 X158.644 Y168.453 E1552.39266
G1 X158.644 Y182.569 E1552.58628
G1 X158.476 Y182.609 E1552.58864
G1 X157.405 Y182.703 E1552.60339
G1 X156.325 Y182.634 E1552.61823
M204 S2812
M205 X18 Y18
G0 F9750 X156.311 Y182.63
M204 S1250
M205 X10 Y10
G1 F1530 X156.311 Y168.392 E1552.81352
G1 X156.165 Y168.405 E1552.81553
G1 X155.102 Y168.661 E1552.83053
G1 X154.117 Y169.062 E1552.84512
G1 X153.978 Y169.144 E1552.84733
G1 X153.978 Y181.861 E1553.02176
G1 X153.339 Y181.503 E1553.0318
G1 X152.486 Y180.839 E1553.04663
G1 X151.745 Y180.058 E1553.0614
G1 X151.645 Y179.915 E1553.06379
G1 X151.645 Y171.083 E1553.18493
M204 S2812
M205 X18 Y18
G0 F9750 X151.636 Y171.093
M204 S1250
M205 X10 Y10
G1 F1530 X151.047 Y171.98 E1553.19953
G1 X150.588 Y172.958 E1553.21435
G1 X150.284 Y173.995 E1553.22918
G1 X150.136 Y175.05 E1553.24379
G1 X150.15 Y176.123 E1553.25851
G1 X150.323 Y177.192 E1553.27336
G1 X150.65 Y178.211 E1553.28804
G1 X151.135 Y179.186 E1553.30297
G1 X151.645 Y179.915 E1553.31518
M204 S2812
M205 X18 Y18
G1 F1500 E1546.81518
G1 F2400 Z2.52
G0 F9750 X137.647 Y170.93 Z2.52
M204 S1250
M205 X10 Y10
G1 F2400 Z0.52
G1 F1500 E1553.31518
G1 F1530 X137.146 Y170.402 E1553.32516
G1 X136.312 Y169.755 E1553.33964
G1 X135.356 Y169.218 E1553.35468
G1 X135.314 Y169.203 E1553.35529
G1 X135.314 Y182.272 E1553.53454
G1 X134.536 Y182.588 E1553.54606
G1 X133.477 Y182.843 E1553.561
G1 X132.981 Y182.887 E1553.56783
G1 X132.981 Y168.594 E1553.76388
G1 X132.233 Y168.546 E1553.77416
G1 X131.166 Y168.639 E1553.78885
G1 X130.648 Y168.763 E1553.79615
G1 X130.648 Y182.721 E1553.9876
G1 X130.287 Y182.644 E1553.99266
G1 X129.278 Y182.263 E1554.00746
G1 X128.34 Y181.737 E1554.02221
M204 S2812
M205 X18 Y18
G0 F9750 X128.315 Y181.717
M204 S1250
M205 X10 Y10
G1 F1530 X128.315 Y169.773 E1554.18603
G1 X128.201 Y169.841 E1554.18785
G1 X127.354 Y170.532 E1554.20285
G1 X126.637 Y171.327 E1554.21753
G1 X126.048 Y172.214 E1554.23213
G1 X125.982 Y172.354 E1554.23426
G1 X125.982 Y179.11 E1554.32692
G1 X125.65 Y178.442 E1554.33715
G1 X125.324 Y177.426 E1554.35179
G1 X125.151 Y176.357 E1554.36664
G1 X125.137 Y175.284 E1554.38136
G1 X125.285 Y174.229 E1554.39597
G1 X125.589 Y173.192 E1554.41079
G1 X125.982 Y172.354 E1554.42349
M204 S2812
M205 X18 Y18
G1 F1500 E1547.92349
G0 F9750 X127.786 Y173.191
G0 X135.811 Y171.884
G0 X137.647 Y170.93
M204 S1250
M205 X10 Y10
G1 F1500 E1554.42349
G1 F1530 X137.889 Y171.185 E1554.42831
G1 X138.502 Y172.061 E1554.44298
G1 X138.987 Y173.035 E1554.4579
G1 X139.312 Y174.048 E1554.47249
G1 X139.487 Y175.115 E1554.48732
G1 X139.502 Y176.196 E1554.50215
G1 X139.356 Y177.249 E1554.51673
G1 X139.048 Y178.292 E1554.53165
G1 X138.594 Y179.265 E1554.54638
G1 X137.999 Y180.159 E1554.56111
G1 X137.647 Y180.549 E1554.56831
G1 X137.647 Y170.93 E1554.70025
M204 S2812
M205 X18 Y18
G1 F1500 E1548.20025
G1 F2400 Z2.52
G0 F9750 X137.647 Y190.518 Z2.52
M204 S1250
M205 X10 Y10
G1 F2400 Z0.52
G1 F1500 E1554.70025
G1 F1530 X137.601 Y190.425 E1554.70167
G1 X136.986 Y189.548 E1554.71636
G1 X136.244 Y188.775 E1554.73106
G1 X135.396 Y188.116 E1554.74579
G1 X135.314 Y188.071 E1554.74707
G1 X135.314 Y200.153 E1554.91279
G1 X134.636 Y200.556 E1554.92361
G1 X133.631 Y200.966 E1554.93849
G1 X132.981 Y201.123 E1554.94767
G1 X132.981 Y187.112 E1555.13984
G1 X132.406 Y186.988 E1555.14791
G1 X131.332 Y186.92 E1555.16267
G1 X130.648 Y186.98 E1555.17209
G1 X130.648 Y201.257 E1555.36791
G1 X130.439 Y201.245 E1555.37078
G1 X129.399 Y201.021 E1555.38537
G1 X128.39 Y200.641 E1555.40016
G1 X128.315 Y200.599 E1555.40134
G1 X128.315 Y187.649 E1555.57896
G1 X127.737 Y187.937 E1555.58782
G1 X126.86 Y188.552 E1555.60251
G1 X126.079 Y189.299 E1555.61734
G1 X125.982 Y189.423 E1555.6195
G1 X125.982 Y198.809 E1555.74824
G1 X125.862 Y198.684 E1555.75061
G1 X125.244 Y197.803 E1555.76537
G1 X124.756 Y196.82 E1555.78043
G1 X124.428 Y195.808 E1555.79502
G1 X124.324 Y195.292 E1555.80224
G1 X124.228 Y194.204 E1555.81722
G1 X124.296 Y193.128 E1555.83201
G1 X124.52 Y192.087 E1555.84661
G1 X124.9 Y191.079 E1555.86139
G1 X125.422 Y190.145 E1555.87606
G1 X125.982 Y189.423 E1555.88859
M204 S2812
M205 X18 Y18
G1 F1500 E1549.38859
G0 F9750 X127.563 Y190.63
G0 X135.89 Y191.451
G0 X137.647 Y190.518
M204 S1250
M205 X10 Y10
G1 F1500 E1555.88859
G1 F1530 X138.088 Y191.402 E1555.90214
G1 X138.415 Y192.416 E1555.91676
G1 X138.592 Y193.494 E1555.93174
G1 X138.606 Y194.564 E1555.94642
G1 X138.461 Y195.619 E1555.96103
G1 X138.156 Y196.657 E1555.97586
G1 X137.699 Y197.638 E1555.99071
G1 X137.647 Y197.717 E1555.99201
G1 X137.647 Y190.518 E1556.09075
M204 S2812
M205 X18 Y18
G1 F1500 E1549.59075
G1 F2400 Z2.52
G0 F9750 X114.313 Y174.282 Z2.52
M204 S1250
M205 X10 Y10
G1 F2400 Z0.52
G1 F1500 E1556.09075
G1 F1530 X113.988 Y173.269 E1556.10534
G1 X113.503 Y172.295 E1556.12026
G1 X112.89 Y171.419 E1556.13493
G1 X112.147 Y170.636 E1556.14973
G1 X111.984 Y170.51 E1556.15256
G1 X111.984 Y181.433 E1556.30238
G1 X111.45 Y181.87 E1556.31184
G1 X110.524 Y182.421 E1556.32662
G1 X109.651 Y182.776 E1556.33955
G1 X109.651 Y169.185 E1556.52596
G1 X109.357 Y169.073 E1556.53028
G1 X108.315 Y168.848 E1556.5449
G1 X107.318 Y168.786 E1556.5586
G1 X107.318 Y183.165 E1556.75582
G1 X106.327 Y183.102 E1556.76944
G1 X105.288 Y182.878 E1556.78402
G1 X104.985 Y182.763 E1556.78847
G1 X104.985 Y169.177 E1556.97481
G1 X104.119 Y169.53 E1556.98764
G1 X103.202 Y170.075 E1557.00227
G1 X102.652 Y170.523 E1557.012
G1 X102.652 Y181.434 E1557.16166
G1 X102.488 Y181.307 E1557.1645
G1 X101.747 Y180.526 E1557.17927
G1 X101.138 Y179.657 E1557.19382
G1 X100.651 Y178.676 E1557.20885
G1 X100.325 Y177.66 E1557.22348
M204 S2812
M205 X18 Y18
G0 F9750 X100.319 Y177.622
M204 S1250
M205 X10 Y10
G1 F1530 X100.319 Y174.35 E1557.26836
G1 X100.286 Y174.463 E1557.26998
G1 X100.138 Y175.518 E1557.28459
G1 X100.152 Y176.591 E1557.29931
G1 X100.319 Y177.622 E1557.31363
M204 S2812
M205 X18 Y18
G1 F1500 E1550.81363
G0 F9750 X102.263 Y177.189
G0 X112.406 Y177.066
G0 X114.317 Y177.619
M204 S1250
M205 X10 Y10
G1 F1500 E1557.31363
G1 F1530 X114.357 Y177.483 E1557.31558
G1 X114.503 Y176.43 E1557.33016
G1 X114.488 Y175.349 E1557.34499
G1 X114.317 Y174.307 E1557.35947
G1 X114.317 Y177.619 E1557.4049
M204 S2812
M205 X18 Y18
G1 F1500 E1550.9049
G1 F2400 Z2.52
G0 F9750 X104.985 Y191.077 Z2.52
M204 S1250
M205 X10 Y10
G1 F2400 Z0.52
G1 F1500 E1557.4049
G1 F1530 X104.525 Y190.303 E1557.41725
G1 X103.838 Y189.461 E1557.43215
G1 X103.043 Y188.744 E1557.44684
G1 X102.652 Y188.485 E1557.45327
G1 X102.652 Y200.377 E1557.61638
G1 X101.83 Y200.866 E1557.6295
G1 X100.833 Y201.273 E1557.64427
G1 X100.319 Y201.398 E1557.65152
G1 X100.319 Y187.442 E1557.84294
G1 X100.129 Y187.386 E1557.84566
G1 X99.074 Y187.24 E1557.86027
G1 X97.986 Y187.258 E1557.8752
G1 X97.986 Y201.573 E1558.07154
G1 X97.64 Y201.552 E1558.07629
G1 X96.6 Y201.328 E1558.09089
G1 X95.653 Y200.971 E1558.10477
G1 X95.653 Y187.884 E1558.28427
G1 X95.413 Y187.983 E1558.28783
G1 X94.505 Y188.523 E1558.30232
G1 X93.663 Y189.21 E1558.31723
G1 X93.32 Y189.59 E1558.32425
G1 X93.32 Y199.256 E1558.45683
G1 X93.052 Y198.976 E1558.46214
G1 X92.448 Y198.114 E1558.47658
G1 X91.962 Y197.14 E1558.49151
G1 X91.632 Y196.116 E1558.50627
G1 X91.457 Y195.044 E1558.52116
G1 X91.443 Y193.971 E1558.53588
G1 X91.588 Y192.919 E1558.55045
G1 X91.893 Y191.882 E1558.56527
G1 X92.35 Y190.901 E1558.58012
G1 X92.946 Y190.005 E1558.59488
G1 X93.32 Y189.59 E1558.60254
M204 S2812
M205 X18 Y18
G1 F1500 E1552.10254
G0 F9750 X95.043 Y190.65
G0 X102.886 Y191.439
G0 X104.985 Y191.077
M204 S1250
M205 X10 Y10
G1 F1500 E1558.60254
G1 F1530 X105.065 Y191.211 E1558.60468
G1 X105.479 Y192.222 E1558.61967
G1 X105.614 Y192.704 E1558.62653
G1 X105.793 Y193.801 E1558.64178
G1 X105.808 Y194.871 E1558.65645
G1 X105.662 Y195.926 E1558.67106
G1 X105.358 Y196.963 E1558.68589
G1 X104.985 Y197.763 E1558.69799
G1 X104.985 Y191.077 E1558.7897
M204 S2812
M205 X18 Y18
G1 F1500 E1552.2897
G1 F2400 Z2.52
G0 F9750 X72.323 Y191.679 Z2.52
M204 S1250
M205 X10 Y10
G1 F2400 Z0.52
G1 F1500 E1558.7897
G1 F1530 X72.009 Y191.049 E1558.79935
G1 X71.395 Y190.172 E1558.81404
G1 X70.643 Y189.385 E1558.82897
G1 X69.99 Y188.878 E1558.84031
G1 X69.99 Y200.596 E1559.00103
G1 X69.032 Y201.173 E1559.01637
G1 X68.034 Y201.58 E1559.03115
G1 X67.657 Y201.671 E1559.03647
G1 X67.657 Y187.785 E1559.22693
G1 X66.807 Y187.602 E1559.23886
G1 X65.734 Y187.534 E1559.25361
G1 X65.324 Y187.57 E1559.25925
G1 X65.324 Y201.888 E1559.45564
G1 X64.841 Y201.859 E1559.46227
G1 X63.802 Y201.635 E1559.47685
G1 X62.991 Y201.329 E1559.48874
G1 X62.991 Y188.128 E1559.66981
G1 X62.14 Y188.551 E1559.68284
G1 X61.263 Y189.166 E1559.69753
G1 X60.658 Y189.744 E1559.70901
G1 X60.658 Y199.706 E1559.84565
G1 X60.255 Y199.283 E1559.85366
G1 X59.642 Y198.407 E1559.86833
G1 X59.16 Y197.439 E1559.88316
G1 X58.829 Y196.414 E1559.89793
G1 X58.726 Y195.903 E1559.90508
G1 X58.631 Y194.818 E1559.92002
G1 X58.699 Y193.741 E1559.93482
G1 X58.923 Y192.701 E1559.94941
G1 X59.303 Y191.693 E1559.96419
G1 X59.827 Y190.757 E1559.9789
G1 X60.482 Y189.913 E1559.99356
G1 X60.658 Y189.744 E1559.9969
M204 S2812
M205 X18 Y18
G1 F1500 E1553.4969
G0 F9750 X62.524 Y190.712
G0 X70.3 Y192.077
G0 X72.323 Y191.679
M204 S1250
M205 X10 Y10
G1 F1500 E1559.9969
G1 F1530 X72.49 Y192.013 E1560.00203
G1 X72.82 Y193.037 E1560.01678
G1 X72.993 Y194.096 E1560.0315
G1 X73.009 Y195.178 E1560.04634
G1 X72.865 Y196.231 E1560.06092
G1 X72.558 Y197.272 E1560.07581
G1 X72.323 Y197.776 E1560.08343
G1 X72.323 Y191.679 E1560.16706
M204 S2812
M205 X18 Y18
G1 F1500 E1553.66706
G1 F2400 Z2.52
G0 F9750 X39.661 Y192.263 Z2.52
M204 S1250
M205 X10 Y10
G1 F2400 Z0.52
G1 F1500 E1560.16706
G1 F1530 X39.207 Y191.35 E1560.18105
G1 X38.592 Y190.473 E1560.19574
G1 X37.842 Y189.689 E1560.21062
G1 X37.328 Y189.291 E1560.21954
G1 X37.328 Y200.791 E1560.37727
G1 X37.158 Y200.929 E1560.38027
G1 X36.239 Y201.477 E1560.39495
G1 X35.234 Y201.887 E1560.40984
G1 X34.995 Y201.945 E1560.41321
G1 X34.995 Y188.121 E1560.60282
G1 X34.01 Y187.909 E1560.61664
G1 X32.936 Y187.841 E1560.6314
G1 X32.662 Y187.865 E1560.63517
G1 X32.662 Y202.203 E1560.83183
G1 X32.043 Y202.166 E1560.84034
G1 X31.003 Y201.942 E1560.85493
G1 X30.329 Y201.688 E1560.86481
G1 X30.329 Y188.367 E1561.04752
M204 S2812
M205 X18 Y18
G0 F9750 X30.312 Y188.373
M204 S1250
M205 X10 Y10
G1 F1530 X29.337 Y188.859 E1561.06246
G1 X28.918 Y189.129 E1561.0693
G1 X28.066 Y189.824 E1561.08438
G1 X27.996 Y189.901 E1561.08581
G1 X27.996 Y200.156 E1561.22647
G1 X27.456 Y199.591 E1561.23719
G1 X26.848 Y198.725 E1561.2517
G1 X26.36 Y197.74 E1561.26678
G1 X26.038 Y196.745 E1561.28112
G1 X25.86 Y195.658 E1561.29623
G1 X25.846 Y194.581 E1561.311
G1 X25.991 Y193.533 E1561.32551
G1 X26.296 Y192.492 E1561.34039
G1 X26.753 Y191.516 E1561.35517
G1 X27.349 Y190.618 E1561.36996
G1 X27.996 Y189.901 E1561.3832
M204 S2812
M205 X18 Y18
G1 F1500 E1554.8832
G0 F9750 X29.445 Y191.265
G0 X37.846 Y193.082
G0 X39.661 Y192.263
M204 S1250
M205 X10 Y10
G1 F1500 E1561.3832
G92 E0
G1 F1530 X39.694 Y192.329 E0.00101
G1 X40.018 Y193.33 E0.01544
G1 X40.196 Y194.415 E0.03052
G1 X40.21 Y195.484 E0.04519
G1 X40.066 Y196.54 E0.05981
G1 X39.76 Y197.58 E0.07468
G1 X39.661 Y197.792 E0.07788
G1 X39.661 Y192.263 E0.15372
M204 S2812
M205 X18 Y18
G1 F1500 E-6.34628
G1 F2400 Z2.52
G0 F9750 X51.326 Y101.363 Z2.52
M204 S1250
M205 X10 Y10
G1 F2400 Z0.52
G1 F1500 E0.15372
G1 F1530 X51.272 Y101.506 E0.15582
G1 X51.046 Y102.552 E0.17049
G1 X50.977 Y103.63 E0.18531
G1 X51.071 Y104.707 E0.20014
G1 X51.326 Y105.756 E0.21495
G1 X51.326 Y101.363 E0.2752
G1 X51.65 Y100.507 E0.28775
G1 X52.175 Y99.57 E0.30249
G1 X52.837 Y98.716 E0.31731
G1 X53.615 Y97.978 E0.33202
G1 X53.659 Y97.947 E0.33275
G1 X53.659 Y109.14 E0.48628
G1 X53.751 Y109.224 E0.48799
G1 X54.644 Y109.818 E0.5027
G1 X55.626 Y110.278 E0.51757
G1 X55.992 Y110.385 E0.5228
G1 X55.992 Y96.71 E0.71037
G1 X56.48 Y96.554 E0.71739
G1 X57.553 Y96.379 E0.73231
G1 X58.325 Y96.368 E0.7429
G1 X58.325 Y110.722 E0.93978
G1 X58.792 Y110.715 E0.94618
G1 X59.866 Y110.54 E0.96111
G1 X60.658 Y110.286 E0.97252
G1 X60.658 Y96.798 E1.15752
G1 X60.727 Y96.818 E1.1585
G1 X61.697 Y97.272 E1.17319
G1 X62.595 Y97.87 E1.18799
G1 X62.991 Y98.228 E1.19531
G1 X62.991 Y108.87 E1.34128
G1 X63.509 Y108.378 E1.35108
G1 X64.171 Y107.524 E1.3659
G1 X64.696 Y106.587 E1.38063
G1 X65.075 Y105.584 E1.39534
G1 X65.3 Y104.541 E1.40997
G1 X65.324 Y104.167 E1.41511
G1 X65.324 Y102.952 E1.43178
G1 X65.369 Y103.465 E1.43884
G1 X65.324 Y104.167 E1.44849
M204 S2812
M205 X18 Y18
G1 F1500 E-5.05151
G1 F2400 Z2.52
G0 F9750 X72.323 Y82.831 Z2.52
M204 S1250
M205 X10 Y10
G1 F2400 Z0.52
G1 F1500 E1.44849
G1 F1530 X72.723 Y83.321 E1.45716
G1 X73.523 Y84.044 E1.47195
G1 X74.411 Y84.633 E1.48657
G1 X74.656 Y84.747 E1.49028
G1 X74.656 Y71.979 E1.6654
G1 X75.233 Y71.693 E1.67424
G1 X76.245 Y71.368 E1.68881
G1 X76.989 Y71.246 E1.69916
G1 X76.989 Y85.474 E1.89431
G1 X77.486 Y85.543 E1.90119
G1 X78.558 Y85.529 E1.91589
G1 X79.322 Y85.405 E1.92651
G1 X79.322 Y71.309 E2.11985
G1 X79.451 Y71.326 E2.12164
G1 X80.485 Y71.63 E2.13642
G1 X81.462 Y72.088 E2.15122
G1 X81.655 Y72.217 E2.1544
G1 X81.655 Y84.52 E2.32315
G1 X82.496 Y83.93 E2.33724
G1 X83.274 Y83.192 E2.35195
G1 X83.936 Y82.338 E2.36677
G1 X83.988 Y82.246 E2.36822
G1 X83.988 Y74.494 E2.47455
G1 X84.383 Y75.159 E2.48516
G1 X84.785 Y76.146 E2.49977
G1 X85.039 Y77.198 E2.51462
G1 X85.134 Y78.279 E2.5295
G1 X85.065 Y79.354 E2.54428
G1 X84.84 Y80.398 E2.55892
G1 X84.461 Y81.401 E2.57363
G1 X83.988 Y82.246 E2.58691
M204 S2812
M205 X18 Y18
G1 F1500 E-3.91309
G0 F9750 X82.273 Y81.235
G0 X74.173 Y81.95
G0 X72.323 Y82.831
M204 S1250
M205 X10 Y10
G1 F1500 E2.58691
G1 F1530 X72.041 Y82.486 E2.59303
G1 X71.493 Y81.564 E2.60774
G1 X71.092 Y80.577 E2.62235
G1 X70.835 Y79.511 E2.63739
G1 X70.742 Y78.444 E2.65208
G1 X70.811 Y77.366 E2.6669
G1 X71.037 Y76.32 E2.68157
G1 X71.414 Y75.324 E2.69618
G1 X71.944 Y74.379 E2.71104
G1 X72.323 Y73.889 E2.71954
G1 X72.323 Y82.831 E2.84219
M204 S2812
M205 X18 Y18
G1 F1500 E-3.65781
G1 F2400 Z2.52
G0 F9750 X62.991 Y48.678 Z2.52
M204 S1250
M205 X10 Y10
G1 F2400 Z0.52
G1 F1500 E2.84219
G1 F1530 X62.915 Y48.584 E2.84385
G1 X62.127 Y47.872 E2.85841
G1 X61.234 Y47.278 E2.87312
G1 X60.658 Y47.009 E2.88184
G1 X60.658 Y60.094 E3.06132
G1 X60.41 Y60.216 E3.06511
G1 X59.39 Y60.544 E3.0798
G1 X58.325 Y60.717 E3.0946
G1 X58.325 Y46.391 E3.2911
G1 X58.158 Y46.367 E3.29341
G1 X57.086 Y46.381 E3.30812
G1 X55.992 Y46.562 E3.32333
G1 X55.992 Y60.524 E3.51483
G1 X55.151 Y60.278 E3.52685
G1 X54.181 Y59.824 E3.54154
G1 X53.659 Y59.476 E3.55014
G1 X53.659 Y47.621 E3.71275
G1 X53.151 Y47.978 E3.72126
G1 X52.372 Y48.718 E3.736
G1 X51.709 Y49.57 E3.75081
G1 X51.326 Y50.253 E3.76155
G1 X51.326 Y56.863 E3.85221
G1 X51.26 Y56.752 E3.85398
G1 X50.853 Y55.751 E3.8688
G1 X50.603 Y54.709 E3.8835
G1 X50.509 Y53.632 E3.89833
G1 X50.578 Y52.554 E3.91315
G1 X50.804 Y51.508 E3.92782
G1 X51.181 Y50.512 E3.94243
G1 X51.326 Y50.253 E3.9465
M204 S2812
M205 X18 Y18
G1 F1500 E-2.5535
G0 F9750 X53.371 Y50.674
G0 X61.468 Y49.957
G0 X62.991 Y48.678
M204 S1250
M205 X10 Y10
G1 F1500 E3.9465
G1 F1530 X63.605 Y49.429 E3.95981
G1 X64.147 Y50.341 E3.97436
G1 X64.558 Y51.354 E3.98935
G1 X64.806 Y52.384 E4.00388
G1 X64.901 Y53.467 E4.0188
G1 X64.832 Y54.543 E4.03358
G1 X64.607 Y55.586 E4.04822
G1 X64.229 Y56.587 E4.0629
G1 X63.701 Y57.529 E4.07771
G1 X63.041 Y58.38 E4.09248
G1 X62.991 Y58.428 E4.09343
G1 X62.991 Y48.678 E4.22716
M204 S2812
M205 X18 Y18
G1 F1500 E-2.27284
G1 F2400 Z2.52
G0 F9750 X44.327 Y75.465 Z2.52
M204 S1250
M205 X10 Y10
G1 F2400 Z0.52
G1 F1500 E4.22716
G1 F1530 X44.122 Y75.052 E4.23348
G1 X43.514 Y74.184 E4.24802
G1 X42.766 Y73.396 E4.26292
G1 X41.994 Y72.798 E4.27632
G1 X41.994 Y84.674 E4.43921
G1 X41.135 Y85.183 E4.4529
G1 X40.155 Y85.582 E4.46742
G1 X39.661 Y85.702 E4.47439
G1 X39.661 Y71.765 E4.66555
G1 X38.934 Y71.608 E4.67575
G1 X37.854 Y71.54 E4.69059
G1 X37.328 Y71.585 E4.69783
G1 X37.328 Y85.886 E4.89399
G1 X36.946 Y85.862 E4.89924
G1 X35.904 Y85.637 E4.91386
G1 X34.995 Y85.293 E4.92719
G1 X34.995 Y72.185 E5.10698
G1 X34.738 Y72.29 E5.11079
G1 X33.821 Y72.835 E5.12542
G1 X32.974 Y73.526 E5.14041
G1 X32.662 Y73.871 E5.14679
G1 X32.662 Y83.599 E5.28022
G1 X32.366 Y83.287 E5.28612
G1 X31.758 Y82.418 E5.30067
G1 X31.273 Y81.44 E5.31564
G1 X30.944 Y80.416 E5.33039
G1 X30.771 Y79.351 E5.34519
G1 X30.757 Y78.277 E5.35992
G1 X30.905 Y77.223 E5.37452
G1 X31.209 Y76.186 E5.38934
G1 X31.668 Y75.208 E5.40416
G1 X32.257 Y74.321 E5.41877
G1 X32.662 Y73.871 E5.42707
M204 S2812
M205 X18 Y18
G1 F1500 E-1.07293
G0 F9750 X34.354 Y74.967
G0 X42.408 Y76.073
G0 X44.327 Y75.465
M204 S1250
M205 X10 Y10
G1 F1500 E5.42707
G1 F1530 X44.609 Y76.032 E5.43576
G1 X44.932 Y77.04 E5.45027
G1 X45.109 Y78.122 E5.46531
G1 X45.122 Y79.189 E5.47995
G1 X44.976 Y80.243 E5.49454
G1 X44.668 Y81.286 E5.50946
G1 X44.327 Y82.016 E5.52051
G1 X44.327 Y75.465 E5.61036
M204 S2812
M205 X18 Y18
G1 F1500 E-0.88964
G1 F2400 Z2.52
G0 F9750 X179.641 Y73.227 Z2.52
M204 S1250
M205 X10 Y10
G1 F2400 Z0.52
G1 F1500 E5.61036
G1 F1530 X179.725 Y73.35 E5.61241
G1 X180.119 Y73.701 E5.61965
G1 X180.588 Y73.951 E5.62694
G1 X181.08 Y74.079 E5.63391
G1 X181.599 Y74.09 E5.64103
G1 X181.974 Y74.008 E5.64629
G1 X181.974 Y69.78 E5.70428
G1 X182.311 Y69.89 E5.70915
G1 X182.762 Y70.17 E5.71643
G1 X183.123 Y70.532 E5.72344
G1 X183.39 Y70.976 E5.73055
G1 X183.549 Y71.481 E5.73781
G1 X183.586 Y71.993 E5.74485
G1 X183.5 Y72.511 E5.75205
G1 X183.293 Y72.999 E5.75932
G1 X182.99 Y73.405 E5.76627
G1 X182.58 Y73.746 E5.77359
G1 X182.11 Y73.977 E5.78077
G1 X181.974 Y74.008 E5.78268
M204 S2812
M205 X18 Y18
G0 F9750 X179.641 Y73.227
M204 S1250
M205 X10 Y10
G1 F1530 X179.423 Y72.909 E5.78797
G1 X179.247 Y72.449 E5.79472
G1 X179.177 Y71.91 E5.80218
G1 X179.234 Y71.389 E5.80937
G1 X179.408 Y70.905 E5.81642
G1 X179.641 Y70.551 E5.82224
G1 X179.641 Y73.227 E5.85894
M204 S2812
M205 X18 Y18
G1 F1500 E-0.64106
G1 F2400 Z2.52
G0 F9750 X181.974 Y149.683 Z2.52
M204 S1250
M205 X10 Y10
G1 F2400 Z0.52
G1 F1500 E5.85894
G1 F1530 X181.816 Y149.699 E5.86112
G1 X181.275 Y149.854 E5.86884
G1 X180.823 Y150.111 E5.87597
G1 X180.444 Y150.466 E5.88309
G1 X180.159 Y150.896 E5.89017
G1 X179.982 Y151.388 E5.89734
G1 X179.925 Y151.905 E5.90447
G1 X179.996 Y152.451 E5.91203
G1 X180.17 Y152.905 E5.91869
G1 X180.475 Y153.349 E5.92608
G1 X180.873 Y153.703 E5.93339
G1 X181.332 Y153.947 E5.94052
G1 X181.828 Y154.076 E5.94755
G1 X181.974 Y154.078 E5.94955
G1 X181.974 Y149.683 E6.00983
G1 X182.559 Y149.723 E6.01787
G1 X183.061 Y149.888 E6.02512
G1 X183.509 Y150.165 E6.03235
G1 X183.865 Y150.523 E6.03927
G1 X184.142 Y150.979 E6.04659
G1 X184.298 Y151.471 E6.05367
G1 X184.307 Y151.594 E6.05536
G1 X184.307 Y152.165 E6.06319
G1 X184.336 Y151.99 E6.06563
G1 X184.307 Y151.594 E6.07107
M204 S2812
M205 X18 Y18
G1 F1500 E-0.42893
G1 F2400 Z2.52
;MESH:Object 1
G0 F9750 X206.055 Y194.06 Z2.52
M204 S750
M205 X7.5 Y7.5
;TYPE:WALL-INNER
G1 F2400 Z0.52
G1 F1500 E6.07107
G1 F1650 X206.07 Y193.383 E6.07903
G1 X206.035 Y192.707 E6.08699
G1 X205.951 Y192.037 E6.09493
G1 X205.817 Y191.373 E6.10289
G1 X205.633 Y190.721 E6.11086
G1 X205.4 Y190.085 E6.11882
G1 X205.122 Y189.468 E6.12678
G1 X204.798 Y188.874 E6.13473
G1 X204.43 Y188.306 E6.14269
G1 X204.022 Y187.767 E6.15064
G1 X203.573 Y187.26 E6.1586
G1 X203.088 Y186.787 E6.16656
G1 X202.569 Y186.354 E6.17451
G1 X202.021 Y185.959 E6.18245
G1 X201.443 Y185.606 E6.19041
G1 X200.84 Y185.298 E6.19837
G1 X200.216 Y185.035 E6.20634
G1 X199.575 Y184.82 E6.21428
G1 X198.919 Y184.653 E6.22224
G1 X198.252 Y184.537 E6.2302
G1 X197.58 Y184.469 E6.23814
G1 X196.903 Y184.453 E6.2461
G1 X196.227 Y184.488 E6.25406
G1 X195.556 Y184.572 E6.26201
G1 X194.891 Y184.706 E6.26999
G1 X194.24 Y184.891 E6.27794
G1 X193.604 Y185.123 E6.2859
G1 X192.987 Y185.401 E6.29386
G1 X192.393 Y185.725 E6.30181
G1 X191.825 Y186.093 E6.30977
G1 X191.286 Y186.501 E6.31772
G1 X190.779 Y186.95 E6.32568
G1 X190.306 Y187.435 E6.33365
G1 X189.873 Y187.954 E6.34159
G1 X189.478 Y188.503 E6.34954
G1 X189.125 Y189.08 E6.3575
G1 X188.817 Y189.684 E6.36547
G1 X188.555 Y190.307 E6.37341
G1 X188.339 Y190.947 E6.38135
G1 X188.172 Y191.604 E6.38932
G1 X188.056 Y192.271 E6.39728
G1 X187.988 Y192.943 E6.40522
G1 X187.972 Y193.62 E6.41318
G1 X188.007 Y194.296 E6.42114
G1 X188.091 Y194.969 E6.42912
G1 X188.226 Y195.632 E6.43707
G1 X188.409 Y196.283 E6.44502
G1 X188.642 Y196.919 E6.45298
G1 X188.92 Y197.536 E6.46094
G1 X189.244 Y198.13 E6.46889
G1 X189.612 Y198.698 E6.47685
G1 X190.02 Y199.237 E6.4848
G1 X190.469 Y199.745 E6.49277
G1 X190.955 Y200.217 E6.50073
G1 X191.472 Y200.65 E6.50866
G1 X192.022 Y201.045 E6.51662
G1 X192.599 Y201.398 E6.52458
G1 X193.202 Y201.706 E6.53254
G1 X193.826 Y201.969 E6.5405
G1 X194.467 Y202.184 E6.54845
G1 X195.124 Y202.351 E6.55642
G1 X195.79 Y202.467 E6.56436
G1 X196.463 Y202.535 E6.57232
G1 X197.139 Y202.551 E6.58027
G1 X197.816 Y202.516 E6.58824
G1 X198.486 Y202.432 E6.59617
G1 X199.151 Y202.298 E6.60415
G1 X199.803 Y202.113 E6.61212
G1 X200.438 Y201.881 E6.62007
G1 X201.055 Y201.603 E6.62802
G1 X201.649 Y201.279 E6.63598
G1 X202.217 Y200.911 E6.64393
G1 X202.756 Y200.503 E6.65188
G1 X203.263 Y200.054 E6.65984
G1 X203.736 Y199.569 E6.66781
G1 X204.169 Y199.05 E6.67575
G1 X204.564 Y198.501 E6.68371
G1 X204.917 Y197.924 E6.69166
G1 X205.225 Y197.321 E6.69962
G1 X205.488 Y196.697 E6.70758
G1 X205.703 Y196.056 E6.71553
G1 X205.87 Y195.399 E6.7235
G1 X205.985 Y194.733 E6.73144
G1 X206.055 Y194.06 E6.7394
M204 S2812
M205 X18 Y18
G0 F9750 X205.755 Y194.041
M204 S750
M205 X7.5 Y7.5
G1 F1650 X205.77 Y193.387 E6.74709
G1 X205.736 Y192.733 E6.75479
G1 X205.655 Y192.085 E6.76247
G1 X205.525 Y191.444 E6.77016
G1 X205.347 Y190.813 E6.77786
G1 X205.122 Y190.198 E6.78556
G1 X204.853 Y189.602 E6.79325
G1 X204.54 Y189.028 E6.80094
G1 X204.184 Y188.478 E6.80864
G1 X203.79 Y187.957 E6.81632
G1 X203.356 Y187.467 E6.82401
G1 X202.887 Y187.01 E6.83171
G1 X202.385 Y186.591 E6.8394
G1 X201.855 Y186.209 E6.84708
G1 X201.296 Y185.868 E6.85478
G1 X200.713 Y185.57 E6.86248
G1 X200.11 Y185.316 E6.87017
G1 X199.49 Y185.108 E6.87786
G1 X198.856 Y184.947 E6.88555
G1 X198.211 Y184.834 E6.89325
G1 X197.561 Y184.769 E6.90093
G1 X196.907 Y184.753 E6.90862
G1 X196.253 Y184.787 E6.91632
G1 X195.604 Y184.868 E6.92401
G1 X194.962 Y184.998 E6.93171
G1 X194.332 Y185.177 E6.93941
G1 X193.717 Y185.401 E6.9471
G1 X193.121 Y185.67 E6.95479
G1 X192.547 Y185.983 E6.96248
G1 X191.997 Y186.339 E6.97018
G1 X191.476 Y186.733 E6.97786
G1 X190.986 Y187.167 E6.98555
G1 X190.529 Y187.636 E6.99325
G1 X190.11 Y188.138 E7.00094
G1 X189.728 Y188.669 E7.00863
G1 X189.387 Y189.227 E7.01632
G1 X189.089 Y189.81 E7.02401
G1 X188.836 Y190.413 E7.0317
G1 X188.627 Y191.032 E7.03938
G1 X188.466 Y191.667 E7.04709
G1 X188.353 Y192.312 E7.05478
G1 X188.288 Y192.962 E7.06246
G1 X188.272 Y193.616 E7.07015
G1 X188.306 Y194.27 E7.07785
G1 X188.387 Y194.92 E7.08555
G1 X188.518 Y195.561 E7.09325
G1 X188.695 Y196.191 E7.10094
G1 X188.92 Y196.806 E7.10864
G1 X189.189 Y197.402 E7.11633
G1 X189.502 Y197.976 E7.12401
G1 X189.858 Y198.526 E7.13172
G1 X190.252 Y199.047 E7.13939
G1 X190.686 Y199.538 E7.1471
G1 X191.156 Y199.994 E7.1548
G1 X191.656 Y200.413 E7.16247
G1 X192.188 Y200.795 E7.17017
G1 X192.746 Y201.136 E7.17786
G1 X193.329 Y201.434 E7.18555
G1 X193.932 Y201.688 E7.19325
G1 X194.552 Y201.896 E7.20093
G1 X195.187 Y202.057 E7.20864
G1 X195.831 Y202.17 E7.21632
G1 X196.482 Y202.235 E7.22401
G1 X197.135 Y202.251 E7.23169
G1 X197.79 Y202.217 E7.2394
G1 X198.438 Y202.136 E7.24708
G1 X199.08 Y202.006 E7.25478
G1 X199.711 Y201.827 E7.26249
G1 X200.325 Y201.603 E7.27018
G1 X200.921 Y201.334 E7.27787
G1 X201.495 Y201.021 E7.28555
G1 X202.045 Y200.665 E7.29325
G1 X202.566 Y200.271 E7.30093
G1 X203.056 Y199.837 E7.30863
G1 X203.513 Y199.368 E7.31633
G1 X203.932 Y198.866 E7.32402
G1 X204.314 Y198.335 E7.33171
G1 X204.655 Y197.777 E7.33939
G1 X204.953 Y197.194 E7.34709
G1 X205.207 Y196.591 E7.35478
G1 X205.415 Y195.971 E7.36247
G1 X205.576 Y195.336 E7.37017
G1 X205.688 Y194.692 E7.37786
G1 X205.755 Y194.041 E7.38555
M204 S2812
M205 X18 Y18
G0 F9750 X205.43 Y194.021
M204 S500
M205 X5 Y5
;TYPE:WALL-OUTER
G1 F1530 X205.445 Y193.392 E7.39418
G1 X205.412 Y192.762 E7.40284
G1 X205.334 Y192.137 E7.41147
G1 X205.209 Y191.52 E7.42011
G1 X205.038 Y190.913 E7.42876
G1 X204.821 Y190.321 E7.43741
G1 X204.562 Y189.747 E7.44604
G1 X204.261 Y189.194 E7.45468
G1 X203.918 Y188.665 E7.46333
G1 X203.538 Y188.163 E7.47196
G1 X203.121 Y187.691 E7.4806
G1 X202.669 Y187.252 E7.48924
G1 X202.186 Y186.848 E7.49788
G1 X201.675 Y186.48 E7.50652
G1 X201.137 Y186.152 E7.51516
G1 X200.576 Y185.865 E7.5238
G1 X199.995 Y185.62 E7.53245
G1 X199.398 Y185.42 E7.54109
G1 X198.788 Y185.265 E7.54972
G1 X198.167 Y185.156 E7.55837
G1 X197.541 Y185.094 E7.567
G1 X196.911 Y185.078 E7.57564
G1 X196.282 Y185.111 E7.58428
G1 X195.656 Y185.189 E7.59293
G1 X195.039 Y185.314 E7.60157
G1 X194.432 Y185.486 E7.61022
G1 X193.84 Y185.702 E7.61886
G1 X193.266 Y185.961 E7.6275
G1 X192.713 Y186.262 E7.63614
G1 X192.184 Y186.605 E7.64479
G1 X191.682 Y186.985 E7.65342
G1 X191.21 Y187.402 E7.66206
G1 X190.771 Y187.854 E7.6707
G1 X190.367 Y188.337 E7.67934
G1 X189.999 Y188.849 E7.68799
G1 X189.671 Y189.386 E7.69662
G1 X189.384 Y189.947 E7.70526
G1 X189.14 Y190.528 E7.7139
G1 X188.939 Y191.124 E7.72253
G1 X188.784 Y191.735 E7.73118
G1 X188.675 Y192.356 E7.73983
G1 X188.613 Y192.982 E7.74845
G1 X188.597 Y193.612 E7.7571
G1 X188.63 Y194.241 E7.76574
G1 X188.708 Y194.867 E7.77439
G1 X188.834 Y195.484 E7.78303
G1 X189.005 Y196.091 E7.79168
G1 X189.221 Y196.683 E7.80032
G1 X189.48 Y197.257 E7.80896
G1 X189.781 Y197.81 E7.81759
G1 X190.124 Y198.339 E7.82624
G1 X190.504 Y198.841 E7.83488
G1 X190.921 Y199.313 E7.84352
G1 X191.374 Y199.752 E7.85217
G1 X191.856 Y200.156 E7.86079
G1 X192.368 Y200.524 E7.86944
G1 X192.905 Y200.852 E7.87807
G1 X193.466 Y201.139 E7.88672
G1 X194.047 Y201.384 E7.89536
G1 X194.644 Y201.584 E7.904
G1 X195.255 Y201.739 E7.91265
G1 X195.875 Y201.848 E7.92128
G1 X196.502 Y201.91 E7.92992
G1 X197.131 Y201.926 E7.93855
G1 X197.761 Y201.893 E7.94721
G1 X198.386 Y201.815 E7.95584
G1 X199.003 Y201.69 E7.96448
G1 X199.611 Y201.518 E7.97315
G1 X200.202 Y201.302 E7.98178
G1 X200.776 Y201.043 E7.99041
G1 X201.329 Y200.742 E7.99905
G1 X201.858 Y200.399 E8.0077
G1 X202.36 Y200.019 E8.01633
G1 X202.832 Y199.602 E8.02497
G1 X203.271 Y199.15 E8.03361
G1 X203.675 Y198.667 E8.04225
G1 X204.043 Y198.155 E8.0509
G1 X204.371 Y197.618 E8.05953
G1 X204.658 Y197.057 E8.06817
G1 X204.903 Y196.476 E8.07682
G1 X205.103 Y195.879 E8.08546
G1 X205.258 Y195.268 E8.0941
G1 X205.366 Y194.648 E8.10274
G1 X205.43 Y194.021 E8.11138
M204 S2812
M205 X18 Y18
G0 F9750 X205.434 Y193.821
G0 X205.819 Y193.83
G0 X205.859 Y193.831
G0 X205.694 Y192.079
G0 X205.385 Y190.801
G0 X204.888 Y189.585
G0 X204.216 Y188.456
G0 X203.468 Y187.542
G0 X86.972 Y78.928
M204 S750
M205 X7.5 Y7.5
;TYPE:WALL-INNER
G1 F1650 X86.987 Y78.251 E8.11934
G1 X86.953 Y77.575 E8.1273
G1 X86.869 Y76.904 E8.13525
G1 X86.736 Y76.241 E8.1432
G1 X86.554 Y75.588 E8.15117
G1 X86.321 Y74.952 E8.15913
G1 X86.043 Y74.336 E8.16708
G1 X85.72 Y73.741 E8.17504
G1 X85.353 Y73.173 E8.18299
G1 X84.945 Y72.633 E8.19094
G1 X84.496 Y72.125 E8.19891
G1 X84.013 Y71.653 E8.20685
G1 X83.494 Y71.217 E8.21482
G1 X82.945 Y70.822 E8.22277
G1 X82.367 Y70.468 E8.23074
G1 X81.765 Y70.16 E8.23869
G1 X81.141 Y69.897 E8.24665
G1 X80.501 Y69.681 E8.2546
G1 X79.844 Y69.514 E8.26257
G1 X79.178 Y69.398 E8.27051
G1 X78.506 Y69.328 E8.27846
G1 X77.828 Y69.312 E8.28643
G1 X77.153 Y69.346 E8.29438
G1 X76.481 Y69.43 E8.30234
G1 X75.818 Y69.563 E8.31029
G1 X75.165 Y69.746 E8.31826
G1 X74.53 Y69.978 E8.32621
G1 X73.913 Y70.256 E8.33416
G1 X73.318 Y70.579 E8.34212
G1 X72.75 Y70.946 E8.35007
G1 X72.21 Y71.354 E8.35803
G1 X71.702 Y71.803 E8.366
G1 X71.229 Y72.287 E8.37396
G1 X70.794 Y72.806 E8.38192
G1 X70.399 Y73.355 E8.38987
G1 X70.045 Y73.932 E8.39783
G1 X69.737 Y74.534 E8.40578
G1 X69.475 Y75.158 E8.41374
G1 X69.258 Y75.798 E8.42168
G1 X69.091 Y76.456 E8.42966
G1 X68.975 Y77.121 E8.4376
G1 X68.905 Y77.793 E8.44554
G1 X68.889 Y78.471 E8.45351
G1 X68.923 Y79.146 E8.46146
G1 X69.007 Y79.818 E8.46942
G1 X69.141 Y80.481 E8.47737
G1 X69.323 Y81.133 E8.48533
G1 X69.555 Y81.769 E8.49329
G1 X69.833 Y82.386 E8.50125
G1 X70.156 Y82.981 E8.50921
G1 X70.523 Y83.549 E8.51716
G1 X70.931 Y84.089 E8.52511
G1 X71.38 Y84.597 E8.53309
G1 X71.864 Y85.069 E8.54103
G1 X72.382 Y85.505 E8.54899
G1 X72.932 Y85.9 E8.55695
G1 X73.509 Y86.254 E8.56491
G1 X74.111 Y86.562 E8.57286
G1 X74.735 Y86.825 E8.58082
G1 X75.375 Y87.041 E8.58877
G1 X76.033 Y87.208 E8.59675
G1 X76.698 Y87.324 E8.60468
G1 X77.371 Y87.394 E8.61264
G1 X78.048 Y87.41 E8.6206
G1 X78.724 Y87.376 E8.62856
G1 X79.395 Y87.292 E8.63651
G1 X80.058 Y87.159 E8.64446
G1 X80.712 Y86.976 E8.65244
G1 X81.347 Y86.744 E8.66039
G1 X81.963 Y86.466 E8.66833
G1 X82.558 Y86.143 E8.67629
G1 X83.126 Y85.776 E8.68424
G1 X83.666 Y85.368 E8.6922
G1 X84.174 Y84.919 E8.70017
G1 X84.647 Y84.435 E8.70813
G1 X85.082 Y83.916 E8.71609
G1 X85.477 Y83.367 E8.72404
G1 X85.831 Y82.79 E8.732
G1 X86.139 Y82.188 E8.73995
G1 X86.402 Y81.564 E8.74791
G1 X86.618 Y80.924 E8.75585
G1 X86.785 Y80.266 E8.76383
G1 X86.901 Y79.602 E8.77176
G1 X86.972 Y78.928 E8.77972
M204 S2812
M205 X18 Y18
G0 F9750 X86.672 Y78.909
M204 S750
M205 X7.5 Y7.5
G1 F1650 X86.687 Y78.255 E8.78742
G1 X86.654 Y77.601 E8.79511
G1 X86.573 Y76.952 E8.8028
G1 X86.444 Y76.311 E8.81049
G1 X86.268 Y75.68 E8.81819
G1 X86.043 Y75.065 E8.82589
G1 X85.774 Y74.469 E8.83358
G1 X85.462 Y73.894 E8.84127
G1 X85.107 Y73.345 E8.84896
G1 X84.713 Y72.823 E8.85664
G1 X84.279 Y72.332 E8.86435
G1 X83.811 Y71.875 E8.87204
G1 X83.31 Y71.454 E8.87973
G1 X82.779 Y71.072 E8.88742
G1 X82.22 Y70.73 E8.89513
G1 X81.638 Y70.432 E8.90281
G1 X81.035 Y70.178 E8.91051
G1 X80.416 Y69.969 E8.91819
G1 X79.781 Y69.808 E8.92589
G1 X79.137 Y69.695 E8.93358
G1 X78.487 Y69.628 E8.94126
G1 X77.832 Y69.612 E8.94896
G1 X77.179 Y69.645 E8.95665
G1 X76.529 Y69.726 E8.96435
G1 X75.888 Y69.855 E8.97204
G1 X75.257 Y70.032 E8.97974
G1 X74.643 Y70.256 E8.98743
G1 X74.046 Y70.525 E8.99512
G1 X73.471 Y70.837 E9.00281
G1 X72.922 Y71.192 E9.0105
G1 X72.4 Y71.586 E9.01819
G1 X71.909 Y72.02 E9.02589
G1 X71.452 Y72.488 E9.03358
G1 X71.031 Y72.99 E9.04129
G1 X70.649 Y73.521 E9.04898
G1 X70.307 Y74.079 E9.05667
G1 X70.009 Y74.661 E9.06436
G1 X69.756 Y75.264 E9.07205
G1 X69.546 Y75.883 E9.07973
G1 X69.385 Y76.519 E9.08744
G1 X69.272 Y77.162 E9.09512
G1 X69.205 Y77.812 E9.1028
G1 X69.189 Y78.467 E9.1105
G1 X69.222 Y79.12 E9.11819
G1 X69.303 Y79.77 E9.12589
G1 X69.433 Y80.411 E9.13358
G1 X69.609 Y81.041 E9.14127
G1 X69.833 Y81.656 E9.14897
G1 X70.102 Y82.253 E9.15667
G1 X70.414 Y82.828 E9.16436
G1 X70.769 Y83.377 E9.17204
G1 X71.163 Y83.899 E9.17973
G1 X71.597 Y84.39 E9.18744
G1 X72.066 Y84.847 E9.19513
G1 X72.566 Y85.268 E9.20282
G1 X73.098 Y85.65 E9.21052
G1 X73.656 Y85.992 E9.21821
G1 X74.238 Y86.29 E9.2259
G1 X74.841 Y86.544 E9.23359
G1 X75.46 Y86.753 E9.24127
G1 X76.096 Y86.914 E9.24899
G1 X76.739 Y87.027 E9.25666
G1 X77.39 Y87.094 E9.26436
G1 X78.044 Y87.11 E9.27205
G1 X78.698 Y87.077 E9.27975
G1 X79.347 Y86.996 E9.28744
G1 X79.988 Y86.867 E9.29512
G1 X80.62 Y86.69 E9.30284
G1 X81.234 Y86.466 E9.31052
G1 X81.83 Y86.197 E9.31821
G1 X82.405 Y85.885 E9.3259
G1 X82.954 Y85.53 E9.33359
G1 X83.476 Y85.136 E9.34128
G1 X83.967 Y84.702 E9.34898
G1 X84.424 Y84.234 E9.35667
G1 X84.845 Y83.732 E9.36437
G1 X85.227 Y83.201 E9.37206
G1 X85.569 Y82.643 E9.37976
G1 X85.867 Y82.061 E9.38744
G1 X86.121 Y81.458 E9.39514
G1 X86.33 Y80.839 E9.40282
G1 X86.491 Y80.203 E9.41053
G1 X86.604 Y79.56 E9.41821
G1 X86.672 Y78.909 E9.4259
M204 S2812
M205 X18 Y18
G0 F9750 X86.347 Y78.888
M204 S500
M205 X5 Y5
;TYPE:WALL-OUTER
G1 F1530 X86.362 Y78.259 E9.43453
G1 X86.33 Y77.629 E9.44318
G1 X86.252 Y77.004 E9.45182
G1 X86.128 Y76.387 E9.46045
G1 X85.958 Y75.78 E9.4691
G1 X85.742 Y75.188 E9.47774
G1 X85.483 Y74.614 E9.48638
G1 X85.182 Y74.06 E9.49503
G1 X84.84 Y73.531 E9.50367
G1 X84.461 Y73.029 E9.5123
G1 X84.043 Y72.556 E9.52096
G1 X83.593 Y72.116 E9.52959
G1 X83.11 Y71.711 E9.53823
G1 X82.599 Y71.343 E9.54687
G1 X82.061 Y71.014 E9.55552
G1 X81.501 Y70.727 E9.56415
G1 X80.92 Y70.482 E9.5728
G1 X80.324 Y70.281 E9.58143
G1 X79.713 Y70.126 E9.59007
G1 X79.092 Y70.017 E9.59872
G1 X78.466 Y69.953 E9.60735
G1 X77.836 Y69.937 E9.616
G1 X77.207 Y69.969 E9.62463
G1 X76.581 Y70.047 E9.63329
G1 X75.964 Y70.171 E9.64192
G1 X75.357 Y70.342 E9.65057
G1 X74.765 Y70.557 E9.65921
G1 X74.191 Y70.816 E9.66784
G1 X73.637 Y71.117 E9.67649
G1 X73.108 Y71.459 E9.68513
G1 X72.606 Y71.838 E9.69376
G1 X72.133 Y72.256 E9.70242
G1 X71.693 Y72.706 E9.71105
G1 X71.288 Y73.19 E9.71971
G1 X70.92 Y73.701 E9.72834
G1 X70.591 Y74.238 E9.73698
G1 X70.304 Y74.798 E9.74561
G1 X70.06 Y75.379 E9.75426
G1 X69.858 Y75.975 E9.76289
G1 X69.703 Y76.587 E9.77155
G1 X69.594 Y77.207 E9.78018
G1 X69.53 Y77.833 E9.78881
G1 X69.514 Y78.463 E9.79746
G1 X69.546 Y79.092 E9.80609
G1 X69.624 Y79.718 E9.81475
G1 X69.749 Y80.335 E9.82338
G1 X69.919 Y80.942 E9.83203
G1 X70.134 Y81.534 E9.84067
G1 X70.393 Y82.108 E9.8493
G1 X70.694 Y82.662 E9.85795
G1 X71.036 Y83.191 E9.86659
G1 X71.415 Y83.693 E9.87522
G1 X71.833 Y84.166 E9.88388
G1 X72.284 Y84.606 E9.89252
G1 X72.766 Y85.011 E9.90115
G1 X73.278 Y85.379 E9.9098
G1 X73.815 Y85.708 E9.91844
G1 X74.375 Y85.995 E9.92707
G1 X74.956 Y86.24 E9.93572
G1 X75.552 Y86.441 E9.94435
G1 X76.164 Y86.596 E9.95301
G1 X76.784 Y86.705 E9.96164
G1 X77.411 Y86.769 E9.97029
G1 X78.04 Y86.785 E9.97892
G1 X78.67 Y86.753 E9.98757
G1 X79.295 Y86.675 E9.99621
G1 X79.912 Y86.551 E10.00484
G1 X80.52 Y86.38 E10.0135
G1 X81.111 Y86.165 E10.02213
G1 X81.685 Y85.906 E10.03076
G1 X82.239 Y85.605 E10.03941
G1 X82.768 Y85.263 E10.04805
G1 X83.27 Y84.884 E10.05668
G1 X83.743 Y84.466 E10.06534
G1 X84.183 Y84.016 E10.07397
G1 X84.588 Y83.532 E10.08263
G1 X84.956 Y83.021 E10.09126
G1 X85.285 Y82.484 E10.0999
G1 X85.572 Y81.924 E10.10853
G1 X85.817 Y81.343 E10.11718
G1 X86.018 Y80.747 E10.12581
G1 X86.173 Y80.135 E10.13447
G1 X86.282 Y79.515 E10.1431
G1 X86.347 Y78.888 E10.15175
M204 S2812
M205 X18 Y18
G0 F9750 X86.351 Y78.688
G0 X86.736 Y78.697
G0 X86.776 Y78.698
G0 X86.612 Y76.946
G0 X86.306 Y75.668
G0 X85.809 Y74.452
G0 X85.139 Y73.323
G0 X84.307 Y72.305
G0 X83.334 Y71.423
G0 X82.239 Y70.696
G0 X81.168 Y70.197
G0 X57.138 Y62.583
M204 S750
M205 X7.5 Y7.5
;TYPE:WALL-INNER
G1 F1650 X57.815 Y62.598 E10.15971
G1 X58.491 Y62.564 E10.16767
G1 X59.162 Y62.48 E10.17562
G1 X59.825 Y62.347 E10.18357
G1 X60.478 Y62.165 E10.19154
G1 X61.114 Y61.932 E10.1995
G1 X61.73 Y61.654 E10.20745
G1 X62.325 Y61.331 E10.2154
G1 X62.893 Y60.964 E10.22336
G1 X63.433 Y60.556 E10.23131
G1 X63.941 Y60.107 E10.23928
G1 X64.413 Y59.624 E10.24722
G1 X64.849 Y59.105 E10.25519
G1 X65.244 Y58.556 E10.26314
G1 X65.598 Y57.978 E10.27111
G1 X65.906 Y57.376 E10.27906
G1 X66.169 Y56.752 E10.28702
G1 X66.385 Y56.112 E10.29496
G1 X66.552 Y55.455 E10.30293
G1 X66.668 Y54.789 E10.31088
G1 X66.738 Y54.117 E10.31882
G1 X66.754 Y53.439 E10.3268
G1 X66.72 Y52.764 E10.33474
G1 X66.636 Y52.092 E10.34271
G1 X66.503 Y51.429 E10.35066
G1 X66.32 Y50.776 E10.35863
G1 X66.088 Y50.141 E10.36658
G1 X65.81 Y49.524 E10.37453
G1 X65.487 Y48.929 E10.38249
G1 X65.12 Y48.361 E10.39044
G1 X64.712 Y47.821 E10.3984
G1 X64.263 Y47.313 E10.40637
G1 X63.779 Y46.84 E10.41433
G1 X63.26 Y46.405 E10.42229
G1 X62.711 Y46.01 E10.43024
G1 X62.134 Y45.656 E10.4382
G1 X61.532 Y45.348 E10.44615
G1 X60.908 Y45.086 E10.4541
G1 X60.268 Y44.869 E10.46205
G1 X59.61 Y44.702 E10.47003
G1 X58.945 Y44.586 E10.47797
G1 X58.273 Y44.516 E10.48591
G1 X57.595 Y44.5 E10.49388
G1 X56.92 Y44.534 E10.50183
G1 X56.248 Y44.618 E10.50979
G1 X55.585 Y44.751 E10.51774
G1 X54.932 Y44.934 E10.52571
G1 X54.297 Y45.166 E10.53366
G1 X53.68 Y45.444 E10.54162
G1 X53.085 Y45.767 E10.54958
G1 X52.517 Y46.134 E10.55753
G1 X51.977 Y46.542 E10.56548
G1 X51.469 Y46.991 E10.57345
G1 X50.997 Y47.475 E10.5814
G1 X50.561 Y47.993 E10.58936
G1 X50.166 Y48.543 E10.59732
G1 X49.812 Y49.12 E10.60528
G1 X49.504 Y49.722 E10.61323
G1 X49.241 Y50.346 E10.62119
G1 X49.025 Y50.986 E10.62913
G1 X48.858 Y51.644 E10.63712
G1 X48.742 Y52.309 E10.64505
G1 X48.672 Y52.982 E10.65301
G1 X48.656 Y53.659 E10.66097
G1 X48.69 Y54.335 E10.66893
G1 X48.774 Y55.006 E10.67688
G1 X48.907 Y55.669 E10.68483
G1 X49.09 Y56.323 E10.69281
G1 X49.322 Y56.958 E10.70076
G1 X49.6 Y57.574 E10.7087
G1 X49.923 Y58.169 E10.71666
G1 X50.29 Y58.737 E10.72461
G1 X50.698 Y59.277 E10.73257
G1 X51.147 Y59.785 E10.74054
G1 X51.631 Y60.258 E10.7485
G1 X52.15 Y60.693 E10.75646
G1 X52.699 Y61.088 E10.76441
G1 X53.276 Y61.442 E10.77237
G1 X53.878 Y61.75 E10.78032
G1 X54.502 Y62.013 E10.78828
G1 X55.142 Y62.229 E10.79622
G1 X55.8 Y62.396 E10.8042
G1 X56.464 Y62.512 E10.81213
G1 X57.138 Y62.583 E10.82009
M204 S2812
M205 X18 Y18
G0 F9750 X57.157 Y62.283
M204 S750
M205 X7.5 Y7.5
G1 F1650 X57.811 Y62.298 E10.82778
G1 X58.465 Y62.265 E10.83548
G1 X59.114 Y62.184 E10.84317
G1 X59.755 Y62.055 E10.85086
G1 X60.386 Y61.879 E10.85856
G1 X61.001 Y61.654 E10.86626
G1 X61.597 Y61.385 E10.87395
G1 X62.172 Y61.073 E10.88164
G1 X62.721 Y60.718 E10.88933
G1 X63.243 Y60.324 E10.89701
G1 X63.734 Y59.89 E10.90472
G1 X64.191 Y59.422 E10.91241
G1 X64.612 Y58.921 E10.9201
G1 X64.994 Y58.39 E10.92779
G1 X65.336 Y57.831 E10.9355
G1 X65.634 Y57.249 E10.94318
G1 X65.888 Y56.646 E10.95088
G1 X66.097 Y56.027 E10.95856
G1 X66.258 Y55.392 E10.96626
G1 X66.371 Y54.748 E10.97395
G1 X66.438 Y54.098 E10.98163
G1 X66.454 Y53.443 E10.98933
G1 X66.421 Y52.79 E10.99702
G1 X66.34 Y52.14 E11.00472
G1 X66.211 Y51.499 E11.01241
G1 X66.034 Y50.868 E11.02011
G1 X65.81 Y50.254 E11.02779
G1 X65.541 Y49.657 E11.03549
G1 X65.229 Y49.082 E11.04318
G1 X64.874 Y48.533 E11.05087
G1 X64.48 Y48.011 E11.05856
G1 X64.046 Y47.52 E11.06626
G1 X63.578 Y47.063 E11.07395
G1 X63.076 Y46.642 E11.08166
G1 X62.545 Y46.26 E11.08935
G1 X61.987 Y45.918 E11.09704
G1 X61.405 Y45.62 E11.10473
G1 X60.802 Y45.367 E11.11242
G1 X60.183 Y45.157 E11.1201
G1 X59.547 Y44.996 E11.12781
G1 X58.904 Y44.883 E11.13549
G1 X58.254 Y44.816 E11.14317
G1 X57.599 Y44.8 E11.15087
G1 X56.946 Y44.833 E11.15856
G1 X56.296 Y44.914 E11.16626
G1 X55.655 Y45.043 E11.17395
G1 X55.024 Y45.22 E11.18165
G1 X54.41 Y45.444 E11.18934
G1 X53.813 Y45.713 E11.19704
G1 X53.238 Y46.025 E11.20473
G1 X52.689 Y46.38 E11.21241
G1 X52.167 Y46.774 E11.2201
G1 X51.676 Y47.208 E11.22781
G1 X51.219 Y47.677 E11.2355
G1 X50.798 Y48.177 E11.24319
G1 X50.416 Y48.709 E11.25089
G1 X50.074 Y49.267 E11.25858
G1 X49.776 Y49.849 E11.26627
G1 X49.522 Y50.452 E11.27396
G1 X49.313 Y51.071 E11.28164
G1 X49.152 Y51.707 E11.28936
G1 X49.039 Y52.35 E11.29703
G1 X48.972 Y53.001 E11.30473
G1 X48.956 Y53.655 E11.31242
G1 X48.989 Y54.309 E11.32012
G1 X49.07 Y54.958 E11.32781
G1 X49.199 Y55.599 E11.33549
G1 X49.376 Y56.231 E11.34321
G1 X49.6 Y56.845 E11.35089
G1 X49.869 Y57.441 E11.35858
G1 X50.181 Y58.016 E11.36627
G1 X50.536 Y58.565 E11.37396
G1 X50.93 Y59.087 E11.38165
G1 X51.364 Y59.578 E11.38935
G1 X51.832 Y60.035 E11.39704
G1 X52.334 Y60.456 E11.40474
G1 X52.865 Y60.838 E11.41243
G1 X53.423 Y61.18 E11.42013
G1 X54.005 Y61.478 E11.42782
G1 X54.608 Y61.732 E11.43551
G1 X55.227 Y61.941 E11.44319
G1 X55.863 Y62.102 E11.4509
G1 X56.506 Y62.215 E11.45858
G1 X57.157 Y62.283 E11.46627
M204 S2812
M205 X18 Y18
G0 F9750 X57.178 Y61.958
M204 S500
M205 X5 Y5
;TYPE:WALL-OUTER
G1 F1530 X57.807 Y61.973 E11.4749
G1 X58.437 Y61.941 E11.48355
G1 X59.062 Y61.863 E11.49219
G1 X59.679 Y61.739 E11.50083
G1 X60.286 Y61.569 E11.50947
G1 X60.878 Y61.353 E11.51811
G1 X61.452 Y61.094 E11.52675
G1 X62.006 Y60.793 E11.5354
G1 X62.535 Y60.451 E11.54404
G1 X63.037 Y60.072 E11.55267
G1 X63.51 Y59.654 E11.56133
G1 X63.95 Y59.204 E11.56996
G1 X64.355 Y58.721 E11.5786
G1 X64.723 Y58.21 E11.58724
G1 X65.052 Y57.672 E11.59589
G1 X65.339 Y57.112 E11.60452
G1 X65.584 Y56.531 E11.61317
G1 X65.785 Y55.935 E11.6218
G1 X65.94 Y55.324 E11.63044
G1 X66.049 Y54.703 E11.63909
G1 X66.113 Y54.077 E11.64772
G1 X66.129 Y53.447 E11.65637
G1 X66.097 Y52.818 E11.665
G1 X66.019 Y52.192 E11.67366
G1 X65.895 Y51.575 E11.68229
G1 X65.724 Y50.968 E11.69094
G1 X65.509 Y50.376 E11.69958
G1 X65.25 Y49.802 E11.70821
G1 X64.949 Y49.248 E11.71686
G1 X64.607 Y48.719 E11.7255
G1 X64.228 Y48.217 E11.73413
G1 X63.81 Y47.744 E11.74279
G1 X63.36 Y47.304 E11.75142
G1 X62.876 Y46.899 E11.76008
G1 X62.365 Y46.531 E11.76871
G1 X61.828 Y46.202 E11.77735
G1 X61.268 Y45.915 E11.78598
G1 X60.687 Y45.671 E11.79463
G1 X60.091 Y45.469 E11.80326
G1 X59.479 Y45.314 E11.81192
G1 X58.859 Y45.205 E11.82055
G1 X58.233 Y45.141 E11.82918
G1 X57.603 Y45.125 E11.83783
G1 X56.974 Y45.157 E11.84646
G1 X56.348 Y45.235 E11.85512
G1 X55.731 Y45.359 E11.86375
G1 X55.124 Y45.53 E11.8724
G1 X54.532 Y45.745 E11.88104
G1 X53.958 Y46.004 E11.88967
G1 X53.404 Y46.305 E11.89832
G1 X52.875 Y46.647 E11.90696
G1 X52.373 Y47.026 E11.91559
G1 X51.9 Y47.444 E11.92425
G1 X51.46 Y47.895 E11.93289
G1 X51.055 Y48.377 E11.94153
G1 X50.687 Y48.889 E11.95017
G1 X50.358 Y49.426 E11.95881
G1 X50.071 Y49.986 E11.96744
G1 X49.826 Y50.567 E11.97609
G1 X49.625 Y51.163 E11.98472
G1 X49.47 Y51.775 E11.99338
G1 X49.361 Y52.395 E12.00201
G1 X49.297 Y53.022 E12.01066
G1 X49.281 Y53.651 E12.01929
G1 X49.313 Y54.281 E12.02794
G1 X49.391 Y54.906 E12.03658
G1 X49.515 Y55.523 E12.04521
G1 X49.686 Y56.131 E12.05387
G1 X49.901 Y56.722 E12.0625
G1 X50.16 Y57.296 E12.07114
G1 X50.461 Y57.85 E12.07978
G1 X50.803 Y58.379 E12.08842
G1 X51.182 Y58.881 E12.09705
G1 X51.6 Y59.354 E12.10571
G1 X52.05 Y59.794 E12.11434
G1 X52.534 Y60.199 E12.123
G1 X53.045 Y60.567 E12.13164
G1 X53.582 Y60.896 E12.14027
G1 X54.142 Y61.183 E12.1489
G1 X54.723 Y61.428 E12.15755
G1 X55.319 Y61.629 E12.16618
G1 X55.931 Y61.784 E12.17484
G1 X56.551 Y61.893 E12.18347
G1 X57.178 Y61.958 E12.19212
M204 S2812
M205 X18 Y18
G0 F9750 X57.378 Y61.962
G0 X57.369 Y62.347
G0 X57.368 Y62.387
G0 X45.261 Y83.598
G0 X44.455 Y84.634
G0 X43.503 Y85.54
G0 X42.426 Y86.293
G0 X41.251 Y86.877
G0 X40.238 Y87.201
G0 X37.372 Y87.769
M204 S750
M205 X7.5 Y7.5
;TYPE:WALL-INNER
G1 F1650 X38.05 Y87.784 E12.20009
G1 X38.725 Y87.75 E12.20804
G1 X39.397 Y87.666 E12.216
G1 X40.06 Y87.533 E12.22395
G1 X40.713 Y87.351 E12.23192
G1 X41.349 Y87.118 E12.23988
G1 X41.966 Y86.84 E12.24784
G1 X42.559 Y86.517 E12.25578
G1 X43.128 Y86.151 E12.26373
G1 X43.668 Y85.742 E12.2717
G1 X44.176 Y85.293 E12.27967
G1 X44.649 Y84.809 E12.28762
G1 X45.084 Y84.289 E12.29559
G1 X45.478 Y83.742 E12.30352
G1 X45.833 Y83.164 E12.31149
G1 X46.141 Y82.562 E12.31944
G1 X46.403 Y81.938 E12.3274
G1 X46.62 Y81.298 E12.33534
G1 X46.787 Y80.641 E12.34331
G1 X46.903 Y79.975 E12.35126
G1 X46.973 Y79.302 E12.35922
G1 X46.988 Y78.625 E12.36718
G1 X46.955 Y77.95 E12.37512
G1 X46.871 Y77.278 E12.38309
G1 X46.737 Y76.615 E12.39104
G1 X46.555 Y75.963 E12.399
G1 X46.323 Y75.327 E12.40696
G1 X46.045 Y74.71 E12.41491
G1 X45.722 Y74.116 E12.42286
G1 X45.355 Y73.547 E12.43082
G1 X44.947 Y73.007 E12.43878
G1 X44.498 Y72.499 E12.44675
G1 X44.013 Y72.026 E12.45471
G1 X43.494 Y71.591 E12.46267
G1 X42.946 Y71.197 E12.47061
G1 X42.369 Y70.843 E12.47857
G1 X41.767 Y70.534 E12.48652
G1 X41.143 Y70.272 E12.49448
G1 X40.503 Y70.055 E12.50242
G1 X39.845 Y69.888 E12.51041
G1 X39.18 Y69.772 E12.51834
G1 X38.506 Y69.702 E12.52631
G1 X37.83 Y69.687 E12.53426
G1 X37.154 Y69.72 E12.54221
G1 X36.483 Y69.804 E12.55017
G1 X35.82 Y69.938 E12.55812
G1 X35.167 Y70.12 E12.56609
G1 X34.531 Y70.352 E12.57405
G1 X33.915 Y70.63 E12.58199
G1 X33.32 Y70.953 E12.58995
G1 X32.751 Y71.322 E12.59792
G1 X32.212 Y71.728 E12.60586
G1 X31.704 Y72.177 E12.61383
G1 X31.232 Y72.661 E12.62178
G1 X30.796 Y73.179 E12.62974
G1 X30.401 Y73.729 E12.6377
G1 X30.047 Y74.306 E12.64566
G1 X29.739 Y74.908 E12.65361
G1 X29.476 Y75.532 E12.66157
G1 X29.26 Y76.172 E12.66951
G1 X29.093 Y76.83 E12.67749
G1 X28.977 Y77.494 E12.68541
G1 X28.906 Y78.168 E12.69338
G1 X28.891 Y78.845 E12.70134
G1 X28.925 Y79.521 E12.7093
G1 X29.009 Y80.192 E12.71725
G1 X29.142 Y80.855 E12.7252
G1 X29.324 Y81.509 E12.73318
G1 X29.557 Y82.144 E12.74113
G1 X29.835 Y82.76 E12.74908
G1 X30.158 Y83.355 E12.75704
G1 X30.525 Y83.923 E12.76499
G1 X30.933 Y84.463 E12.77295
G1 X31.382 Y84.971 E12.78092
G1 X31.865 Y85.443 E12.78886
G1 X32.384 Y85.879 E12.79682
G1 X32.933 Y86.274 E12.80478
G1 X33.511 Y86.628 E12.81274
G1 X34.113 Y86.936 E12.82069
G1 X34.737 Y87.199 E12.82866
G1 X35.377 Y87.415 E12.8366
G1 X36.034 Y87.582 E12.84457
G1 X36.699 Y87.698 E12.8525
G1 X37.372 Y87.769 E12.86046
M204 S2812
M205 X18 Y18
G0 F9750 X37.391 Y87.469
M204 S750
M205 X7.5 Y7.5
G1 F1650 X38.046 Y87.484 E12.86816
G1 X38.699 Y87.451 E12.87585
G1 X39.349 Y87.37 E12.88355
G1 X39.99 Y87.241 E12.89124
G1 X40.621 Y87.065 E12.89894
G1 X41.236 Y86.84 E12.90664
G1 X41.832 Y86.571 E12.91432
G1 X42.406 Y86.259 E12.92201
G1 X42.956 Y85.905 E12.9297
G1 X43.478 Y85.51 E12.93739
G1 X43.969 Y85.076 E12.9451
G1 X44.426 Y84.608 E12.95279
G1 X44.847 Y84.105 E12.9605
G1 X45.228 Y83.576 E12.96816
G1 X45.571 Y83.017 E12.97587
G1 X45.869 Y82.435 E12.98356
G1 X46.122 Y81.832 E12.99125
G1 X46.332 Y81.213 E12.99893
G1 X46.493 Y80.578 E13.00663
G1 X46.606 Y79.934 E13.01432
G1 X46.673 Y79.283 E13.02201
G1 X46.688 Y78.629 E13.02971
G1 X46.656 Y77.976 E13.03739
G1 X46.575 Y77.326 E13.04509
G1 X46.445 Y76.685 E13.05278
G1 X46.269 Y76.055 E13.06047
G1 X46.045 Y75.44 E13.06817
G1 X45.776 Y74.843 E13.07587
G1 X45.464 Y74.269 E13.08355
G1 X45.109 Y73.719 E13.09124
G1 X44.715 Y73.197 E13.09893
G1 X44.281 Y72.706 E13.10664
G1 X43.812 Y72.249 E13.11433
G1 X43.31 Y71.828 E13.12204
G1 X42.78 Y71.447 E13.12971
G1 X42.222 Y71.105 E13.1374
G1 X41.64 Y70.806 E13.1451
G1 X41.037 Y70.553 E13.15279
G1 X40.418 Y70.343 E13.16047
G1 X39.782 Y70.182 E13.16818
G1 X39.139 Y70.069 E13.17586
G1 X38.487 Y70.002 E13.18356
G1 X37.834 Y69.987 E13.19124
G1 X37.18 Y70.019 E13.19894
G1 X36.531 Y70.1 E13.20663
G1 X35.89 Y70.23 E13.21432
G1 X35.259 Y70.406 E13.22202
G1 X34.644 Y70.63 E13.22972
G1 X34.048 Y70.899 E13.2374
G1 X33.473 Y71.211 E13.24509
G1 X32.923 Y71.568 E13.2528
G1 X32.402 Y71.961 E13.26048
G1 X31.911 Y72.394 E13.26817
G1 X31.454 Y72.863 E13.27587
G1 X31.033 Y73.363 E13.28356
G1 X30.651 Y73.895 E13.29126
G1 X30.309 Y74.453 E13.29895
G1 X30.011 Y75.035 E13.30664
G1 X29.757 Y75.638 E13.31433
G1 X29.548 Y76.257 E13.32201
G1 X29.387 Y76.893 E13.32972
G1 X29.274 Y77.536 E13.3374
G1 X29.206 Y78.187 E13.34509
G1 X29.191 Y78.841 E13.35278
G1 X29.224 Y79.495 E13.36048
G1 X29.305 Y80.144 E13.36817
G1 X29.434 Y80.785 E13.37586
G1 X29.61 Y81.417 E13.38357
G1 X29.835 Y82.031 E13.39126
G1 X30.104 Y82.627 E13.39895
G1 X30.416 Y83.202 E13.40664
G1 X30.771 Y83.751 E13.41433
G1 X31.165 Y84.273 E13.42201
G1 X31.599 Y84.764 E13.42972
G1 X32.067 Y85.221 E13.43741
G1 X32.568 Y85.642 E13.4451
G1 X33.099 Y86.024 E13.45279
G1 X33.658 Y86.366 E13.4605
G1 X34.24 Y86.664 E13.46818
G1 X34.843 Y86.918 E13.47588
G1 X35.462 Y87.127 E13.48356
G1 X36.097 Y87.288 E13.49126
G1 X36.741 Y87.401 E13.49895
G1 X37.391 Y87.469 E13.50663
M204 S2812
M205 X18 Y18
G0 F9750 X37.412 Y87.144
M204 S500
M205 X5 Y5
;TYPE:WALL-OUTER
G1 F1530 X38.042 Y87.159 E13.51527
G1 X38.671 Y87.127 E13.52391
G1 X39.297 Y87.049 E13.53256
G1 X39.914 Y86.925 E13.5412
G1 X40.521 Y86.755 E13.54984
G1 X41.113 Y86.539 E13.55849
G1 X41.687 Y86.28 E13.56712
G1 X42.24 Y85.979 E13.57576
G1 X42.77 Y85.638 E13.5844
G1 X43.272 Y85.258 E13.59304
G1 X43.745 Y84.84 E13.6017
G1 X44.185 Y84.39 E13.61033
G1 X44.59 Y83.906 E13.61899
G1 X44.957 Y83.396 E13.6276
G1 X45.287 Y82.858 E13.63626
G1 X45.574 Y82.298 E13.64489
G1 X45.818 Y81.717 E13.65353
G1 X46.02 Y81.121 E13.66217
G1 X46.175 Y80.51 E13.67081
G1 X46.284 Y79.889 E13.67946
G1 X46.348 Y79.263 E13.68809
G1 X46.363 Y78.633 E13.69673
G1 X46.332 Y78.004 E13.70537
G1 X46.254 Y77.378 E13.71402
G1 X46.129 Y76.761 E13.72266
G1 X45.959 Y76.154 E13.73131
G1 X45.744 Y75.562 E13.73994
G1 X45.485 Y74.988 E13.74858
G1 X45.184 Y74.435 E13.75722
G1 X44.842 Y73.905 E13.76587
G1 X44.463 Y73.403 E13.7745
G1 X44.045 Y72.93 E13.78315
G1 X43.594 Y72.49 E13.7918
G1 X43.111 Y72.085 E13.80044
G1 X42.6 Y71.718 E13.80907
G1 X42.063 Y71.388 E13.81772
G1 X41.503 Y71.101 E13.82635
G1 X40.922 Y70.857 E13.83499
G1 X40.326 Y70.655 E13.84362
G1 X39.714 Y70.5 E13.85228
G1 X39.094 Y70.391 E13.86092
G1 X38.467 Y70.327 E13.86956
G1 X37.838 Y70.312 E13.87819
G1 X37.208 Y70.343 E13.88684
G1 X36.583 Y70.421 E13.89548
G1 X35.966 Y70.546 E13.90412
G1 X35.358 Y70.716 E13.91277
G1 X34.767 Y70.931 E13.9214
G1 X34.193 Y71.19 E13.93004
G1 X33.639 Y71.491 E13.93869
G1 X33.11 Y71.834 E13.94733
G1 X32.608 Y72.213 E13.95596
G1 X32.135 Y72.63 E13.96461
G1 X31.695 Y73.081 E13.97325
G1 X31.29 Y73.563 E13.98189
G1 X30.922 Y74.075 E13.99054
G1 X30.593 Y74.612 E13.99917
G1 X30.306 Y75.172 E14.0078
G1 X30.061 Y75.753 E14.01645
G1 X29.86 Y76.349 E14.02508
G1 X29.705 Y76.961 E14.03374
G1 X29.596 Y77.581 E14.04237
G1 X29.531 Y78.208 E14.05102
G1 X29.516 Y78.837 E14.05965
G1 X29.548 Y79.467 E14.0683
G1 X29.626 Y80.092 E14.07694
G1 X29.75 Y80.709 E14.08557
G1 X29.92 Y81.317 E14.09423
G1 X30.136 Y81.908 E14.10286
G1 X30.395 Y82.482 E14.1115
G1 X30.696 Y83.036 E14.12015
G1 X31.038 Y83.565 E14.12879
G1 X31.417 Y84.067 E14.13742
G1 X31.835 Y84.54 E14.14607
G1 X32.285 Y84.98 E14.15471
G1 X32.768 Y85.385 E14.16335
G1 X33.279 Y85.753 E14.17199
G1 X33.817 Y86.082 E14.18064
G1 X34.377 Y86.369 E14.18927
G1 X34.958 Y86.614 E14.19792
G1 X35.554 Y86.815 E14.20654
G1 X36.165 Y86.97 E14.21519
G1 X36.786 Y87.079 E14.22384
G1 X37.412 Y87.144 E14.23247
M204 S2812
M205 X18 Y18
G0 F9750 X37.612 Y87.148
G0 X37.603 Y87.533
G0 X37.602 Y87.573
G0 X51.464 Y97.473
M204 S750
M205 X7.5 Y7.5
;TYPE:WALL-INNER
G1 F1650 X51.029 Y97.992 E14.24043
G1 X50.634 Y98.541 E14.24838
G1 X50.28 Y99.118 E14.25634
G1 X49.972 Y99.72 E14.26429
G1 X49.709 Y100.344 E14.27225
G1 X49.493 Y100.984 E14.28019
G1 X49.326 Y101.642 E14.28818
G1 X49.21 Y102.307 E14.29611
G1 X49.14 Y102.98 E14.30407
G1 X49.124 Y103.657 E14.31203
G1 X49.158 Y104.333 E14.31999
G1 X49.242 Y105.004 E14.32794
G1 X49.375 Y105.667 E14.33589
G1 X49.558 Y106.32 E14.34386
G1 X49.79 Y106.955 E14.35181
G1 X50.068 Y107.572 E14.35976
G1 X50.391 Y108.167 E14.36772
G1 X50.758 Y108.735 E14.37567
G1 X51.166 Y109.275 E14.38363
G1 X51.615 Y109.783 E14.3916
G1 X52.099 Y110.256 E14.39956
G1 X52.618 Y110.691 E14.40752
G1 X53.167 Y111.086 E14.41547
G1 X53.744 Y111.44 E14.42343
G1 X54.346 Y111.748 E14.43138
G1 X54.97 Y112.011 E14.43934
G1 X55.61 Y112.227 E14.44728
G1 X56.267 Y112.394 E14.45525
G1 X56.933 Y112.51 E14.4632
G1 X57.605 Y112.58 E14.47114
G1 X58.283 Y112.596 E14.47911
G1 X58.958 Y112.562 E14.48706
G1 X59.63 Y112.478 E14.49502
G1 X60.293 Y112.345 E14.50297
G1 X60.946 Y112.162 E14.51094
G1 X61.581 Y111.93 E14.51889
G1 X62.198 Y111.652 E14.52685
G1 X62.793 Y111.329 E14.53481
G1 X63.361 Y110.962 E14.54276
G1 X63.901 Y110.554 E14.55072
G1 X64.409 Y110.105 E14.55869
G1 X64.882 Y109.621 E14.56664
G1 X65.317 Y109.102 E14.5746
G1 X65.712 Y108.553 E14.58256
G1 X66.066 Y107.976 E14.59051
G1 X66.374 Y107.374 E14.59846
G1 X66.637 Y106.75 E14.60642
G1 X66.853 Y106.11 E14.61437
G1 X67.02 Y105.453 E14.62234
G1 X67.136 Y104.787 E14.63028
G1 X67.206 Y104.115 E14.63823
G1 X67.222 Y103.437 E14.6462
G1 X67.188 Y102.762 E14.65415
G1 X67.104 Y102.09 E14.66211
G1 X66.971 Y101.427 E14.67006
G1 X66.788 Y100.774 E14.67803
G1 X66.556 Y100.139 E14.68598
G1 X66.278 Y99.522 E14.69393
G1 X65.955 Y98.927 E14.70189
G1 X65.588 Y98.359 E14.70984
G1 X65.18 Y97.819 E14.7178
G1 X64.731 Y97.311 E14.72577
G1 X64.247 Y96.838 E14.73373
G1 X63.728 Y96.403 E14.74169
G1 X63.179 Y96.008 E14.74964
G1 X62.602 Y95.654 E14.7576
G1 X62 Y95.346 E14.76555
G1 X61.376 Y95.083 E14.77351
G1 X60.736 Y94.867 E14.78145
G1 X60.078 Y94.7 E14.78943
G1 X59.413 Y94.584 E14.79737
G1 X58.74 Y94.514 E14.80532
G1 X58.063 Y94.498 E14.81329
G1 X57.387 Y94.532 E14.82124
G1 X56.716 Y94.616 E14.82919
G1 X56.053 Y94.749 E14.83714
G1 X55.4 Y94.932 E14.84512
G1 X54.765 Y95.164 E14.85306
G1 X54.148 Y95.442 E14.86102
G1 X53.553 Y95.765 E14.86898
G1 X52.985 Y96.132 E14.87693
G1 X52.445 Y96.54 E14.88489
G1 X51.937 Y96.989 E14.89286
G1 X51.464 Y97.473 E14.90081
M204 S2812
M205 X18 Y18
G0 F9750 X51.687 Y97.674
M204 S750
M205 X7.5 Y7.5
G1 F1650 X51.266 Y98.176 E14.90852
G1 X50.884 Y98.707 E14.91621
G1 X50.542 Y99.265 E14.9239
G1 X50.244 Y99.847 E14.93159
G1 X49.99 Y100.45 E14.93928
G1 X49.781 Y101.069 E14.94696
G1 X49.62 Y101.705 E14.95467
G1 X49.507 Y102.348 E14.96235
G1 X49.44 Y102.999 E14.97004
G1 X49.424 Y103.653 E14.97774
G1 X49.457 Y104.307 E14.98543
G1 X49.538 Y104.956 E14.99312
G1 X49.667 Y105.597 E15.00081
G1 X49.844 Y106.228 E15.00852
G1 X50.068 Y106.842 E15.0162
G1 X50.337 Y107.439 E15.0239
G1 X50.649 Y108.014 E15.03159
G1 X51.004 Y108.563 E15.03927
G1 X51.398 Y109.085 E15.04696
G1 X51.832 Y109.576 E15.05467
G1 X52.3 Y110.033 E15.06236
G1 X52.802 Y110.454 E15.07006
G1 X53.333 Y110.836 E15.07775
G1 X53.891 Y111.178 E15.08545
G1 X54.473 Y111.476 E15.09313
G1 X55.076 Y111.73 E15.10082
G1 X55.695 Y111.939 E15.10851
G1 X56.33 Y112.1 E15.11621
G1 X56.974 Y112.213 E15.12389
G1 X57.624 Y112.28 E15.13158
G1 X58.279 Y112.296 E15.13928
G1 X58.932 Y112.263 E15.14697
G1 X59.582 Y112.182 E15.15467
G1 X60.223 Y112.053 E15.16235
G1 X60.854 Y111.876 E15.17006
G1 X61.468 Y111.652 E15.17774
G1 X62.065 Y111.383 E15.18544
G1 X62.64 Y111.071 E15.19313
G1 X63.189 Y110.716 E15.20082
G1 X63.711 Y110.322 E15.20851
G1 X64.202 Y109.888 E15.21621
G1 X64.659 Y109.42 E15.2239
G1 X65.08 Y108.918 E15.2316
G1 X65.462 Y108.387 E15.23929
G1 X65.804 Y107.829 E15.24699
G1 X66.102 Y107.247 E15.25468
G1 X66.356 Y106.644 E15.26237
G1 X66.565 Y106.025 E15.27005
G1 X66.726 Y105.39 E15.27775
G1 X66.839 Y104.746 E15.28544
G1 X66.906 Y104.096 E15.29312
G1 X66.922 Y103.441 E15.30082
G1 X66.889 Y102.788 E15.30851
G1 X66.808 Y102.138 E15.31621
G1 X66.679 Y101.497 E15.3239
G1 X66.502 Y100.866 E15.3316
G1 X66.278 Y100.252 E15.33929
G1 X66.009 Y99.655 E15.34699
G1 X65.697 Y99.08 E15.35468
G1 X65.342 Y98.531 E15.36236
G1 X64.948 Y98.009 E15.37005
G1 X64.514 Y97.518 E15.37776
G1 X64.046 Y97.061 E15.38545
G1 X63.544 Y96.64 E15.39315
G1 X63.013 Y96.258 E15.40084
G1 X62.455 Y95.916 E15.40853
G1 X61.873 Y95.618 E15.41622
G1 X61.27 Y95.364 E15.42391
G1 X60.651 Y95.155 E15.43159
G1 X60.015 Y94.994 E15.43931
G1 X59.372 Y94.881 E15.44698
G1 X58.721 Y94.814 E15.45468
G1 X58.067 Y94.798 E15.46237
G1 X57.413 Y94.831 E15.47007
G1 X56.764 Y94.912 E15.47775
G1 X56.123 Y95.041 E15.48544
G1 X55.492 Y95.218 E15.49315
G1 X54.878 Y95.442 E15.50083
G1 X54.281 Y95.711 E15.50853
G1 X53.706 Y96.023 E15.51622
G1 X53.157 Y96.378 E15.52391
G1 X52.635 Y96.772 E15.53159
G1 X52.144 Y97.206 E15.5393
G1 X51.687 Y97.674 E15.54699
M204 S2812
M205 X18 Y18
G0 F9750 X51.928 Y97.892
M204 S500
M205 X5 Y5
;TYPE:WALL-OUTER
G1 F1530 X51.523 Y98.376 E15.55565
G1 X51.155 Y98.887 E15.56428
G1 X50.826 Y99.424 E15.57292
G1 X50.539 Y99.984 E15.58155
G1 X50.294 Y100.565 E15.5902
G1 X50.093 Y101.161 E15.59883
G1 X49.938 Y101.773 E15.60749
G1 X49.829 Y102.393 E15.61612
G1 X49.765 Y103.02 E15.62477
G1 X49.749 Y103.649 E15.6334
G1 X49.781 Y104.279 E15.64205
G1 X49.859 Y104.904 E15.65069
G1 X49.983 Y105.521 E15.65932
G1 X50.154 Y106.128 E15.66797
G1 X50.369 Y106.72 E15.67661
G1 X50.628 Y107.294 E15.68524
G1 X50.929 Y107.848 E15.69389
G1 X51.271 Y108.377 E15.70253
G1 X51.65 Y108.879 E15.71116
G1 X52.068 Y109.352 E15.71982
G1 X52.518 Y109.792 E15.72845
G1 X53.002 Y110.197 E15.73711
G1 X53.513 Y110.565 E15.74574
G1 X54.05 Y110.894 E15.75438
G1 X54.61 Y111.181 E15.76301
G1 X55.191 Y111.426 E15.77166
G1 X55.787 Y111.627 E15.78029
G1 X56.398 Y111.782 E15.78893
G1 X57.019 Y111.891 E15.79758
G1 X57.645 Y111.955 E15.80621
G1 X58.275 Y111.971 E15.81486
G1 X58.904 Y111.939 E15.8235
G1 X59.53 Y111.861 E15.83215
G1 X60.147 Y111.737 E15.84078
G1 X60.754 Y111.566 E15.84943
G1 X61.346 Y111.351 E15.85807
G1 X61.92 Y111.092 E15.86671
G1 X62.474 Y110.791 E15.87535
G1 X63.003 Y110.449 E15.88399
G1 X63.505 Y110.07 E15.89262
G1 X63.978 Y109.652 E15.90128
G1 X64.418 Y109.202 E15.90991
G1 X64.823 Y108.718 E15.91857
G1 X65.191 Y108.207 E15.92721
G1 X65.52 Y107.67 E15.93584
G1 X65.807 Y107.11 E15.94447
G1 X66.052 Y106.529 E15.95312
G1 X66.253 Y105.933 E15.96175
G1 X66.408 Y105.322 E15.9704
G1 X66.517 Y104.701 E15.97904
G1 X66.581 Y104.075 E15.98767
G1 X66.597 Y103.445 E15.99632
G1 X66.565 Y102.816 E16.00496
G1 X66.487 Y102.19 E16.01361
G1 X66.363 Y101.573 E16.02224
G1 X66.192 Y100.966 E16.03089
G1 X65.977 Y100.374 E16.03953
G1 X65.718 Y99.8 E16.04817
G1 X65.417 Y99.246 E16.05682
G1 X65.075 Y98.717 E16.06546
G1 X64.696 Y98.215 E16.07408
G1 X64.278 Y97.742 E16.08274
G1 X63.828 Y97.302 E16.09137
G1 X63.344 Y96.897 E16.10003
G1 X62.833 Y96.529 E16.10867
G1 X62.296 Y96.2 E16.1173
G1 X61.736 Y95.913 E16.12594
G1 X61.155 Y95.668 E16.13458
G1 X60.559 Y95.467 E16.14321
G1 X59.947 Y95.312 E16.15187
G1 X59.327 Y95.203 E16.1605
G1 X58.7 Y95.139 E16.16915
G1 X58.071 Y95.123 E16.17778
G1 X57.441 Y95.155 E16.18643
G1 X56.816 Y95.233 E16.19507
G1 X56.199 Y95.357 E16.2037
G1 X55.592 Y95.528 E16.21235
G1 X55 Y95.743 E16.22099
G1 X54.426 Y96.002 E16.22963
G1 X53.872 Y96.303 E16.23828
G1 X53.343 Y96.645 E16.24692
G1 X52.841 Y97.024 E16.25554
G1 X52.368 Y97.442 E16.2642
G1 X51.928 Y97.892 E16.27283
M204 S2812
M205 X18 Y18
G0 F9750 X51.8 Y98.045
G0 X51.506 Y97.797
G0 X51.477 Y97.77
G0 X50.508 Y99.246
G0 X49.953 Y100.436
G0 X49.581 Y101.697
G0 X39.391 Y188.975
G0 X40.223 Y189.991
G0 X40.895 Y191.12
G0 X41.391 Y192.335
G0 X41.701 Y193.614
G0 X41.816 Y194.922
G0 X41.735 Y196.232
G0 X41.46 Y197.517
G0 X40.996 Y198.744
G0 X40.354 Y199.892
G0 X39.549 Y200.928
G0 X38.598 Y201.835
G0 X37.523 Y202.588
G0 X37.19 Y202.754
G0 X34.493 Y203.967
M204 S750
M205 X7.5 Y7.5
;TYPE:WALL-INNER
G1 F1650 X35.158 Y203.832 E16.28081
G1 X35.809 Y203.649 E16.28876
G1 X36.445 Y203.416 E16.29673
G1 X37.062 Y203.138 E16.30468
G1 X37.657 Y202.812 E16.31266
G1 X38.224 Y202.445 E16.3206
G1 X38.763 Y202.037 E16.32855
G1 X39.27 Y201.589 E16.3365
G1 X39.743 Y201.103 E16.34447
G1 X40.176 Y200.586 E16.3524
G1 X40.571 Y200.036 E16.36036
G1 X40.924 Y199.459 E16.36831
G1 X41.232 Y198.854 E16.3763
G1 X41.494 Y198.232 E16.38423
G1 X41.71 Y197.591 E16.39218
G1 X41.877 Y196.934 E16.40015
G1 X41.993 Y196.268 E16.4081
G1 X42.061 Y195.595 E16.41605
G1 X42.077 Y194.918 E16.42401
G1 X42.042 Y194.242 E16.43197
G1 X41.958 Y193.572 E16.43991
G1 X41.824 Y192.907 E16.44789
G1 X41.639 Y192.255 E16.45585
G1 X41.407 Y191.62 E16.4638
G1 X41.129 Y191.003 E16.47176
G1 X40.805 Y190.409 E16.47971
G1 X40.437 Y189.841 E16.48767
G1 X40.029 Y189.302 E16.49562
G1 X39.58 Y188.795 E16.50358
G1 X39.095 Y188.322 E16.51154
G1 X38.576 Y187.889 E16.51949
G1 X38.027 Y187.494 E16.52744
G1 X37.45 Y187.141 E16.53539
G1 X36.847 Y186.832 E16.54336
G1 X36.223 Y186.57 E16.55132
G1 X35.582 Y186.355 E16.55927
G1 X34.925 Y186.188 E16.56724
G1 X34.259 Y186.073 E16.57518
G1 X33.586 Y186.003 E16.58314
G1 X32.909 Y185.988 E16.5911
G1 X32.233 Y186.023 E16.59906
G1 X31.563 Y186.107 E16.60699
G1 X30.9 Y186.241 E16.61495
G1 X30.246 Y186.424 E16.62293
G1 X29.611 Y186.657 E16.63088
G1 X28.994 Y186.935 E16.63884
G1 X28.399 Y187.261 E16.64681
G1 X27.832 Y187.628 E16.65476
G1 X27.293 Y188.036 E16.6627
G1 X26.786 Y188.485 E16.67066
G1 X26.314 Y188.97 E16.67862
G1 X25.88 Y189.487 E16.68656
G1 X25.485 Y190.037 E16.69452
G1 X25.132 Y190.615 E16.70248
G1 X24.824 Y191.218 E16.71044
G1 X24.561 Y191.842 E16.7184
G1 X24.346 Y192.483 E16.72635
G1 X24.179 Y193.139 E16.73431
G1 X24.063 Y193.805 E16.74226
G1 X23.995 Y194.478 E16.75021
G1 X23.979 Y195.155 E16.75817
G1 X24.014 Y195.831 E16.76613
G1 X24.098 Y196.502 E16.77408
G1 X24.232 Y197.167 E16.78205
G1 X24.417 Y197.819 E16.79002
G1 X24.649 Y198.453 E16.79796
G1 X24.927 Y199.071 E16.80593
G1 X25.251 Y199.665 E16.81388
G1 X25.619 Y200.233 E16.82184
G1 X26.028 Y200.772 E16.82979
G1 X26.476 Y201.278 E16.83774
G1 X26.961 Y201.751 E16.8457
G1 X27.48 Y202.185 E16.85366
[truncated: 13,497,558 more chars]
